# Supplementary material for: The MOBH35 Metal–Organic Barrier Heights Reconsidered: Performance of Local-Orbital Coupled Cluster Approaches in Different Static Correlation Regimes
Source: J Chem Theory Comput. 2022 Jan 19;18(2):883–98. doi: 10.1021/acs.jctc.1c01126 (PMC8830049; doi:10.1021/acs.jctc.1c01126)
Supplement: Supplementary file 2 — ct1c01126_si_002.xlsx [file ct1c01126_si_002.xlsx]

## Sheet: LNO-CCSD(T)-def2nZVP
MOBH35 Revised Reference values from acs.jctc.9b01266 DLPNO-CCSD(T)/def2-{T,Q}ZVPP + (DLPNO-T1 - DLPNO-T0/def2TZVPP)			LNO-CCSD(T)/def2-SV(P) with lcorthr=Tight with standard options																		LNO-CCSD(T) - CCSD(T) [MRCC - Ψ4]					DIFFERENCES OF DIFFERENCES				LNO-CCSD(T)/def2-SV(P) with lcorthr=Tight+ w/ wpairtol=1e-6																		LNO-CCSD(T) - CCSD(T) [MRCC - Ψ4]
		Species	E_HF	E_LNO_CCSD_T_with_mp2_weak_pairs	E_LNO_CCSD_T	E_LNO_CCSD_with_mp2_weak_pairs	E_LNO_CCSD	E_LNO_MP2_with_mp2_weak_pairs	E_LNO_MP2		ΔE HF	ΔE LNO-MP2	ΔE LNO-MP2+MP2	ΔE LNO-CCSD	ΔE LNO-CCSD+MP2	ΔE LNO-CCSD(T)	ΔΕ LNO-CCSD(T)+MP2	CCSD(T)-MP2	. (T)		ΔSCF	∆MP2	∆CCSD	∆CCSD(T)	ΔLNO-CCSD(T)-DLPNO-CCSD(T1) /def2-SV(P)	∆CCSD - ∆SCF	∆∆(T)		Species	E_HF	E_LNO_CCSD_T_with_mp2_weak_pairs	E_LNO_CCSD_T	E_LNO_CCSD_with_mp2_weak_pairs	E_LNO_CCSD	E_LNO_MP2_with_mp2_weak_pairs	E_LNO_MP2		ΔE HF	ΔE LNO-MP2	ΔE LNO-MP2+MP2	ΔE LNO-CCSD	ΔE LNO-CCSD+MP2	ΔE LNO-CCSD(T)	ΔΕ LNO-CCSD(T)+MP2	CCSD(T)-MP2	. (T)		ΔSCF	∆MP2
26.03		01_end	-1852.33	-1856.49	-1856.48	-1856.33	-1856.32	-1856.12	-1856.11	∆E#fwd	43.888	28.1488	28.2665	33.2001	33.259	30.8717	30.9895	2.72296	-2.26953		-0.00150121	-0.0496692	-0.167422	-0.0451545	-0.133407	-0.165921	0.122267		01_end	-1852.33	-1856.49	-1856.48	-1856.33	-1856.33	-1856.12	-1856.11	∆E#fwd	43.888	28.1558	28.2762	33.2033	33.2635	30.8701	30.9905	2.71433	-2.27299		-0.00150123	-0.040013
15.4		01_start	-1852.34	-1856.51	-1856.5	-1856.35	-1856.34	-1856.14	-1856.13	∆E#rev	37.1461	13.351	13.2166	21.0483	20.9811	17.8258	17.6913	4.47479	-3.28973		-0.000337067	-0.0133775	-0.21662	-0.073476	-0.18422	-0.216283	0.143144		01_start	-1852.34	-1856.51	-1856.5	-1856.35	-1856.34	-1856.14	-1856.13	∆E#rev	37.1461	13.3832	13.2368	21.067	20.9937	17.8459	17.6995	4.46276	-3.29422		-0.000337092	0.00682635
10.63		01_ts	-1852.27	-1856.47	-1856.45	-1856.3	-1856.29	-1856.1	-1856.09	∆Ereac	6.74189	14.7978	15.05	12.1519	12.2779	13.046	13.2981	-1.75184	1.0202		-0.00116414	-0.0362917	0.0491978	0.0283215	0.0508123	0.0503619	-0.0208763		01_ts	-1852.27	-1856.47	-1856.45	-1856.3	-1856.29	-1856.1	-1856.09	∆Ereac	6.74189	14.7726	15.0394	12.1364	12.2698	13.0242	13.291	-1.74843	1.02122		-0.00116414	-0.0468393
5.58		02_end	-1683.84	-1687.41	-1687.4	-1687.28	-1687.28	-1687.07	-1687.06	∆E#fwd	10.6724	5.40985	5.44181	7.25365	7.26963	6.60267	6.63463	1.19282	-0.635006		0.00206114	-0.0516955	-0.0688007	-0.0577175	-0.0250232	-0.0708619	0.0110833		02_end	-1683.84	-1687.41	-1687.4	-1687.28	-1687.28	-1687.07	-1687.06	∆E#fwd	10.6724	5.39763	5.42078	7.23908	7.25065	6.58529	6.60845	1.18767	-0.642206		0.00206114	-0.0727225
22.11		02_start	-1683.8	-1687.38	-1687.37	-1687.25	-1687.24	-1687.03	-1687.02	∆E#rev	33.9589	26.0218	26.0379	29.1144	29.1225	26.8305	26.8466	0.808725	-2.27587		0.00280884	-0.118399	-0.13343	-0.126815	-0.142455	-0.136239	0.00661451		02_start	-1683.8	-1687.38	-1687.37	-1687.25	-1687.24	-1687.03	-1687.03	∆E#rev	33.9589	26.0105	26.0291	29.1035	29.1128	26.8211	26.8397	0.810595	-2.2731		0.00280883	-0.127152
-16.53		02_ts	-1683.78	-1687.37	-1687.36	-1687.24	-1687.23	-1687.03	-1687.02	∆Ereac	-23.2865	-20.6119	-20.5961	-21.8608	-21.8528	-20.2278	-20.212	0.384095	1.64086		-0.000747696	0.0667032	0.0646292	0.0690979	0.117432	0.0653769	0.00446874		02_ts	-1683.78	-1687.37	-1687.36	-1687.24	-1687.23	-1687.03	-1687.02	∆Ereac	-23.2865	-20.6128	-20.6084	-21.8644	-21.8622	-20.2358	-20.2313	0.377072	1.63089		-0.00074769	0.0544294
0.91		03_end	-1266.74	-1268.52	-1268.51	-1268.43	-1268.43	-1268.38	-1268.38	∆E#fwd	3.14141	1.2151	1.2854	1.71685	1.752	1.204	1.27429	-0.0111031	-0.477709		0.00319358	0.0234032	0.00115843	0.0198718	-0.0308166	-0.00203515	0.0187133		03_end	-1266.74	-1268.52	-1268.51	-1268.43	-1268.43	-1268.38	-1268.38	∆E#fwd	3.14141	1.21573	1.28552	1.71762	1.75252	1.2048	1.2746	-0.0109236	-0.477918		0.00319358	0.0235294
27.21		03_start	-1266.67	-1268.48	-1268.47	-1268.38	-1268.38	-1268.35	-1268.35	∆E#rev	46.2647	20.6338	20.5778	32.7165	32.6885	27.1169	27.0609	6.48314	-5.62755		0.00164717	-0.0950983	-0.150776	-0.193575	0.272812	-0.152424	-0.0427982		03_start	-1266.67	-1268.48	-1268.47	-1268.38	-1268.38	-1268.35	-1268.35	∆E#rev	46.2647	20.6372	20.578	32.7205	32.6909	27.1224	27.0632	6.48512	-5.6277		0.00164718	-0.0948451
-26.3		03_ts	-1266.67	-1268.47	-1268.47	-1268.38	-1268.38	-1268.35	-1268.35	∆Ereac	-43.1233	-19.4187	-19.2924	-30.9996	-30.9365	-25.9129	-25.7866	-6.49424	5.14984		0.00154641	0.118502	0.151935	0.213446	-0.303629	0.150388	0.0615115		03_ts	-1266.67	-1268.47	-1268.47	-1268.38	-1268.38	-1268.35	-1268.35	∆Ereac	-43.1233	-19.4215	-19.2925	-31.0028	-30.9383	-25.9176	-25.7886	-6.49605	5.14978		0.0015464	0.118375
1.49		04_end	-1228.92	-1230.56	-1230.55	-1230.48	-1230.48	-1230.43	-1230.43	∆E#fwd	1.90659	4.49566	4.48212	2.36229	2.35552	2.77833	2.76478	-1.71734	0.409264		-0.000932504	0.011616	0.0253093	0.0518059	-0.0685704	0.0262418	0.0264966		04_end	-1228.92	-1230.56	-1230.55	-1230.48	-1230.48	-1230.43	-1230.43	∆E#fwd	1.90659	4.49566	4.48212	2.36229	2.35552	2.77833	2.76478	-1.71734	0.409264		-0.000932504	0.011616
8.85		04_start	-1228.88	-1230.55	-1230.54	-1230.46	-1230.46	-1230.43	-1230.43	∆E#rev	25.7117	4.00679	3.98571	15.0468	15.0362	9.41356	9.39248	5.40677	-5.64375		0.0040718	-0.00398853	0.00496259	0.0290465	0.141114	0.000890795	0.0240839		04_start	-1228.88	-1230.55	-1230.54	-1230.46	-1230.46	-1230.43	-1230.43	∆E#rev	25.7117	4.00679	3.98571	15.0468	15.0362	9.41356	9.39248	5.40677	-5.64375		0.0040718	-0.00398853
-7.37		04_ts	-1228.87	-1230.54	-1230.54	-1230.46	-1230.45	-1230.43	-1230.42	∆Ereac	-23.8051	0.488872	0.496405	-12.6845	-12.6807	-6.63523	-6.6277	-7.1241	6.05301		-0.0050043	0.0156045	0.0203467	0.0227594	-0.209685	0.025351	0.00241269		04_ts	-1228.87	-1230.54	-1230.54	-1230.46	-1230.45	-1230.43	-1230.42	∆Ereac	-23.8051	0.488872	0.496405	-12.6845	-12.6807	-6.63523	-6.6277	-7.1241	6.05301		-0.0050043	0.0156045
4.47		05_end_correct	-2737.82	-2741.73	-2741.72	-2741.57	-2741.56	-2741.43	-2741.42	∆E#fwd	8.0359	4.41233	4.45666	7.19195	7.21411	7.11216	7.15648	2.69982	-0.0576297		-0.00221498	-0.0412575	-0.102511	-0.190379	0.454842	-0.100296	-0.087868		05_end_correct	-2737.82	-2741.73	-2741.72	-2741.57	-2741.56	-2741.43	-2741.42	∆E#fwd	8.0359	4.47344	4.49899	7.24246	7.25524	7.18442	7.20998	2.71098	-0.0452596		-0.00221498	0.00107776
22.77		05_start	-2737.8	-2741.71	-2741.69	-2741.54	-2741.54	-2741.39	-2741.38	∆E#rev	21.9011	28.0762	28.051	24.1993	24.1867	24.396	24.3708	-3.68017	0.184135		0.0123715	0.0240895	-0.0899689	-0.111577	-0.144318	-0.10234	-0.0216083		05_start	-2737.8	-2741.71	-2741.69	-2741.54	-2741.54	-2741.39	-2741.38	∆E#rev	21.9011	28.1131	28.0384	24.2137	24.1764	24.4169	24.3422	-3.69624	0.16577		0.0123715	0.0115064
-18.29		05_ts	-2737.79	-2741.69	-2741.68	-2741.53	-2741.53	-2741.38	-2741.37	∆Ereac	-13.8652	-23.6638	-23.5943	-17.0073	-16.9726	-17.2838	-17.2143	6.38	-0.241765		-0.0145865	-0.065347	-0.0125418	-0.0788015	0.59916	0.00204472	-0.0662597		05_ts	-2737.79	-2741.69	-2741.68	-2741.53	-2741.53	-2741.38	-2741.37	∆Ereac	-13.8652	-23.6397	-23.5394	-16.9713	-16.9212	-17.2325	-17.1322	6.40722	-0.211029		-0.0145865	-0.0104287
15.77		06_end	-2591.74	-2594.53	-2594.52	-2594.41	-2594.4	-2594.26	-2594.25	∆E#fwd	18.8686	10.2065	10.2302	12.991	13.0029	11.4747	11.4985	1.26824	-1.50442		-0.00278533	-0.0613958	-0.111184	-0.0659988	0.00883117	-0.108399	0.0451854		06_end	-2591.74	-2594.53	-2594.52	-2594.41	-2594.4	-2594.26	-2594.25	∆E#fwd	18.8686	10.2065	10.2241	12.9872	12.996	11.4636	11.4811	1.25709	-1.51484		-0.00278535	-0.0675693
14.25		06_start	-2591.74	-2594.52	-2594.51	-2594.4	-2594.4	-2594.26	-2594.25	∆E#rev	18.5509	12.5901	12.5945	16.3996	16.4018	15.9038	15.9082	3.31365	-0.493617		-0.00408329	-0.0175434	-0.156603	-0.259194	0.524707	-0.15252	-0.102591		06_start	-2591.74	-2594.52	-2594.51	-2594.4	-2594.4	-2594.26	-2594.25	∆E#rev	18.5509	12.613	12.5969	16.4313	16.4233	15.9473	15.9312	3.33428	-0.492053		-0.00408329	-0.0151228
1.52		06_ts	-2591.71	-2594.5	-2594.5	-2594.38	-2594.38	-2594.24	-2594.23	∆Ereac	0.317684	-2.38365	-2.36429	-3.40858	-3.3989	-4.42906	-4.4097	-2.04541	-1.0108		0.00129796	-0.0438524	0.045419	0.193195	-0.515876	0.044121	0.147776		06_ts	-2591.71	-2594.5	-2594.5	-2594.38	-2594.38	-2594.24	-2594.23	∆Ereac	0.317684	-2.40653	-2.37288	-3.44411	-3.42729	-4.48372	-4.45008	-2.07719	-1.02279		0.00129795	-0.0524465
27.94		07_end	-2591.73	-2594.52	-2594.51	-2594.39	-2594.39	-2594.25	-2594.24	∆E#fwd	42.6783	23.5225	23.4877	30.9059	30.8885	27.3886	27.3537	3.86602	-3.53478		-0.000785561	-0.00690171	-0.178763	-0.238201	-0.120968	-0.177977	-0.0594379		07_end	-2591.73	-2594.52	-2594.51	-2594.39	-2594.39	-2594.25	-2594.24	∆E#fwd	42.6783	23.5518	23.5026	30.9518	30.9272	27.4559	27.4067	3.90404	-3.52047		-0.000785579	0.00807971
18.47		07_start	-2591.74	-2594.53	-2594.52	-2594.41	-2594.4	-2594.26	-2594.25	∆E#rev	33.6551	15.0329	15.0406	22.3902	22.394	19.2111	19.2188	4.17815	-3.17524		-0.0124023	0.00256032	-0.265219	-0.258858	0.743384	-0.252816	0.00636109		07_start	-2591.74	-2594.53	-2594.52	-2594.41	-2594.4	-2594.26	-2594.25	∆E#rev	33.6551	15.0554	15.0558	22.4028	22.4031	19.2236	19.224	4.16818	-3.17906		-0.0124023	0.0177582
9.47		07_ts	-2591.67	-2594.49	-2594.48	-2594.36	-2594.35	-2594.22	-2594.22	∆Ereac	9.0232	8.48963	8.44704	8.51575	8.49446	8.17751	8.13492	-0.312123	-0.359538		0.0116167	-0.00946203	0.086456	0.0206569	-0.864353	0.0748392	-0.065799		07_ts	-2591.67	-2594.49	-2594.48	-2594.36	-2594.35	-2594.22	-2594.22	∆Ereac	9.0232	8.49647	8.44683	8.54891	8.52409	8.23232	8.18269	-0.264142	-0.341406		0.0116167	-0.00967844
37.28		08_end	-2616.56	-2621.73	-2621.72	-2621.49	-2621.48	-2621.32	-2621.3	∆E#fwd	20.3557	45.013	45.2212	35.5513	35.6554	36.4655	36.6736	-8.54755	1.01827		0.00796842	-0.00404927	0.242379	0.496437	-3.17883	0.234411	0.254058		08_end	-2616.56	-2621.73	-2621.72	-2621.49	-2621.48	-2621.32	-2621.3	∆E#fwd	20.3557	45.0988	45.2625	35.6137	35.6955	36.5554	36.7191	-8.54334	1.02361		0.00796864	0.0372206
35.82		08_start	-2616.57	-2621.74	-2621.72	-2621.5	-2621.49	-2621.32	-2621.3	∆E#rev	18.8024	41.9793	41.5758	32.2053	32.0036	32.2574	31.8539	-9.72191	-0.149666		-0.00116985	0.0533597	-0.00188504	0.185603	-2.51226	-0.000715192	0.187488		08_start	-2616.57	-2621.74	-2621.72	-2621.5	-2621.49	-2621.32	-2621.31	∆E#rev	18.8024	41.9531	41.5702	32.2178	32.0263	32.2793	31.8964	-9.67383	-0.129938		-0.00116967	0.0477533
1.46		08_ts	-2616.53	-2621.68	-2621.66	-2621.44	-2621.43	-2621.25	-2621.23	∆Ereac	1.55325	3.03367	3.64538	3.34594	3.6518	4.20802	4.81974	1.17435	1.16794		0.00913827	-0.057409	0.244264	0.310835	-0.666566	0.235126	0.0665706		08_ts	-2616.53	-2621.68	-2621.66	-2621.44	-2621.43	-2621.25	-2621.23	∆Ereac	1.55325	3.1457	3.69226	3.39591	3.66919	4.27618	4.82275	1.13048	1.15355		0.00913831	-0.0105326
33		09_end	-2616.47	-2621.71	-2621.69	-2621.45	-2621.44	-2621.27	-2621.25	∆E#fwd	48.2286	32.0579	31.7305	33.4058	33.2421	30.0565	29.7291	-2.00143	-3.51304		0.0042571	-0.00644054	0.152808	0.53343	-2.88899	0.148551	0.380621		09_end	-2616.47	-2621.71	-2621.69	-2621.45	-2621.44	-2621.27	-2621.25	∆E#fwd	48.2286	31.9622	31.6905	33.3749	33.2391	30.0073	29.7356	-1.95491	-3.50345		0.00425701	-0.0464451
4.93		09_start	-2616.56	-2621.73	-2621.72	-2621.49	-2621.48	-2621.32	-2621.3	∆E#rev	-7.63023	0.2623	0.365526	8.59885	8.65046	14.2211	14.3244	13.9588	5.67391		-0.00619334	-0.0408277	-0.0426508	-0.957061	6.37612	-0.0364575	-0.91441		09_start	-2616.56	-2621.73	-2621.72	-2621.49	-2621.48	-2621.32	-2621.3	∆E#rev	-7.63023	0.231501	0.397943	8.63189	8.71511	14.3237	14.4901	14.0922	5.775		-0.00619351	-0.0084105
28.07		09_ts	-2616.49	-2621.68	-2621.67	-2621.44	-2621.43	-2621.27	-2621.25	∆Ereac	55.8588	31.7956	31.365	24.807	24.5917	15.8354	15.4047	-15.9603	-9.18696		0.0104504	0.0343872	0.195459	1.49049	-9.26511	0.185009	1.29503		09_ts	-2616.49	-2621.68	-2621.67	-2621.44	-2621.43	-2621.27	-2621.25	∆Ereac	55.8588	31.7307	31.2926	24.743	24.5239	15.6836	15.2455	-16.0471	-9.27845		0.0104505	-0.0380345
-5.28		10_end_MAI	-1024.26	-1027.5	-1027.49	-1027.38	-1027.37	-1027.23	-1027.22	∆E#fwd	-8.30755	-8.50919	-8.64165	-4.17866	-4.2449	-2.88797	-3.02044	5.62121	1.22446		0.0163577	-0.0195365	-0.11812	-0.291594	0.548257	-0.134478	-0.173474		10_end_MAI	-1024.26	-1027.5	-1027.49	-1027.38	-1027.37	-1027.23	-1027.22	∆E#fwd	-8.30755	-8.56757	-8.6421	-4.25681	-4.29407	-2.9665	-3.04102	5.60107	1.25305		0.0163577	-0.0199791
7.67		10_start_MAI	-1136.86	-1140.43	-1140.42	-1140.29	-1140.28	-1140.13	-1140.12	∆E#rev	18.004	12.8936	11.8849	11.5905	11.0862	8.81203	7.80338	-4.08157	-3.2828		-0.0123091	0.216775	0.132197	0.0754698	-0.0963504	0.144506	-0.0567273		10_start_MAI	-1136.86	-1140.43	-1140.42	-1140.29	-1140.29	-1140.13	-1140.12	∆E#rev	18.004	12.7774	11.8205	11.5179	11.0394	8.72662	7.76971	-4.05081	-3.26974		-0.0123092	0.152344
-12.95		10_ts_MAI	-1136.87	-1140.43	-1140.42	-1140.3	-1140.29	-1140.15	-1140.13	∆Ereac	-26.3116	-21.4028	-20.5266	-15.7692	-15.3311	-11.7	-10.8238	9.70278	4.50726		0.0286668	-0.236312	-0.250317	-0.367064	0.644607	-0.278984	-0.116747		10_ts_MAI	-1136.87	-1140.44	-1140.42	-1140.3	-1140.29	-1140.15	-1140.13	∆Ereac	-26.3116	-21.345	-20.4626	-15.7747	-15.3335	-11.6931	-10.8107	9.65188	4.52279		0.0286669	-0.172323
34.8		11_end	-1241.64	-1245.95	-1245.94	-1245.75	-1245.75	-1245.66	-1245.64	∆E#fwd	25.9949	34.5525	34.5732	30.4925	30.5028	30.221	30.2417	-4.33152	-0.261124		0.0113153	0.17783	0.107661	-0.105935	0.519509	0.0963453	-0.213596		11_end	-1241.64	-1245.95	-1245.94	-1245.75	-1245.75	-1245.66	-1245.65	∆E#fwd	25.9949	34.5307	34.5607	30.4655	30.4805	30.1915	30.2215	-4.33918	-0.259011		0.0113153	0.165273
89.6		11_start	-1241.53	-1245.86	-1245.85	-1245.66	-1245.66	-1245.57	-1245.56	∆E#rev	94.8711	89.2904	89.2749	88.2217	88.214	85.0811	85.0656	-4.20932	-3.14836		0.00213747	-0.0496397	0.0812482	0.0329513	-0.601156	0.0791107	-0.0482969		11_start	-1241.53	-1245.86	-1245.85	-1245.66	-1245.66	-1245.57	-1245.56	∆E#rev	94.8711	89.3123	89.2748	88.2229	88.2042	85.0741	85.0366	-4.23818	-3.16757		0.00213747	-0.0498006
-54.8		11_ts	-1241.49	-1245.81	-1245.8	-1245.61	-1245.61	-1245.51	-1245.5	∆Ereac	-68.8763	-54.7379	-54.7017	-57.7292	-57.7112	-54.8601	-54.8239	-0.122201	2.88723		0.00917786	0.22747	0.0264124	-0.138886	1.12067	0.0172346	-0.165299		11_ts	-1241.49	-1245.81	-1245.8	-1245.61	-1245.61	-1245.51	-1245.5	∆Ereac	-68.8763	-54.7816	-54.7141	-57.7574	-57.7237	-54.8826	-54.8151	-0.101	2.90856		0.00917786	0.215074
-0.63		12_end	-1792.58	-1795.92	-1795.91	-1795.79	-1795.78	-1795.61	-1795.6	∆E#fwd	4.7767	5.4963	5.54823	5.66118	5.68714	5.70096	5.75288	0.204653	0.0657401		-0.000375351	-0.0084663	-0.037601	-0.0453756	0.108569	-0.0372256	-0.00777459		12_end	-1792.58	-1795.92	-1795.91	-1795.79	-1795.78	-1795.61	-1795.6	∆E#fwd	4.7767	5.52693	5.55176	5.70783	5.72024	5.75331	5.77814	0.226379	0.0578982		-0.000375351	-0.00492902
31.02		12_start	-1792.52	-1795.87	-1795.86	-1795.74	-1795.73	-1795.57	-1795.56	∆E#rev	41.1773	33.5149	33.6117	36.3059	36.3543	35.7769	35.8737	2.26205	-0.480573		0.0152057	0.0519069	0.0452438	0.0941133	0.361411	0.0300381	0.0488695		12_start	-1792.52	-1795.87	-1795.86	-1795.74	-1795.73	-1795.57	-1795.56	∆E#rev	41.1773	33.5482	33.6351	36.3375	36.3809	35.8162	35.903	2.26796	-0.477847		0.0152057	0.0753126
-31.65		12_ts	-1792.52	-1795.86	-1795.85	-1795.73	-1795.72	-1795.56	-1795.55	∆Ereac	-36.4006	-28.0186	-28.0634	-30.6447	-30.6672	-30.076	-30.1208	-2.0574	0.546313		-0.0155811	-0.0603732	-0.0828448	-0.139489	-0.252842	-0.0672638	-0.0566441		12_ts	-1792.52	-1795.86	-1795.85	-1795.73	-1795.72	-1795.56	-1795.55	∆Ereac	-36.4006	-28.0213	-28.0833	-30.6296	-30.6606	-30.0629	-30.1249	-2.04158	0.535745		-0.015581	-0.0802416
22.41		13_end	-1675.9	-1679.6	-1679.59	-1679.43	-1679.43	-1679.32	-1679.31	∆E#fwd	48.8487	9.85453	9.54552	22.0557	21.9012	16.4909	16.1818	6.63632	-5.71935		-0.0246092	-0.123387	-0.164491	-0.0708137	-1.87697	-0.139881	0.0936768		13_end	-1675.9	-1679.6	-1679.59	-1679.43	-1679.43	-1679.32	-1679.31	∆E#fwd	48.8487	9.79971	9.51462	22.0554	21.9128	16.4649	16.1798	6.66518	-5.733		-0.0246092	-0.154286
49.69		13_start	-1675.86	-1679.55	-1679.54	-1679.38	-1679.37	-1679.27	-1679.26	∆E#rev	71.5557	43.6627	43.5854	53.8001	53.7614	47.8996	47.8223	4.2369	-5.93916		0.000117043	0.036958	0.00122358	0.112795	-1.16067	0.00110654	0.111571		13_start	-1675.86	-1679.55	-1679.54	-1679.38	-1679.38	-1679.27	-1679.26	∆E#rev	71.5557	43.625	43.555	53.7893	53.7543	47.8698	47.7998	4.24475	-5.95453		0.000117024	0.0065796
-27.28		13_ts	-1675.78	-1679.52	-1679.51	-1679.34	-1679.34	-1679.25	-1679.24	∆Ereac	-22.707	-33.8082	-34.0399	-31.7444	-31.8603	-31.4088	-31.6404	2.39943	0.219808		-0.0247263	-0.160345	-0.165714	-0.183609	-0.716302	-0.140988	-0.0178945		13_ts	-1675.78	-1679.52	-1679.51	-1679.35	-1679.34	-1679.25	-1679.24	∆Ereac	-22.707	-33.8253	-34.0404	-31.7339	-31.8415	-31.4049	-31.62	2.42043	0.221525		-0.0247262	-0.160866
10.33		14_end	-1159.4	-1162.24	-1162.24	-1162.13	-1162.12	-1162.03	-1162.03	∆E#fwd	13.4115	6.44794	6.47736	8.64092	8.65563	7.62289	7.65232	1.17496	-1.00331		-0.00287455	-0.0346613	-0.0793018	-0.0304699	-0.227146	-0.0764272	0.0488318		14_end	-1159.4	-1162.24	-1162.24	-1162.13	-1162.12	-1162.03	-1162.03	∆E#fwd	13.4115	6.47441	6.48234	8.65531	8.65927	7.64316	7.65109	1.16875	-1.00818		-0.00287454	-0.0296828
14.46		14_start	-1159.39	-1162.23	-1162.22	-1162.12	-1162.11	-1162.02	-1162.02	∆E#rev	20.0955	13.7123	13.7033	16.4762	16.4717	15.3269	15.318	1.61467	-1.15379		0.00205444	-0.0107684	-0.0580008	-0.0475138	-0.045787	-0.0600553	0.010487		14_start	-1159.39	-1162.23	-1162.22	-1162.12	-1162.11	-1162.02	-1162.02	∆E#rev	20.0955	13.7048	13.7059	16.472	16.4725	15.3227	15.3237	1.61784	-1.1488		0.00205445	-0.00814392
-4.13		14_ts	-1159.37	-1162.22	-1162.21	-1162.1	-1162.1	-1162.01	-1162.01	∆Ereac	-6.68403	-7.26432	-7.22592	-7.83531	-7.81611	-7.70403	-7.66563	-0.439713	0.150475		-0.00492899	-0.0238929	-0.021301	0.0170439	-0.181359	-0.016372	0.0383448		14_ts	-1159.37	-1162.22	-1162.21	-1162.1	-1162.1	-1162.01	-1162.01	∆Ereac	-6.68403	-7.23042	-7.22357	-7.8167	-7.81327	-7.6795	-7.67265	-0.449083	0.140619		-0.00492899	-0.0215389
20.27		15_end	-986.482	-987.7	-987.698	-987.644	-987.643	-987.609	-987.607	∆E#fwd	28.4997	20.5338	20.5615	25.5951	25.6089	24.3013	24.3291	3.76756	-1.27986		0.00926563	0.00147858	-0.00202681	-0.0828086	0.0304367	-0.0112924	-0.0807817		15_end	-986.482	-987.7	-987.698	-987.644	-987.643	-987.609	-987.607	∆E#fwd	28.4997	20.5457	20.5589	25.6051	25.6116	24.3145	24.3276	3.76875	-1.28404		0.00926364	-0.00117858
77.23		15_start	-986.382	-987.619	-987.617	-987.557	-987.556	-987.518	-987.516	∆E#rev	91.1825	77.5762	77.5706	80.2745	80.2718	74.9808	74.9752	-2.59539	-5.29651		0.00325872	0.165064	0.0228606	-0.0881143	-0.366828	0.0196019	-0.110975		15_start	-986.382	-987.619	-987.617	-987.557	-987.556	-987.518	-987.516	∆E#rev	91.1825	77.5776	77.5661	80.2733	80.2675	74.9796	74.968	-2.59801	-5.29942		0.00325811	0.160483
-56.96		15_ts	-986.337	-987.58	-987.578	-987.516	-987.515	-987.486	-987.484	∆Ereac	-62.6828	-57.0424	-57.0091	-54.6794	-54.6628	-50.6794	-50.6462	6.36295	4.01664		0.00600691	-0.163585	-0.0248874	0.00530576	0.397264	-0.0308944	0.0301932		15_ts	-986.337	-987.58	-987.578	-987.516	-987.515	-987.486	-987.484	∆Ereac	-62.6828	-57.0319	-57.0072	-54.6682	-54.6558	-50.6652	-50.6404	6.36677	4.01539		0.00600553	-0.161662
34.22		16_end	-511.083	-512.679	-512.677	-512.602	-512.601	-512.569	-512.567	∆E#fwd	30.6207	33.7861	33.766	33.8513	33.8412	36.3255	36.3054	2.53937	2.46412		-0.00144128	-0.0896037	0.0882307	-0.0985236	0.725475	0.089672	-0.186754		16_end	-511.083	-512.679	-512.677	-512.602	-512.601	-512.569	-512.567	∆E#fwd	30.6207	33.7855	33.7659	33.8524	33.8426	36.3298	36.3102	2.54429	2.46761		-0.00144127	-0.0897269
55.4		16_start	-511.03	-512.647	-512.645	-512.563	-512.562	-512.521	-512.518	∆E#rev	63.5544	64.2373	64.2403	58.0898	58.0912	56.2329	56.2359	-8.00441	-1.85537		0.00023515	0.0206389	0.101587	0.137078	-0.784525	0.101352	0.0354913		16_start	-511.03	-512.647	-512.645	-512.563	-512.562	-512.521	-512.518	∆E#rev	63.5544	64.2291	64.2343	58.0837	58.0863	56.2272	56.2325	-8.0018	-1.85381		0.000235152	0.0146166
-21.18		16_ts	-510.981	-512.589	-512.587	-512.509	-512.508	-512.467	-512.464	∆Ereac	-32.9338	-30.4513	-30.4743	-24.2385	-24.25	-19.9075	-19.9305	10.5438	4.31949		-0.00167642	-0.110243	-0.0133562	-0.235602	1.51	-0.0116798	-0.222246		16_ts	-510.981	-512.589	-512.587	-512.509	-512.508	-512.467	-512.464	∆Ereac	-32.9338	-30.4435	-30.4684	-24.2313	-24.2437	-19.8974	-19.9223	10.5461	4.32142		-0.00167642	-0.104343
21.48		17_end_MAI	nomatch	nomatch	nomatch	nomatch	nomatch	nomatch	nomatch	∆E#fwd	#VALUE!	#VALUE!	#VALUE!	#VALUE!	#VALUE!	#VALUE!	#VALUE!	#VALUE!	#VALUE!		#VALUE!	#VALUE!	#VALUE!	#VALUE!	#VALUE!	#VALUE!	#VALUE!		17_end_MAI	nomatch	nomatch	nomatch	nomatch	nomatch	nomatch	nomatch	∆E#fwd	#VALUE!	#VALUE!	#VALUE!	#VALUE!	#VALUE!	#VALUE!	#VALUE!	#VALUE!	#VALUE!		#VALUE!	#VALUE!
35.47		17_start_MAI	nomatch	nomatch	nomatch	nomatch	nomatch	nomatch	nomatch	∆E#rev	#VALUE!	#VALUE!	#VALUE!	#VALUE!	#VALUE!	#VALUE!	#VALUE!	#VALUE!	#VALUE!		#VALUE!	#VALUE!	#VALUE!	#VALUE!	#VALUE!	#VALUE!	#VALUE!		17_start_MAI	nomatch	nomatch	nomatch	nomatch	nomatch	nomatch	nomatch	∆E#rev	#VALUE!	#VALUE!	#VALUE!	#VALUE!	#VALUE!	#VALUE!	#VALUE!	#VALUE!	#VALUE!		#VALUE!	#VALUE!
-13.99		17_ts_MAI	nomatch	nomatch	nomatch	nomatch	nomatch	nomatch	nomatch	∆Ereac	#VALUE!	#VALUE!	#VALUE!	#VALUE!	#VALUE!	#VALUE!	#VALUE!	#VALUE!	#VALUE!		#VALUE!	#VALUE!	#VALUE!	#VALUE!	#VALUE!	#VALUE!	#VALUE!		17_ts_MAI	nomatch	nomatch	nomatch	nomatch	nomatch	nomatch	nomatch	∆Ereac	#VALUE!	#VALUE!	#VALUE!	#VALUE!	#VALUE!	#VALUE!	#VALUE!	#VALUE!	#VALUE!		#VALUE!	#VALUE!
25.34		18_end_MAI	nomatch	nomatch	nomatch	nomatch	nomatch	nomatch	nomatch	∆E#fwd	#VALUE!	#VALUE!	#VALUE!	#VALUE!	#VALUE!	#VALUE!	#VALUE!	#VALUE!	#VALUE!		#VALUE!	#VALUE!	#VALUE!	#VALUE!	#VALUE!	#VALUE!	#VALUE!		18_end_MAI	nomatch	nomatch	nomatch	nomatch	nomatch	nomatch	nomatch	∆E#fwd	#VALUE!	#VALUE!	#VALUE!	#VALUE!	#VALUE!	#VALUE!	#VALUE!	#VALUE!	#VALUE!		#VALUE!	#VALUE!
36.05		18_start_MAI	nomatch	nomatch	nomatch	nomatch	nomatch	nomatch	nomatch	∆E#rev	#VALUE!	#VALUE!	#VALUE!	#VALUE!	#VALUE!	#VALUE!	#VALUE!	#VALUE!	#VALUE!		#VALUE!	#VALUE!	#VALUE!	#VALUE!	#VALUE!	#VALUE!	#VALUE!		18_start_MAI	nomatch	nomatch	nomatch	nomatch	nomatch	nomatch	nomatch	∆E#rev	#VALUE!	#VALUE!	#VALUE!	#VALUE!	#VALUE!	#VALUE!	#VALUE!	#VALUE!	#VALUE!		#VALUE!	#VALUE!
-10.72		18_ts_MAI	nomatch	nomatch	nomatch	nomatch	nomatch	nomatch	nomatch	∆Ereac	#VALUE!	#VALUE!	#VALUE!	#VALUE!	#VALUE!	#VALUE!	#VALUE!	#VALUE!	#VALUE!		#VALUE!	#VALUE!	#VALUE!	#VALUE!	#VALUE!	#VALUE!	#VALUE!		18_ts_MAI	nomatch	nomatch	nomatch	nomatch	nomatch	nomatch	nomatch	∆Ereac	#VALUE!	#VALUE!	#VALUE!	#VALUE!	#VALUE!	#VALUE!	#VALUE!	#VALUE!	#VALUE!		#VALUE!	#VALUE!
12.27		19_end_MAI	nomatch	nomatch	nomatch	nomatch	nomatch	nomatch	nomatch	∆E#fwd	#VALUE!	#VALUE!	#VALUE!	#VALUE!	#VALUE!	#VALUE!	#VALUE!	#VALUE!	#VALUE!		#VALUE!	#VALUE!	#VALUE!	#VALUE!	#VALUE!	#VALUE!	#VALUE!		19_end_MAI	nomatch	nomatch	nomatch	nomatch	nomatch	nomatch	nomatch	∆E#fwd	#VALUE!	#VALUE!	#VALUE!	#VALUE!	#VALUE!	#VALUE!	#VALUE!	#VALUE!	#VALUE!		#VALUE!	#VALUE!
35.81		19_start_MAI	nomatch	nomatch	nomatch	nomatch	nomatch	nomatch	nomatch	∆E#rev	#VALUE!	#VALUE!	#VALUE!	#VALUE!	#VALUE!	#VALUE!	#VALUE!	#VALUE!	#VALUE!		#VALUE!	#VALUE!	#VALUE!	#VALUE!	#VALUE!	#VALUE!	#VALUE!		19_start_MAI	nomatch	nomatch	nomatch	nomatch	nomatch	nomatch	nomatch	∆E#rev	#VALUE!	#VALUE!	#VALUE!	#VALUE!	#VALUE!	#VALUE!	#VALUE!	#VALUE!	#VALUE!		#VALUE!	#VALUE!
-23.54		19_ts_MAI	nomatch	nomatch	nomatch	nomatch	nomatch	nomatch	nomatch	∆Ereac	#VALUE!	#VALUE!	#VALUE!	#VALUE!	#VALUE!	#VALUE!	#VALUE!	#VALUE!	#VALUE!		#VALUE!	#VALUE!	#VALUE!	#VALUE!	#VALUE!	#VALUE!	#VALUE!		19_ts_MAI	nomatch	nomatch	nomatch	nomatch	nomatch	nomatch	nomatch	∆Ereac	#VALUE!	#VALUE!	#VALUE!	#VALUE!	#VALUE!	#VALUE!	#VALUE!	#VALUE!	#VALUE!		#VALUE!	#VALUE!
13.36		20_end_MAI	nomatch	nomatch	nomatch	nomatch	nomatch	nomatch	nomatch	∆E#fwd	#VALUE!	#VALUE!	#VALUE!	#VALUE!	#VALUE!	#VALUE!	#VALUE!	#VALUE!	#VALUE!		#VALUE!	#VALUE!	#VALUE!	#VALUE!	#VALUE!	#VALUE!	#VALUE!		20_end_MAI	nomatch	nomatch	nomatch	nomatch	nomatch	nomatch	nomatch	∆E#fwd	#VALUE!	#VALUE!	#VALUE!	#VALUE!	#VALUE!	#VALUE!	#VALUE!	#VALUE!	#VALUE!		#VALUE!	#VALUE!
37.72		20_start_MAI	nomatch	nomatch	nomatch	nomatch	nomatch	nomatch	nomatch	∆E#rev	#VALUE!	#VALUE!	#VALUE!	#VALUE!	#VALUE!	#VALUE!	#VALUE!	#VALUE!	#VALUE!		#VALUE!	#VALUE!	#VALUE!	#VALUE!	#VALUE!	#VALUE!	#VALUE!		20_start_MAI	nomatch	nomatch	nomatch	nomatch	nomatch	nomatch	nomatch	∆E#rev	#VALUE!	#VALUE!	#VALUE!	#VALUE!	#VALUE!	#VALUE!	#VALUE!	#VALUE!	#VALUE!		#VALUE!	#VALUE!
-24.36		20_ts_MAI	nomatch	nomatch	nomatch	nomatch	nomatch	nomatch	nomatch	∆Ereac	#VALUE!	#VALUE!	#VALUE!	#VALUE!	#VALUE!	#VALUE!	#VALUE!	#VALUE!	#VALUE!		#VALUE!	#VALUE!	#VALUE!	#VALUE!	#VALUE!	#VALUE!	#VALUE!		20_ts_MAI	nomatch	nomatch	nomatch	nomatch	nomatch	nomatch	nomatch	∆Ereac	#VALUE!	#VALUE!	#VALUE!	#VALUE!	#VALUE!	#VALUE!	#VALUE!	#VALUE!	#VALUE!		#VALUE!	#VALUE!
9.18		21_end	-707.009	-709.593	-709.585	-709.499	-709.496	-709.358	-709.35	∆E#fwd	19.5362	9.38379	9.37679	13.2654	13.2619	11.1969	11.1899	1.81309	-2.072		-0.0623506	-0.0900742	-0.043199	-0.00862221	-0.265966	0.0191515	0.0345768		21_end	-707.009	-709.593	-709.585	-709.5	-709.496	-709.358	-709.35	∆E#fwd	19.5362	9.34759	9.38461	13.2472	13.2657	11.1704	11.2074	1.8228	-2.0583		-0.0623506	-0.0822573
9.2		21_start	-707.009	-709.593	-709.585	-709.499	-709.496	-709.358	-709.35	∆E#rev	19.5346	9.38516	9.37852	13.264	13.2606	11.196	11.1894	1.81084	-2.07128		-0.0623239	-0.0900357	-0.0433392	-0.00870174	-0.211649	0.0189847	0.0346375		21_start	-707.009	-709.593	-709.585	-709.5	-709.496	-709.358	-709.35	∆E#rev	19.5346	9.34919	9.38634	13.2459	13.2645	11.1697	11.2068	1.8205	-2.05767		-0.0623239	-0.0822108
-0.02		21_ts	-706.978	-709.575	-709.567	-709.478	-709.474	-709.343	-709.335	∆Ereac	0.00159139	-0.00137955	-0.00172545	0.00141938	0.00124643	0.000870355	0.000524457	0.00224991	-0.000721975		-2.66766e-05	-3.84993e-05	0.0001402	7.95269e-05	-0.0543167	0.000166877	-6.06732e-05		21_ts	-706.978	-709.575	-709.567	-709.478	-709.475	-709.343	-709.335	∆Ereac	0.00159139	-0.00159784	-0.00173346	0.0012732	0.00120539	0.000710474	0.000574857	0.00230831	-0.000630535		-2.6676e-05	-4.65057e-05
14.3		22_end	-955.88	-959.361	-959.349	-959.236	-959.23	-959.041	-959.03	∆E#fwd	27.9926	12.745	12.6954	18.9246	18.8998	15.9003	15.8508	3.15536	-3.04905		-0.282667	-0.0383983	0.0832343	0.196406	0.273982	0.365901	0.113171		22_end	-955.88	-959.361	-959.349	-959.236	-959.231	-959.042	-959.03	∆E#fwd	27.9926	12.7507	12.6934	18.9444	18.9158	15.9137	15.8563	3.1629	-3.05947		-0.282667	-0.0404205
29.05		22_start	-955.85	-959.336	-959.325	-959.209	-959.203	-959.016	-959.004	∆E#rev	47.2419	28.7152	28.7467	35.991	36.0067	31.0564	31.0878	2.34115	-4.91892		0.00149163	0.277441	0.160677	0.465234	-0.0968329	0.159186	0.304557		22_start	-955.85	-959.336	-959.325	-959.209	-959.203	-959.016	-959.005	∆E#rev	47.2419	28.7768	28.7577	36.0447	36.0351	31.1061	31.0869	2.32925	-4.94815		0.00149162	0.288439
-14.75		22_ts	-955.805	-959.311	-959.299	-959.179	-959.173	-958.996	-958.984	∆Ereac	-19.2493	-15.9702	-16.0512	-17.0664	-17.1069	-15.156	-15.237	0.81421	1.86987		-0.284158	-0.315839	-0.0774431	-0.268829	0.370815	0.206715	-0.191386		22_ts	-955.805	-959.311	-959.3	-959.179	-959.173	-958.996	-958.984	∆Ereac	-19.2493	-16.0261	-16.0643	-17.1002	-17.1193	-15.1924	-15.2306	0.833651	1.88868		-0.284158	-0.32886
30.71		23_end	-1006.88	-1010.58	-1010.57	-1010.41	-1010.4	-1010.35	-1010.34	∆E#fwd	40.4366	29.3161	29.3791	32.9725	33.004	30.9122	30.9753	1.59617	-2.02874		0.87823	1.38633	0.0635832	0.0885783	-0.765759	-0.814647	0.0249951		23_end	-1006.88	-1010.58	-1010.57	-1010.41	-1010.4	-1010.35	-1010.34	∆E#fwd	40.4366	29.3169	29.3908	32.9636	33.0006	30.9025	30.9764	1.58559	-2.02414		0.87823	1.39806
21.19		23_start	-1006.89	-1010.59	-1010.58	-1010.42	-1010.42	-1010.37	-1010.36	∆E#rev	33.2381	15.9338	15.8771	23.0504	23.022	19.5775	19.5208	3.64373	-3.50126		0.429545	1.6044	0.0347445	0.0436817	-0.491755	-0.3948	0.00893714		23_start	-1006.89	-1010.59	-1010.58	-1010.42	-1010.42	-1010.37	-1010.36	∆E#rev	33.2381	15.9327	15.8831	23.0515	23.0267	19.5761	19.5266	3.64346	-3.50012		0.429545	1.61046
9.52		23_ts	-1006.83	-1010.54	-1010.53	-1010.37	-1010.37	-1010.33	-1010.32	∆Ereac	7.19849	13.3823	13.502	9.92209	9.98197	11.3347	11.4545	-2.04756	1.47252		0.448685	-0.218072	0.0288386	0.0448966	-0.274004	-0.419847	0.016058		23_ts	-1006.83	-1010.54	-1010.53	-1010.37	-1010.37	-1010.33	-1010.32	∆Ereac	7.19849	13.3843	13.5077	9.91214	9.97387	11.3264	11.4499	-2.05787	1.47599		0.448685	-0.212393
2.87		24_end	nomatch	nomatch	nomatch	nomatch	nomatch	nomatch	nomatch	∆E#fwd	#VALUE!	#VALUE!	#VALUE!	#VALUE!	#VALUE!	#VALUE!	#VALUE!	#VALUE!	#VALUE!		#VALUE!	#VALUE!	#VALUE!	#VALUE!	#VALUE!	#VALUE!	#VALUE!		24_end	nomatch	nomatch	nomatch	nomatch	nomatch	nomatch	nomatch	∆E#fwd	#VALUE!	#VALUE!	#VALUE!	#VALUE!	#VALUE!	#VALUE!	#VALUE!	#VALUE!	#VALUE!		#VALUE!	#VALUE!
16.96		24_start	nomatch	nomatch	nomatch	nomatch	nomatch	nomatch	nomatch	∆E#rev	#VALUE!	#VALUE!	#VALUE!	#VALUE!	#VALUE!	#VALUE!	#VALUE!	#VALUE!	#VALUE!		#VALUE!	#VALUE!	#VALUE!	#VALUE!	#VALUE!	#VALUE!	#VALUE!		24_start	nomatch	nomatch	nomatch	nomatch	nomatch	nomatch	nomatch	∆E#rev	#VALUE!	#VALUE!	#VALUE!	#VALUE!	#VALUE!	#VALUE!	#VALUE!	#VALUE!	#VALUE!		#VALUE!	#VALUE!
-14.1		24_ts	nomatch	nomatch	nomatch	nomatch	nomatch	nomatch	nomatch	∆Ereac	#VALUE!	#VALUE!	#VALUE!	#VALUE!	#VALUE!	#VALUE!	#VALUE!	#VALUE!	#VALUE!		#VALUE!	#VALUE!	#VALUE!	#VALUE!	#VALUE!	#VALUE!	#VALUE!		24_ts	nomatch	nomatch	nomatch	nomatch	nomatch	nomatch	nomatch	∆Ereac	#VALUE!	#VALUE!	#VALUE!	#VALUE!	#VALUE!	#VALUE!	#VALUE!	#VALUE!	#VALUE!		#VALUE!	#VALUE!
2.66		25_end	nomatch	nomatch	nomatch	nomatch	nomatch	nomatch	nomatch	∆E#fwd	#VALUE!	#VALUE!	#VALUE!	#VALUE!	#VALUE!	#VALUE!	#VALUE!	#VALUE!	#VALUE!		#VALUE!	#VALUE!	#VALUE!	#VALUE!	#VALUE!	#VALUE!	#VALUE!		25_end	nomatch	nomatch	nomatch	nomatch	nomatch	nomatch	nomatch	∆E#fwd	#VALUE!	#VALUE!	#VALUE!	#VALUE!	#VALUE!	#VALUE!	#VALUE!	#VALUE!	#VALUE!		#VALUE!	#VALUE!
12.01		25_start	nomatch	nomatch	nomatch	nomatch	nomatch	nomatch	nomatch	∆E#rev	#VALUE!	#VALUE!	#VALUE!	#VALUE!	#VALUE!	#VALUE!	#VALUE!	#VALUE!	#VALUE!		#VALUE!	#VALUE!	#VALUE!	#VALUE!	#VALUE!	#VALUE!	#VALUE!		25_start	nomatch	nomatch	nomatch	nomatch	nomatch	nomatch	nomatch	∆E#rev	#VALUE!	#VALUE!	#VALUE!	#VALUE!	#VALUE!	#VALUE!	#VALUE!	#VALUE!	#VALUE!		#VALUE!	#VALUE!
-9.35		25_ts	nomatch	nomatch	nomatch	nomatch	nomatch	nomatch	nomatch	∆Ereac	#VALUE!	#VALUE!	#VALUE!	#VALUE!	#VALUE!	#VALUE!	#VALUE!	#VALUE!	#VALUE!		#VALUE!	#VALUE!	#VALUE!	#VALUE!	#VALUE!	#VALUE!	#VALUE!		25_ts	nomatch	nomatch	nomatch	nomatch	nomatch	nomatch	nomatch	∆Ereac	#VALUE!	#VALUE!	#VALUE!	#VALUE!	#VALUE!	#VALUE!	#VALUE!	#VALUE!	#VALUE!		#VALUE!	#VALUE!
25.39		26_end	-1123.54	-1125.31	-1125.31	-1125.25	-1125.25	-1125.15	-1125.15	∆E#fwd	9.34388	20.8847	20.8123	15.4244	15.3882	15.565	15.4927	-5.31962	0.104457		-0.0209119	0.00691332	0.17818	0.112445	-0.160598	0.199092	-0.0657349		26_end	-1123.54	-1125.31	-1125.31	-1125.25	-1125.25	-1125.15	-1125.15	∆E#fwd	9.34388	20.8589	20.7742	15.4036	15.3612	15.5439	15.4592	-5.31498	0.09796		-0.0209119	-0.0312024
0.19		26_start	-1123.56	-1125.34	-1125.34	-1125.28	-1125.27	-1125.19	-1125.18	∆E#rev	-0.663322	-0.188043	-0.255583	-0.24382	-0.27759	-0.215949	-0.28349	-0.0279065	-0.00589908		0.00982526	0.0734672	0.108621	0.0653707	0.0778084	0.0987959	-0.0432504		26_start	-1123.56	-1125.34	-1125.34	-1125.28	-1125.27	-1125.19	-1125.18	∆E#rev	-0.663322	-0.261157	-0.291173	-0.309197	-0.324205	-0.287284	-0.3173	-0.026127	0.00690456		0.00982526	0.0378769
25.2		26_ts	-1123.54	-1125.32	-1125.31	-1125.25	-1125.25	-1125.15	-1125.15	∆Ereac	10.0072	21.0727	21.0679	15.6682	15.6658	15.781	15.7761	-5.29172	0.110356		-0.0307371	-0.0665539	0.069559	0.0470745	-0.238407	0.100296	-0.0224844		26_ts	-1123.54	-1125.32	-1125.31	-1125.25	-1125.25	-1125.15	-1125.15	∆Ereac	10.0072	21.12	21.0653	15.7128	15.6854	15.8312	15.7765	-5.28885	0.0910555		-0.0307371	-0.0690792
13.76		27_end	-1204.95	-1207.02	-1207.01	-1206.94	-1206.94	-1206.82	-1206.82	∆E#fwd	13.1456	17.7161	17.7323	15.2698	15.2779	15.6462	15.6624	-2.06989	0.384574		-0.0959511	-0.177321	0.00096237	0.0316338	0.0575393	0.0969135	0.0306714		27_end	-1204.95	-1207.02	-1207.01	-1206.94	-1206.94	-1206.83	-1206.82	∆E#fwd	13.1456	17.7237	17.7333	15.2715	15.2763	15.6523	15.6618	-2.07146	0.38554		-0.0959511	-0.176379
2.39		27_start	-1204.97	-1207.04	-1207.03	-1206.97	-1206.96	-1206.85	-1206.84	∆E#rev	2.85411	2.13724	2.14921	1.51446	1.52044	1.5361	1.54806	-0.601145	0.0276219		0.0515136	0.028051	-0.0714955	-0.0777753	-0.11778	-0.123009	-0.00627983		27_start	-1204.97	-1207.04	-1207.03	-1206.97	-1206.96	-1206.85	-1206.84	∆E#rev	2.85411	2.12566	2.14848	1.51138	1.52279	1.52924	1.55206	-0.596422	0.0292662		0.0515136	0.027324
11.37		27_ts	-1204.95	-1207.01	-1207.01	-1206.94	-1206.94	-1206.82	-1206.82	∆Ereac	10.2915	15.5789	15.5831	13.7553	13.7574	14.1101	14.1144	-1.46874	0.356952		-0.147465	-0.205372	0.0724579	0.109409	0.175319	0.219923	0.0369513		27_ts	-1204.95	-1207.01	-1207.01	-1206.94	-1206.94	-1206.82	-1206.82	∆Ereac	10.2915	15.5981	15.5848	13.7601	13.7535	14.123	14.1097	-1.47504	0.356273		-0.147465	-0.203703
29.06		28_end	-1648.22	-1651.7	-1651.69	-1651.56	-1651.56	-1651.42	-1651.41	∆E#fwd	42.433	29.0455	29.0096	32.9738	32.9559	31.7209	31.6851	2.67548	-1.27081		0.155343	0.238954	-0.0730359	0.127911	0.646441	-0.228379	0.200947		28_end	-1648.22	-1651.7	-1651.69	-1651.56	-1651.56	-1651.42	-1651.41	∆E#fwd	42.433	29.07	28.9863	32.9927	32.9508	31.7553	31.6716	2.68536	-1.27922		0.155343	0.215584
16.63		28_start	-1648.24	-1651.72	-1651.71	-1651.58	-1651.58	-1651.45	-1651.44	∆E#rev	26.7335	11.7587	11.6825	17.6406	17.6025	15.6391	15.5629	3.88034	-2.03964		0.0846925	0.0964226	-0.0960872	-0.0216042	-0.559965	-0.18078	0.0744831		28_start	-1648.24	-1651.72	-1651.71	-1651.59	-1651.58	-1651.45	-1651.44	∆E#rev	26.7335	11.7633	11.687	17.6405	17.6023	15.6418	15.5655	3.87853	-2.03681		0.0846925	0.100878
12.43		28_ts	-1648.18	-1651.67	-1651.66	-1651.53	-1651.53	-1651.4	-1651.39	∆Ereac	15.6995	17.2867	17.3271	15.3332	15.3534	16.0819	16.1222	-1.20487	0.768827		0.0706503	0.142531	0.0230513	0.149515	1.20641	-0.047599	0.126464		28_ts	-1648.18	-1651.67	-1651.66	-1651.53	-1651.53	-1651.4	-1651.39	∆Ereac	15.6995	17.3067	17.2993	15.3522	15.3485	16.1135	16.1061	-1.19317	0.757587		0.0706503	0.114706
14.95		29_end	-1649.39	-1652.89	-1652.88	-1652.76	-1652.75	-1652.61	-1652.6	∆E#fwd	17.9092	11.7319	11.6707	13.8156	13.785	13.2233	13.162	1.49131	-0.62293		0.054302	0.0238815	-0.0205252	0.0902937	-0.111757	-0.0748272	0.110819		29_end	-1649.39	-1652.89	-1652.88	-1652.76	-1652.75	-1652.61	-1652.6	∆E#fwd	17.9092	11.7579	11.679	13.8504	13.8109	13.2596	13.1806	1.50166	-0.630253		0.054302	0.0321243
30.89		29_start	-1649.35	-1652.86	-1652.85	-1652.72	-1652.72	-1652.58	-1652.57	∆E#rev	42.2823	31.993	31.7939	34.796	34.6965	33.6693	33.4703	1.67632	-1.2262		0.147346	0.209268	-0.0317365	0.0371496	0.296484	-0.179083	0.0688861		29_start	-1649.35	-1652.86	-1652.85	-1652.72	-1652.72	-1652.58	-1652.57	∆E#rev	42.2823	32.0464	31.8119	34.8437	34.7264	33.7257	33.4912	1.6793	-1.23521		0.147346	0.227245
-15.93		29_ts	-1649.32	-1652.84	-1652.83	-1652.7	-1652.7	-1652.56	-1652.55	∆Ereac	-24.3731	-20.2611	-20.1232	-20.9804	-20.9115	-20.4461	-20.3082	-0.185012	0.603269		-0.0930442	-0.185387	0.0112113	0.0531442	-0.408241	0.104256	0.0419328		29_ts	-1649.32	-1652.84	-1652.83	-1652.7	-1652.7	-1652.56	-1652.55	∆Ereac	-24.3731	-20.2884	-20.133	-20.9933	-20.9156	-20.4661	-20.3106	-0.177644	0.604958		-0.0930442	-0.19512
9.88		30_end	-1058.24	-1060.75	-1060.74	-1060.65	-1060.65	-1060.51	-1060.5	∆E#fwd	16.1071	14.2425	14.3286	15.8036	15.8467	15.4573	15.5435	1.21484	-0.303236		-0.742937	-0.617482	0.0172766	0.0832875	0.121131	0.760214	0.0660109		30_end	-1058.24	-1060.75	-1060.74	-1060.65	-1060.65	-1060.51	-1060.51	∆E#fwd	16.1071	14.2474	14.3323	15.8037	15.8462	15.4563	15.5413	1.20898	-0.304918		-0.742937	-0.613797
17.22		30_start	-1058.21	-1060.73	-1060.72	-1060.63	-1060.63	-1060.5	-1060.49	∆E#rev	35.7913	22.7629	22.8268	27.1535	27.1854	25.7864	25.8503	3.02346	-1.3352		0.411228	0.51231	-0.073554	-0.0089438	0.0315676	-0.484782	0.0646102		30_start	-1058.21	-1060.73	-1060.72	-1060.63	-1060.63	-1060.5	-1060.49	∆E#rev	35.7913	22.7947	22.85	27.1782	27.2059	25.8144	25.8698	3.01975	-1.33613		0.411228	0.535547
-7.34		30_ts	-1058.18	-1060.71	-1060.7	-1060.61	-1060.6	-1060.48	-1060.47	∆Ereac	-19.6841	-8.52049	-8.49815	-11.3499	-11.3387	-10.3291	-10.3068	-1.80861	1.03196		-1.15417	-1.12979	0.0908306	0.0922313	0.0895632	1.245	0.00140073		30_ts	-1058.18	-1060.71	-1060.7	-1060.61	-1060.6	-1060.48	-1060.47	∆Ereac	-19.6841	-8.54729	-8.5177	-11.3745	-11.3597	-10.3581	-10.3285	-1.81077	1.03121		-1.15417	-1.14934
3.25		31_end	-1058.19	-1060.75	-1060.74	-1060.65	-1060.64	-1060.52	-1060.52	∆E#fwd	21.6142	0.590635	0.534806	6.40718	6.37927	4.93715	4.88132	4.34652	-1.49795		-0.688596	-0.537564	-0.116032	0.00455287	-0.171217	0.572564	0.120585		31_end	-1058.19	-1060.75	-1060.74	-1060.65	-1060.64	-1060.52	-1060.52	∆E#fwd	21.6142	0.631523	0.56954	6.44106	6.41007	4.9769	4.91491	4.34537	-1.49515		-0.688596	-0.50283
13.34		31_start	-1058.21	-1060.73	-1060.72	-1060.63	-1060.63	-1060.5	-1060.49	∆E#rev	10.9221	16.6403	16.8352	15.192	15.2895	15.5013	15.6962	-1.13905	0.406687		0.0945378	0.0894722	0.0273141	0.0118632	0.0165284	-0.0672237	-0.0154509		31_start	-1058.21	-1060.73	-1060.72	-1060.63	-1060.63	-1060.5	-1060.49	∆E#rev	10.9221	16.6564	16.8429	15.2079	15.3011	15.5224	15.7088	-1.13404	0.407701		0.0945378	0.0971037
-10.08		31_ts	-1058.17	-1060.72	-1060.72	-1060.62	-1060.62	-1060.5	-1060.49	∆Ereac	10.6921	-16.0497	-16.3004	-8.78486	-8.91024	-10.5641	-10.8149	5.48557	-1.90463		-0.783134	-0.627036	-0.143346	-0.00731029	-0.187746	0.639788	0.136036		31_ts	-1058.17	-1060.72	-1060.72	-1060.62	-1060.62	-1060.5	-1060.49	∆Ereac	10.6921	-16.0249	-16.2733	-8.76684	-8.89107	-10.5455	-10.7939	5.47941	-1.90285		-0.783134	-0.599934
19.16		32_end	-995.024	-996.18	-996.177	-996.129	-996.128	-996.08	-996.078	∆E#fwd	29.6421	20.7874	20.7702	22.6774	22.6688	23.2642	23.247	2.47681	0.578195		-0.830618	-0.89128	0.0569797	-0.0322499	0.5598	0.887597	-0.0892295		32_end	-995.024	-996.18	-996.177	-996.129	-996.128	-996.08	-996.078	∆E#fwd	29.6421	20.7845	20.7744	22.6786	22.6736	23.2688	23.2587	2.4843	0.585109		-0.830618	-0.887029
64.57		32_start	-994.982	-996.122	-996.12	-996.071	-996.07	-995.996	-995.994	∆E#rev	56.0045	73.3692	73.3057	59.1303	59.0985	59.1746	59.111	-14.1946	0.012519		-0.203902	-0.372851	0.144192	0.169753	-0.209945	0.348094	0.025561		32_start	-994.982	-996.122	-996.12	-996.071	-996.07	-995.996	-995.994	∆E#rev	56.0045	73.3692	73.3057	59.1303	59.0985	59.1746	59.111	-14.1946	0.012519		-0.203902	-0.372851
-45.4		32_ts	-994.934	-996.085	-996.083	-996.035	-996.034	-995.963	-995.961	∆Ereac	-26.3624	-52.5818	-52.5355	-36.4529	-36.4298	-35.9104	-35.8641	16.6715	0.565676		-0.626715	-0.518428	-0.0872121	-0.202003	0.769745	0.539503	-0.114791		32_ts	-994.934	-996.085	-996.083	-996.035	-996.034	-995.963	-995.961	∆Ereac	-26.3624	-52.5847	-52.5313	-36.4517	-36.4249	-35.9058	-35.8523	16.6789	0.57259		-0.626716	-0.514178
1.26		33_end	-271.23	-271.936	-271.934	-271.918	-271.918	-271.866	-271.864	∆E#fwd	3.39238	4.45918	4.52133	4.79425	4.82533	4.23361	4.29576	-0.225568	-0.529565		-0.280867	-0.181522	-0.0276686	0.0114747	-0.0306721	0.253199	0.0391432		33_end	-271.23	-271.936	-271.934	-271.918	-271.918	-271.866	-271.864	∆E#fwd	3.39238	4.45918	4.52133	4.79425	4.82533	4.23361	4.29576	-0.225568	-0.529565		-0.280867	-0.181522
7.83		33_start	-271.193	-271.925	-271.924	-271.907	-271.906	-271.861	-271.859	∆E#rev	26.3389	7.43419	7.45568	12.1538	12.1646	10.9084	10.9299	3.47422	-1.23466		0.828746	0.782154	-0.00453731	0.0298451	0.105729	-0.833283	0.0343824		33_start	-271.193	-271.925	-271.924	-271.907	-271.906	-271.861	-271.859	∆E#rev	26.3389	7.43418	7.45568	12.1538	12.1646	10.9084	10.9299	3.47422	-1.23466		0.828745	0.782153
-6.57		33_ts	-271.188	-271.918	-271.917	-271.899	-271.898	-271.854	-271.852	∆Ereac	-22.9465	-2.975	-2.93435	-7.35956	-7.33923	-6.67479	-6.63414	-3.69978	0.705096		-1.10961	-0.963676	-0.0231313	-0.0183705	-0.136401	1.08648	0.00476081		33_ts	-271.188	-271.918	-271.917	-271.899	-271.898	-271.854	-271.852	∆Ereac	-22.9465	-2.975	-2.93435	-7.35956	-7.33923	-6.67479	-6.63413	-3.69978	0.705096		-1.10961	-0.963675
29.15		34_end	-856.604	-859.312	-859.306	-859.196	-859.193	-859.13	-859.124	∆E#fwd	22.0903	36.8513	36.9439	31.9536	31.9999	32.2462	32.3388	-4.60509	0.338851		-0.751113	-0.485857	0.0723634	0.0188319	0.17096	0.823477	-0.0535315		34_end	-856.604	-859.313	-859.306	-859.196	-859.193	-859.13	-859.124	∆E#fwd	22.0903	36.8238	36.9244	31.9326	31.9829	32.2181	32.3187	-4.60576	0.335805		-0.751113	-0.50528
2.91		34_start	-856.613	-859.355	-859.348	-859.236	-859.232	-859.185	-859.178	∆E#rev	16.5132	2.9629	2.93047	6.9181	6.90189	5.89222	5.85979	2.92932	-1.0421		-0.511002	-0.51202	-0.0113974	0.0311019	0.0915021	0.499605	0.0424993		34_start	-856.613	-859.355	-859.348	-859.236	-859.233	-859.185	-859.178	∆E#rev	16.5132	2.97761	2.93266	6.92547	6.90299	5.90142	5.85646	2.9238	-1.04653		-0.511002	-0.50983
26.24		34_ts	-856.578	-859.303	-859.297	-859.185	-859.182	-859.126	-859.119	∆Ereac	5.57713	33.8884	34.0134	25.0355	25.098	26.354	26.479	-7.53441	1.38095		-0.240111	0.0261622	0.0837608	-0.01227	0.0794583	0.323872	-0.0960308		34_ts	-856.578	-859.303	-859.297	-859.185	-859.182	-859.126	-859.12	∆Ereac	5.57713	33.8462	33.9918	25.0071	25.0799	26.3166	26.4622	-7.52957	1.38233		-0.240111	0.00455009
18.31		35_end_MAI	-816.432	-818.978	-818.972	-818.863	-818.86	-818.816	-818.81	∆E#fwd	11.3252	12.2907	12.1939	10.8745	10.8261	9.64666	9.54993	-2.64399	-1.27616		-0.853127	-1.05445	-0.0452102	-0.0622716	-0.752637	0.807917	-0.0170615		35_end_MAI	-816.432	-818.978	-818.972	-818.863	-818.86	-818.816	-818.811	∆E#fwd	11.3252	12.2712	12.1903	10.8593	10.8188	9.63012	9.54916	-2.64112	-1.26968		-0.853127	-1.05809
-1.41		35_start_MAI	-856.604	-859.312	-859.306	-859.196	-859.193	-859.13	-859.124	∆E#rev	1.37007	-2.91351	-3.24682	-2.66611	-2.83277	-3.02197	-3.35528	-0.108458	-0.522515		-0.10824	0.0076521	0.101979	0.0958449	-0.0963758	0.210219	-0.00613431		35_start_MAI	-856.604	-859.313	-859.306	-859.196	-859.193	-859.13	-859.124	∆E#rev	1.37007	-2.97885	-3.28433	-2.71883	-2.87157	-3.08629	-3.39177	-0.107445	-0.520203		-0.10824	-0.0298521
19.72		35_ts_MAI	-856.586	-859.297	-859.291	-859.178	-859.175	-859.111	-859.104	∆Ereac	9.95516	15.2042	15.4407	13.5406	13.6589	12.6686	12.9052	-2.53554	-0.753641		-0.744887	-1.0621	-0.147189	-0.158117	-0.656261	0.597697	-0.0109272		35_ts_MAI	-856.586	-859.297	-859.291	-859.179	-859.175	-859.111	-859.105	∆Ereac	9.95516	15.2501	15.4746	13.5782	13.6904	12.7164	12.9409	-2.53367	-0.749479		-0.744887	-1.02824
		prodCH4	-40.1567	-40.3142	-40.3138	-40.3113	-40.3111	-40.2898	-40.2894																				prodCH4	-40.1567	-40.3142	-40.3138	-40.3113	-40.3111	-40.2898	-40.2894
		prodCO	-112.644	-112.951	-112.951	-112.94	-112.94	-112.933	-112.933											RMSD	0.337038	0.393884	0.105032						prodCO	-112.644	-112.951	-112.951	-112.94	-112.94	-112.933	-112.933											RMSD	0.337038	0.392981
		prodPEt3_1	-576.361	-577.374	-577.372	-577.344	-577.343	-577.248	-577.246																				prodPEt3_1	-576.361	-577.374	-577.372	-577.344	-577.343	-577.248	-577.246
[truncated: 418 more columns]

## Sheet: LNO-CCSD(T)-ccpwCVnZ
NORMAL THRESHOLDS IN LNO-CCSD(T) THROUGHOUT																														TIGHT THRESHOLDS IN LNO-CCSD(T) THROUGHOUT
	LNO-CCSD(T)/ def2-TZVPP	LNO-CCSD(T)/ cc-pVTZ-(PP)	LNO-CCSD(T)/ pwCVTZ-(PP)	LNO-CCSD(T)/ pwCVTZ-(PP)			LNO-CCSD(T)/ def2-TZVPP	LNO-CCSD(T)/ cc-pVTZ-(PP)	LNO-CCSD(T)/ pwCVTZ-(PP)	LNO-CCSD(T)/ pwCVTZ-(PP)						LNO-CCSD(T)/ def2-QZVPP	LNO-CCSD(T)/ cc-pVQZ-(PP)	LNO-CCSD(T)/ pwCVQZ-(PP)	LNO-CCSD(T)/ pwCVQZ-(PP)			LNO-CCSD(T)/ def2-QZVPP	LNO-CCSD(T)/ cc-pVQZ-(PP)	LNO-CCSD(T)/ pwCVQZ-(PP)	LNO-CCSD(T)/ pwCVQZ-(PP)						LNO-CCSD(T)/ def2-TZVPP			LNO-CCSD(T)/ def2-TZVPP			LNO-CCSD(T)/ cc-pVTZ-(PP)			LNO-CCSD(T)/ pwCVTZ-(PP)					LNO-CCSD(T)/ pwCVTZ-(PP)
	corr. (n-1)sp	ECP (28 / 60)	frozen (n-1)sp	corr. (n-1)sp			corr. (n-1)sp	ECP (28 / 60)	frozen (n-1)sp	corr. (n-1)sp						corr. (n-1)sp	ECP (28 / 60)	frozen (n-1)sp	corr. (n-1)sp			corr. (n-1)sp	ECP (28 / 60)	frozen (n-1)sp	corr. (n-1)sp						ECP (28 / 60)			ECP (28 / 60)			ECP (28 / 60)			frozen (n-1)sp					corr. (n-1)sp
Threshold	Normal (standard, wpairtol=1d.-5)	Normal (standard, wpairtol=1d.-5)	Normal (standard, wpairtol=1d.-5)	Normal (standard, wpairtol=1d.-5)			Normal (standard, wpairtol=1d.-5)	Normal (standard, wpairtol=1d.-5)	Normal (standard, wpairtol=1d.-5)	Normal (standard, wpairtol=1d.-5)			Normal		Threshold	Normal (standard, wpairtol=1d.-5)	Normal (standard, wpairtol=1d.-5)	Normal (standard, wpairtol=1d.-5)	Normal (standard, wpairtol=1d.-5)			Normal (standard, wpairtol=1d.-5)	Normal (standard, wpairtol=1d.-5)	Normal (standard, wpairtol=1d.-5)	Normal (standard, wpairtol=1d.-5)	Normal (standard, wpairtol=1d.-5)	Normal (standard, wpairtol=1d.-5)	Normal (standard, wpairtol=1d.-5)		Threshold	Tight (standard) wpairtol=3d-6 corr. (n-1)sp			Tight (standard) wpairtol=3d-6 froz. (n-1)sp			Tight (standard) wpairtol=3d-6			Tight (standard) wpairtol=3d-6					Tight (standard) wpairtol=3d-6
	E_LNO_CCSD_T_with_mp2_weak_pairs	E_LNO_CCSD_T_with_mp2_weak_pairs	E_LNO_CCSD_T_with_mp2_weak_pairs	E_LNO_CCSD_T_with_mp2_weak_pairs		TM atom	ΔΕ LNO-CCSD(T)+MP2	ΔΕ LNO-CCSD(T)+MP2	ΔΕ LNO-CCSD(T)+MP2	ΔΕ LNO-CCSD(T)+MP2	∆CV (n-1)sp with pwCVTZ(-PP)	pwCVTZ - pVTZ (frozen)	def2-TZVPP - pwCVTZ with (n-1)sp			E_LNO_CCSD_T_with_mp2_weak_pairs	E_LNO_CCSD_T_with_mp2_weak_pairs	E_LNO_CCSD_T_with_mp2_weak_pairs	E_LNO_CCSD_T_with_mp2_weak_pairs		TM atom	ΔΕ LNO-CCSD(T)+MP2	ΔΕ LNO-CCSD(T)+MP2	ΔΕ LNO-CCSD(T)+MP2	ΔΕ LNO-CCSD(T)+MP2	∆CV (n-1)sp with pwCVQZ(-PP)	pwCVQZ - pVQZ (frozen)	def2-QZVPP - pwCVQZ with (n-1)sp		Species	E_HF	E_LNO_CCSD_T_with_mp2_weak_pairs	Ecorr_LNO_CCSD_T_with_mp2_weak_pairs	E_HF	E_LNO_CCSD_T_with_mp2_weak_pairs	Ecorr_LNO_CCSD_T_with_mp2_weak_pairs	E_HF	E_LNO_CCSD_T_with_mp2_weak_pairs	Ecorr_LNO_CCSD_T_with_mp2_weak_pairs	E_HF	E_LNO_CCSD_T_with_mp2_weak_pairs	E_LNO_CCSD_with_mp2_weak_pairs	E_LNO_MP2_with_mp2_weak_pairs	Ecorr_LNO_CCSD_T_with_mp2_weak_pairs	E_HF	E_LNO_CCSD_T_with_mp2_weak_pairs	E_LNO_CCSD_with_mp2_weak_pairs	E_LNO_MP2_with_mp2_weak_pairs	Ecorr_LNO_CCSD_T_with_mp2_weak_pairs
01_end	-1859.09	-1858.84	-1858.84	-1859.18	∆E#fwd	Sc	26.7661	28.6235	28.5365	26.5475	-1.98905	-0.0869839	0.218607		01_end	-1859.46	-1859.15	-1859.16	-1859.52	∆E#fwd	Sc	26.1395	28.647	28.6406	26.4199	-2.22071	-0.00643809	-0.280422		01_end	-1853.7	-1859.09	-5.39074	-1853.7	-1858.85	-5.14331	-1853.69	-1858.84	-5.15081	-1853.69	-1858.84	-1858.59	-1858.45	-5.15252	-1853.69	-1859.18	-1858.92	-1858.77	-5.49627
01_start	-1859.11	-1858.86	-1858.86	-1859.2	∆E#rev		13.8972	15.8003	15.7483	14.7178	-1.03047	-0.0520051	-0.820637		01_start	-1859.48	-1859.17	-1859.18	-1859.53	∆E#rev		14.2664	15.844	15.822	14.8075	-1.01453	-0.0219684	-0.541087		01_start	-1853.71	-1859.11	-5.40026	-1853.71	-1858.87	-5.15324	-1853.7	-1858.86	-5.16028	-1853.7	-1858.86	-1858.61	-1858.48	-5.16191	-1853.7	-1859.2	-1858.94	-1858.79	-5.50422
01_ts	-1859.07	-1858.81	-1858.81	-1859.16	∆E_R		12.8689	12.8232	12.7883	11.8297	-0.958586	-0.0349788	1.03924		01_ts	-1859.44	-1859.12	-1859.13	-1859.49	∆E_R		11.8731	12.8031	12.8186	11.6124	-1.20618	0.0155303	0.260665		01_ts	-1853.65	-1859.07	-5.42321	-1853.65	-1858.82	-5.17288	-1853.63	-1858.81	-5.18013	-1853.63	-1858.81	-1858.56	-1858.43	-5.1819	-1853.63	-1859.16	-1858.89	-1858.76	-5.52745
02_end	-1689.7	-1689.45	-1689.45	-1689.79	∆E#fwd	Sc	6.05447	7.3184	7.26728	6.28798	-0.979302	-0.0511168	-0.233515		02_end	-1690.02	-1689.71	-1689.72	-1690.08	∆E#fwd	Sc	5.88063	7.37821	7.3487	6.32354	-1.02516	-0.0295121	-0.44291		02_end	-1685.03	-1689.7	-4.67253	-1685.03	-1689.45	-4.42649	-1685.02	-1689.45	-4.43341	-1685.02	-1689.45	-1689.25	-1689.09	-4.43489	-1685.02	-1689.79	-1689.58	-1689.41	-4.77823
02_start	-1689.67	-1689.42	-1689.42	-1689.77	∆E#rev		22.2378	23.9839	23.8694	22.2373	-1.63209	-0.114471	0.000451556		02_start	-1690	-1689.68	-1689.7	-1690.05	∆E#rev		22.2393	24.1629	24.134	22.314	-1.82	-0.0289247	-0.0747028		02_start	-1685	-1689.67	-4.67704	-1685	-1689.43	-4.43035	-1684.99	-1689.42	-4.43716	-1684.99	-1689.42	-1689.22	-1689.07	-4.43879	-1684.99	-1689.77	-1689.55	-1689.39	-4.78319
02_ts	-1689.66	-1689.41	-1689.41	-1689.76	∆E_R		-16.1833	-16.6655	-16.6021	-15.9493	0.652789	0.0633541	-0.233967		02_ts	-1689.99	-1689.67	-1689.69	-1690.04	∆E_R		-16.3586	-16.7847	-16.7853	-15.9904	0.794836	-0.000587424	-0.368207		02_ts	-1684.98	-1689.66	-4.68574	-1684.98	-1689.42	-4.43688	-1684.97	-1689.41	-4.44375	-1684.97	-1689.41	-1689.21	-1689.06	-4.44543	-1684.97	-1689.76	-1689.54	-1689.38	-4.79143
03_end	-1269.74	-1269.45	-1269.46	-1269.83	∆E#fwd	Ti	0.972481	1.22717	1.21817	1.05011	-0.16806	-0.00899292	-0.0776333		03_end	-1269.91	-1269.58	-1269.58	-1269.97	∆E#fwd	Ti	0.942811	1.16599	1.15441	0.997722	-0.156688	-0.011585	-0.0549105		03_end	-1267.39	-1269.74	-2.35226	-1267.39	-1269.45	-2.05725	-1267.39	-1269.45	-2.06042	-1267.39	-1269.46	-1269.34	-1269.32	-2.06301	-1267.39	-1269.83	-1269.69	-1269.68	-2.43665
03_start	-1269.7	-1269.41	-1269.42	-1269.79	∆E#rev		25.7696	25.9054	25.7845	25.4602	-0.324312	-0.120883	0.30943		03_start	-1269.87	-1269.54	-1269.54	-1269.93	∆E#rev		26.6239	26.5226	26.4478	25.7863	-0.661504	-0.0748285	0.837609		03_start	-1267.33	-1269.7	-2.37616	-1267.33	-1269.41	-2.08132	-1267.33	-1269.41	-2.08458	-1267.33	-1269.42	-1269.29	-1269.29	-2.08727	-1267.33	-1269.79	-1269.65	-1269.66	-2.46074
03_ts	-1269.7	-1269.41	-1269.41	-1269.79	∆E_R		-24.7971	-24.6782	-24.5663	-24.4101	0.156252	0.11189	-0.387063		03_ts	-1269.87	-1269.54	-1269.54	-1269.93	∆E_R		-25.6811	-25.3566	-25.2934	-24.7886	0.504816	0.0632435	-0.892519		03_ts	-1267.32	-1269.7	-2.37998	-1267.32	-1269.41	-2.08475	-1267.32	-1269.41	-2.08802	-1267.32	-1269.41	-1269.29	-1269.29	-2.09074	-1267.32	-1269.79	-1269.64	-1269.65	-2.4645
04_end	-1231.72	-1231.43	-1231.43	-1231.81	∆E#fwd	Ti	1.51823	1.88692	1.90038	1.59235	-0.308031	0.0134587	-0.0741197		04_end	-1231.88	-1231.55	-1231.55	-1231.94	∆E#fwd	Ti	1.4688	1.94884	1.96713	1.72713	-0.239998	0.0182955	-0.25833		04_end	-1229.52	-1231.72	-2.19853	-1229.52	-1231.42	-1.90315	-1229.52	-1231.43	-1.90597	-1229.52	-1231.43	-1231.32	-1231.31	-1.90856	-1229.52	-1231.81	-1231.68	-1231.67	-2.28249
04_start	-1231.71	-1231.42	-1231.42	-1231.8	∆E#rev		7.63409	7.93261	7.84372	7.5193	-0.324422	-0.0888915	0.114796		04_start	-1231.86	-1231.54	-1231.54	-1231.93	∆E#rev		8.12801	8.18115	8.16756	7.62001	-0.547553	-0.0135844	0.508001		04_start	-1229.49	-1231.71	-2.22197	-1229.49	-1231.41	-1.92692	-1229.49	-1231.42	-1.92976	-1229.49	-1231.42	-1231.31	-1231.31	-1.93247	-1229.49	-1231.8	-1231.66	-1231.67	-2.30617
04_ts	-1231.71	-1231.42	-1231.42	-1231.79	∆E_R		-6.11587	-6.04569	-5.94334	-5.92695	0.0163916	0.10235	-0.188916		04_ts	-1231.86	-1231.53	-1231.54	-1231.93	∆E_R		-6.65921	-6.23231	-6.20043	-5.89287	0.307555	0.0318799	-0.766331		04_ts	-1229.48	-1231.71	-2.22318	-1229.48	-1231.41	-1.92753	-1229.49	-1231.42	-1.93026	-1229.49	-1231.42	-1231.3	-1231.31	-1.93298	-1229.49	-1231.79	-1231.66	-1231.67	-2.30721
05_end_correct	-2744.69	-2744.36	-2744.37	-2744.79	∆E#fwd	Mn	4.31176	4.65111	4.57711	4.12031	-0.4568	-0.0739982	0.191448		05_end_correct	-2745.05	-2744.68	-2744.69	-2745.13	∆E#fwd	Mn	4.49023	4.9548	4.99302	4.62955	-0.363467	0.0382187	-0.139324		05_end_correct	-2739.33	-2744.69	-5.35911	-2739.33	-2744.35	-5.01544	-2739.33	-2744.36	-5.02332	-2739.33	-2744.37	-2744.11	-2744.04	-5.03327	-2739.33	-2744.79	-2744.51	-2744.5	-5.45461
05_start	-2744.66	-2744.33	-2744.34	-2744.76	∆E#rev		22.5958	22.8439	22.6941	22.54	-0.154124	-0.14984	0.0558013		05_start	-2745.02	-2744.65	-2744.66	-2745.1	∆E#rev		22.4206	22.5478	22.5851	22.4151	-0.169976	0.0372766	0.00547798		05_start	-2739.31	-2744.66	-5.35096	-2739.31	-2744.32	-5.00724	-2739.31	-2744.33	-5.01496	-2739.31	-2744.34	-2744.08	-2744	-5.02493	-2739.31	-2744.76	-2744.48	-2744.45	-5.44616
05_ts	-2744.66	-2744.32	-2744.33	-2744.75	∆E_R		-18.284	-18.1928	-18.117	-18.4196	-0.302677	0.0758415	0.135647		05_ts	-2745.01	-2744.65	-2744.65	-2745.1	∆E_R		-17.9303	-17.593	-17.592	-17.7855	-0.193491	0.000942099	-0.144802		05_ts	-2739.3	-2744.66	-5.35793	-2739.3	-2744.31	-5.01384	-2739.3	-2744.32	-5.02175	-2739.3	-2744.33	-2744.07	-2744	-5.0318	-2739.3	-2744.75	-2744.47	-2744.45	-5.4534
06_end	-2596.86	-2596.53	-2596.54	-2596.97	∆E#fwd	Fe	15.3463	14.9987	14.972	14.9299	-0.0421198	-0.0266194	0.416397		06_end	-2597.14	-2596.78	-2596.79	-2597.24	∆E#fwd	Fe	15.653	15.3524	15.3873	15.3306	-0.0567021	0.0348832	0.322431		06_end	-2592.94	-2596.86	-3.91406	-2592.94	-2596.51	-3.57282	-2592.95	-2596.53	-3.58028	-2592.95	-2596.54	-2596.35	-2596.26	-3.59281	-2592.95	-2596.97	-2596.76	-2596.71	-4.01905
06_start	-2596.86	-2596.53	-2596.54	-2596.97	∆E#rev		14.3908	14.5958	14.5925	14.454	-0.138511	-0.00332114	-0.0632124		06_start	-2597.15	-2596.78	-2596.79	-2597.24	∆E#rev		14.671	14.7561	14.7856	14.6947	-0.0909664	0.0295589	-0.0236594		06_start	-2592.95	-2596.86	-3.90973	-2592.95	-2596.52	-3.56829	-2592.95	-2596.53	-3.5759	-2592.96	-2596.54	-2596.35	-2596.27	-3.58842	-2592.96	-2596.97	-2596.76	-2596.71	-4.01483
06_ts	-2596.83	-2596.51	-2596.52	-2596.95	∆E_R		0.955554	0.402851	0.379553	0.475944	0.0963913	-0.0232982	0.479609		06_ts	-2597.12	-2596.76	-2596.76	-2597.22	∆E_R		0.982028	0.596349	0.601673	0.635937	0.0342643	0.00532426	0.346091		06_ts	-2592.91	-2596.83	-3.9214	-2592.91	-2596.49	-3.57998	-2592.92	-2596.51	-3.5874	-2592.92	-2596.52	-2596.33	-2596.24	-3.59987	-2592.92	-2596.95	-2596.74	-2596.69	-4.02625
07_end	-2596.84	-2596.52	-2596.53	-2596.95	∆E#fwd	Fe	27.6323	27.8255	27.8146	27.6766	-0.13797	-0.0109457	-0.044311		07_end	-2597.13	-2596.77	-2596.77	-2597.23	∆E#fwd	Fe	27.7251	27.7786	27.8137	27.7213	-0.0923799	0.0350774	0.00375388		07_end	-2592.93	-2596.84	-3.9115	-2592.93	-2596.5	-3.57031	-2592.94	-2596.52	-3.5779	-2592.94	-2596.53	-2596.34	-2596.25	-3.59022	-2592.94	-2596.96	-2596.75	-2596.7	-4.01656
07_start	-2596.86	-2596.53	-2596.54	-2596.97	∆E#rev		18.8455	19.2015	19.0714	18.9561	-0.115301	-0.130148	-0.110585		07_start	-2597.14	-2596.78	-2596.79	-2597.24	∆E#rev		18.809	18.8872	18.8702	18.7629	-0.107335	-0.017017	0.0461605		07_start	-2592.94	-2596.86	-3.91406	-2592.94	-2596.51	-3.57282	-2592.95	-2596.53	-3.58028	-2592.95	-2596.54	-2596.35	-2596.26	-3.59281	-2592.95	-2596.97	-2596.76	-2596.71	-4.01905
07_ts	-2596.81	-2596.48	-2596.5	-2596.92	∆E_R		8.78681	8.624	8.7432	8.72053	-0.0226691	0.119202	0.0662741		07_ts	-2597.1	-2596.74	-2596.74	-2597.2	∆E_R		8.91604	8.8914	8.94349	8.95845	0.0149551	0.0520944	-0.0424066		07_ts	-2592.87	-2596.81	-3.93994	-2592.87	-2596.47	-3.59872	-2592.88	-2596.49	-3.60593	-2592.88	-2596.5	-2596.3	-2596.22	-3.61843	-2592.88	-2596.93	-2596.71	-2596.67	-4.04475
08_end	-2625.11	-2624.77	-2624.78	-2625.21	∆E#fwd	Fe	36.2896	35.3929	35.5685	36.1344	0.565897	0.175653	0.155173		08_end	-2625.54	-2625.18	-2625.19	-2625.64	∆E#fwd	Fe	35.3253	35.6177	35.6876	36.1151	0.42753	0.0699412	-0.789806		08_end	-2618.3	-2625.11	-6.81598	-2618.3	-2624.77	-6.47169	-2618.28	-2624.77	-6.48536	-2618.28	-2624.78	-2624.42	-2624.35	-6.49787	-2618.28	-2625.21	-2624.83	-2624.8	-6.92534
08_start	-2625.12	-2624.77	-2624.78	-2625.21	∆E#rev		32.2226	32.3841	32.5482	32.3262	-0.222	0.164075	-0.103618		08_start	-2625.55	-2625.19	-2625.19	-2625.65	∆E#rev		32.1156	32.6001	32.6559	32.4927	-0.163189	0.0557826	-0.37707		08_start	-2618.3	-2625.12	-6.82104	-2618.3	-2624.77	-6.47697	-2618.28	-2624.77	-6.49006	-2618.28	-2624.78	-2624.42	-2624.35	-6.50255	-2618.28	-2625.21	-2624.83	-2624.81	-6.92985
08_ts	-2625.06	-2624.71	-2624.73	-2625.15	∆E_R		4.06706	3.00879	3.02037	3.80827	0.787898	0.0115779	0.258792		08_ts	-2625.49	-2625.13	-2625.14	-2625.59	∆E_R		3.20968	3.01754	3.0317	3.62242	0.590719	0.0141586	-0.412736		08_ts	-2618.27	-2625.06	-6.795	-2618.27	-2624.72	-6.45111	-2618.25	-2624.72	-6.46452	-2618.25	-2624.73	-2624.37	-2624.28	-6.47681	-2618.25	-2625.16	-2624.78	-2624.74	-6.9042
09_end	-2625.08	-2624.74	-2624.75	-2625.18	∆E#fwd	Fe	28.0471	28.205	28.0597	27.9048	-0.154864	-0.145327	0.142273		09_end	-2625.51	-2625.16	-2625.16	-2625.62	∆E#fwd	Fe	28.6686	28.9866	28.9621	28.7139	-0.248179	-0.0245134	-0.0452677		09_end	-2618.21	-2625.09	-6.87434	-2618.21	-2624.74	-6.5329	-2618.2	-2624.74	-6.54629	-2618.2	-2624.76	-2624.38	-2624.3	-6.55881	-2618.2	-2625.18	-2624.79	-2624.76	-6.98413
09_start	-2625.11	-2624.77	-2624.78	-2625.21	∆E#rev		10.6916	12.4963	12.351	11.08	-1.27104	-0.145264	-0.388341		09_start	-2625.54	-2625.18	-2625.19	-2625.64	∆E#rev		10.3489	12.084	12.032	10.724	-1.30795	-0.0520227	-0.375165		09_start	-2618.3	-2625.11	-6.81598	-2618.3	-2624.77	-6.47169	-2618.28	-2624.77	-6.48536	-2618.28	-2624.78	-2624.42	-2624.35	-6.49787	-2618.28	-2625.21	-2624.83	-2624.8	-6.92534
09_ts	-2625.07	-2624.72	-2624.73	-2625.16	∆E_R		17.3555	15.7087	15.7087	16.8249	1.11617	-6.26818e-05	0.530614		09_ts	-2625.5	-2625.14	-2625.14	-2625.6	∆E_R		18.3198	16.9026	16.9301	17.9899	1.05977	0.0275093	0.329897		09_ts	-2618.22	-2625.07	-6.84491	-2618.22	-2624.72	-6.50155	-2618.21	-2624.72	-6.51471	-2618.21	-2624.73	-2624.37	-2624.3	-6.52742	-2618.21	-2625.16	-2624.78	-2624.76	-6.95415
10_end_MAI	-1029.89	-1029.25	-1029.25	-1029.87	∆E#fwd	Nb (also Na)	-4.21464	-3.41913	-3.5275	-4.2636	-0.736095	-0.108374	0.048956		10_end_MAI	-1030.21	-1029.5	-1029.5	-1030.18	∆E#fwd	Nb (also Na)	-4.46207	-2.49646	-2.51576	-3.38453	-0.868774	-0.0193028	-1.07754		10_end_MAI	-1025.34	-1029.89	-4.55436	-1025.34	-1029.44	-4.10111	-1025.14	-1029.25	-4.10911	-1025.14	-1029.26	-1029.06	-1028.96	-4.11382	-1025.14	-1029.87	-1029.66	-1029.56	-4.7328
10_start_MAI	-1143.03	-1142.38	-1142.39	-1143.01	∆E#rev		9.32331	10.1735	10.3764	9.60838	-0.767983	0.202907	-0.285075		10_start_MAI	-1143.38	-1142.67	-1142.67	-1143.35	∆E#rev		8.23697	9.83557	9.92771	9.34481	-0.582897	0.0921416	-1.10785		10_start_MAI	-1138.07	-1143.03	-4.95791	-1138.07	-1142.57	-4.50339	-1137.87	-1142.38	-4.51261	-1137.87	-1142.39	-1142.17	-1142.06	-4.51719	-1137.87	-1143.01	-1142.77	-1142.67	-5.13647
10_ts_MAI	-1143.03	-1142.39	-1142.39	-1143.01	∆E_R		-13.5379	-13.5926	-13.9039	-13.872	0.0318879	-0.311281	0.334031		10_ts_MAI	-1143.39	-1142.67	-1142.68	-1143.36	∆E_R		-12.699	-12.332	-12.4435	-12.7293	-0.285877	-0.111444	0.0303121		10_ts_MAI	-1138.09	-1143.03	-4.94811	-1138.09	-1142.58	-4.49204	-1137.89	-1142.39	-4.50166	-1137.89	-1142.39	-1142.18	-1142.07	-4.50638	-1137.89	-1143.01	-1142.78	-1142.68	-5.1267
11_end	-1248.62	-1248.14	-1248.14	-1248.5	∆E#fwd	Nb (only)	29.8538	28.2663	28.1708	28.8518	0.68104	-0.0954864	1.002		11_end	-1249	-1248.49	-1248.49	-1248.87	∆E#fwd	Nb (only)	29.2914	28.1213	28.0422	28.6832	0.641014	-0.079089	0.608205		11_end	-1243.06	-1248.62	-5.56382	-1243.06	-1248.34	-5.28538	-1242.84	-1248.14	-5.29644	-1242.84	-1248.14	-1247.86	-1247.83	-5.30114	-1242.84	-1248.5	-1248.19	-1248.17	-5.65821
11_start	-1248.54	-1248.05	-1248.05	-1248.41	∆E#rev		83.5159	83.3555	83.448	83.1898	-0.258204	0.0925413	0.326113		11_start	-1248.91	-1248.4	-1248.41	-1248.79	∆E#rev		83.0921	82.9159	82.9772	82.8621	-0.115143	0.0613127	0.230057		11_start	-1242.94	-1248.54	-5.59394	-1242.94	-1248.26	-5.31344	-1242.72	-1248.05	-5.32453	-1242.73	-1248.06	-1247.76	-1247.74	-5.32939	-1242.73	-1248.41	-1248.1	-1248.09	-5.68806
11_ts	-1248.49	-1248	-1248.01	-1248.37	∆E_R		-53.6621	-55.0892	-55.2773	-54.338	0.939244	-0.188028	0.675888		11_ts	-1248.86	-1248.36	-1248.36	-1248.74	∆E_R		-53.8007	-54.7947	-54.9351	-54.1789	0.756157	-0.140402	0.378148		11_ts	-1242.9	-1248.49	-5.58418	-1242.9	-1248.21	-5.30534	-1242.69	-1248	-5.31702	-1242.69	-1248.01	-1247.72	-1247.69	-5.32186	-1242.69	-1248.37	-1248.06	-1248.04	-5.6795
12_end	-1798.49	-1797.97	-1797.97	-1798.35	∆E#fwd	Mo	5.26131	5.3014	5.26994	5.18	-0.0899344	-0.0314594	0.0813024		12_end	-1798.82	-1798.25	-1798.26	-1798.65	∆E#fwd	Mo	5.17434	5.2718	5.31432	5.19957	-0.114751	0.0425263	-0.0252353		12_end	-1793.9	-1798.49	-4.59127	-1793.9	-1798.2	-4.29562	-1793.66	-1797.97	-4.30273	-1793.67	-1797.98	-1797.76	-1797.64	-4.30934	-1793.67	-1798.35	-1798.12	-1798.01	-4.68207
12_start	-1798.44	-1797.91	-1797.92	-1798.3	∆E#rev		37.4913	37.6705	37.6114	37.493	-0.118455	-0.0590593	-0.00168568		12_start	-1798.77	-1798.2	-1798.21	-1798.6	∆E#rev		37.3159	37.5478	37.6029	37.5711	-0.0318264	0.0550658	-0.255181		12_start	-1793.84	-1798.44	-4.59959	-1793.84	-1798.15	-4.30356	-1793.6	-1797.92	-4.31084	-1793.61	-1797.92	-1797.71	-1797.59	-4.31758	-1793.61	-1798.3	-1798.06	-1797.96	-4.69055
12_ts	-1798.43	-1797.91	-1797.91	-1798.29	∆E_R		-32.23	-32.3691	-32.3415	-32.313	0.0285208	0.0275999	0.0829881		12_ts	-1798.76	-1798.19	-1798.2	-1798.6	∆E_R		-32.1416	-32.276	-32.2886	-32.3715	-0.082925	-0.0125394	0.229946		12_ts	-1793.84	-1798.43	-4.59826	-1793.84	-1798.14	-4.3025	-1793.6	-1797.91	-4.30973	-1793.6	-1797.92	-1797.7	-1797.58	-4.3165	-1793.6	-1798.29	-1798.05	-1797.95	-4.68935
13_end	-1682.27	-1681.64	-1681.65	-1682.04	∆E#fwd	Ru	20.6198	22.3598	22.2523	21.7738	-0.47845	-0.107491	-1.15399		13_end	-1682.62	-1681.96	-1681.97	-1682.39	∆E#fwd	Ru	20.7812	21.9205	21.9644	21.6271	-0.33734	0.0439826	-0.84586		13_end	-1677.23	-1682.27	-5.04164	-1677.23	-1681.96	-4.73042	-1676.9	-1681.64	-4.74222	-1676.9	-1681.65	-1681.39	-1681.37	-4.75367	-1676.9	-1682.04	-1681.76	-1681.76	-5.14054
13_start	-1682.23	-1681.6	-1681.61	-1681.99	∆E#rev		48.7305	48.8942	48.9627	48.5413	-0.421386	0.0684947	0.189188		13_start	-1682.58	-1681.92	-1681.92	-1682.34	∆E#rev		48.6091	49.2401	49.2782	48.9451	-0.333079	0.0380648	-0.33603		13_start	-1677.19	-1682.23	-5.03557	-1677.19	-1681.92	-4.7249	-1676.86	-1681.6	-4.73797	-1676.86	-1681.61	-1681.35	-1681.32	-4.74922	-1676.86	-1682	-1681.72	-1681.72	-5.13572
13_ts	-1682.2	-1681.56	-1681.57	-1681.96	∆E_R		-28.1106	-26.5344	-26.7104	-26.7675	-0.0570632	-0.175986	-1.34318		13_ts	-1682.55	-1681.88	-1681.89	-1682.31	∆E_R		-27.8279	-27.3197	-27.3138	-27.318	-0.00426127	0.00591775	-0.50983		13_ts	-1677.12	-1682.2	-5.08011	-1677.12	-1681.88	-4.76774	-1676.78	-1681.56	-4.77951	-1676.78	-1681.57	-1681.3	-1681.3	-4.79104	-1676.78	-1681.96	-1681.67	-1681.7	-5.17869
14_end	-1164.44	-1163.8	-1163.82	-1164.2	∆E#fwd	Ru	10.2846	10.089	10.0169	9.94473	-0.0721399	-0.0721094	0.339872		14_end	-1164.73	-1164.07	-1164.07	-1164.49	∆E#fwd	Ru	10.2382	10.2147	10.1739	10.1465	-0.0274325	-0.0407869	0.0917273		14_end	-1160.44	-1164.44	-3.9974	-1160.44	-1164.13	-3.68533	-1160.11	-1163.8	-3.69613	-1160.11	-1163.82	-1163.63	-1163.61	-3.70788	-1160.11	-1164.2	-1164	-1163.99	-4.09507
14_start	-1164.43	-1163.8	-1163.81	-1164.2	∆E#rev		14.417	14.292	14.5332	14.6258	0.092581	0.241162	-0.208796		14_start	-1164.72	-1164.06	-1164.06	-1164.48	∆E#rev		14.6902	14.5543	14.5863	14.653	0.0667607	0.0319249	0.0371274		14_start	-1160.43	-1164.43	-3.99871	-1160.43	-1164.12	-3.6871	-1160.1	-1163.8	-3.69805	-1160.1	-1163.81	-1163.62	-1163.6	-3.70956	-1160.1	-1164.2	-1163.99	-1163.99	-4.09641
14_ts	-1164.42	-1163.78	-1163.79	-1164.18	∆E_R		-4.13239	-4.20306	-4.51633	-4.68105	-0.164721	-0.313271	0.548668		14_ts	-1164.7	-1164.04	-1164.05	-1164.47	∆E_R		-4.45193	-4.33962	-4.41233	-4.50653	-0.0941932	-0.0727118	0.0546		14_ts	-1160.41	-1164.42	-4.00901	-1160.41	-1164.1	-3.69718	-1160.07	-1163.78	-3.70795	-1160.08	-1163.79	-1163.6	-1163.58	-3.71949	-1160.08	-1164.18	-1163.97	-1163.97	-4.10652
15_end	-989.017	-988.368	-988.385	-988.771	∆E#fwd	Rh	20.8248	21.4195	21.3879	21.955	0.567046	-0.0315815	-1.13014		15_end	-989.191	-988.494	-988.501	-988.923	∆E#fwd	Rh	20.4925	20.562	20.4949	20.9649	0.469972	-0.0671073	-0.472327		15_end	-987.007	-989.017	-2.00982	-987.007	-988.714	-1.70685	-986.655	-988.368	-1.71337	-986.656	-988.385	-988.287	-988.311	-1.72869	-986.656	-988.771	-988.657	-988.704	-2.1143
15_start	-988.931	-988.285	-988.302	-988.687	∆E#rev		74.6557	73.4828	73.7846	74.325	0.540344	0.301798	0.330771		15_start	-989.103	-988.407	-988.414	-988.836	∆E#rev		75.601	74.6704	74.8011	75.475	0.673919	0.130715	0.125929		15_start	-986.905	-988.931	-2.02662	-986.905	-988.629	-1.72403	-986.554	-988.285	-1.73114	-986.555	-988.302	-988.195	-988.216	-1.74612	-986.555	-988.687	-988.565	-988.609	-2.13176
15_ts	-988.898	-988.251	-988.268	-988.652	∆E_R		-53.8309	-52.0633	-52.3967	-52.37	0.0267028	-0.33338	-1.46091		15_ts	-989.071	-988.375	-988.382	-988.802	∆E_R		-55.1084	-54.1084	-54.3062	-54.5102	-0.203947	-0.197822	-0.598256		15_ts	-986.861	-988.898	-2.03755	-986.861	-988.597	-1.736	-986.508	-988.251	-1.74334	-986.509	-988.268	-988.16	-988.189	-1.75847	-986.509	-988.652	-988.529	-988.58	-2.1432
16_end	-514.031	-513.316	-513.335	-513.713	∆E#fwd	Pd	35.325	35.1077	35.0599	35.8395	0.779676	-0.0478308	-0.514499		16_end	-514.216	-513.466	-513.474	-513.891	∆E#fwd	Pd	35.4081	35.0346	35.021	35.7418	0.720754	-0.0135093	-0.33373		16_end	-511.568	-514.031	-2.46292	-511.568	-513.737	-2.16879	-511.137	-513.317	-2.17923	-511.138	-513.335	-513.21	-513.247	-2.19681	-511.138	-513.714	-513.576	-513.628	-2.57569
16_start	-514.002	-513.287	-513.305	-513.686	∆E#rev		53.6939	53.7322	53.6243	53.0469	-0.577417	-0.107864	0.646995		16_start	-514.186	-513.435	-513.443	-513.863	∆E#rev		54.1006	54.1774	54.176	53.6315	-0.544553	-0.00135377	0.46915		16_start	-511.52	-514.003	-2.48274	-511.52	-513.706	-2.18573	-511.09	-513.287	-2.19719	-511.091	-513.306	-513.172	-513.205	-2.21466	-511.091	-513.687	-513.54	-513.589	-2.59572
16_ts	-513.945	-513.231	-513.249	-513.629	∆E_R		-18.3689	-18.6245	-18.5645	-17.2074	1.35709	0.0600332	-1.16149		16_ts	-514.13	-513.38	-513.388	-513.806	∆E_R		-18.6926	-19.1428	-19.155	-17.8897	1.26531	-0.0121555	-0.80288		16_ts	-511.472	-513.946	-2.47431	-511.472	-513.651	-2.1791	-511.041	-513.231	-2.19034	-511.042	-513.25	-513.121	-513.15	-2.20788	-511.042	-513.63	-513.488	-513.533	-2.58766
21_end	-711.365	-711.579	-711.584	-711.893	∆E#fwd	Ta	8.41066	9.06305	9.08166	9.09161	0.00995366	0.0186133	-0.680958		21_end	-711.601	-711.786	-711.787	-712.115	∆E#fwd	Ta	8.77766	9.00472	8.9862	9.18937	0.203174	-0.0185228	-0.411718		21_end	-707.855	-711.365	-3.51045	-707.855	-711.129	-3.27409	-708.3	-711.58	-3.27928	-708.302	-711.585	-711.436	-711.326	-3.28319	-708.302	-711.893	-711.73	-711.628	-3.59135
21_start	-711.365	-711.579	-711.584	-711.893	∆E#rev		8.41383	9.06803	9.07393	9.0935	0.019574	0.00589236	-0.679666		21_start	-711.601	-711.786	-711.787	-712.115	∆E#rev		8.78184	9.00837	8.99018	9.19357	0.203393	-0.018194	-0.411733		21_start	-707.855	-711.365	-3.51045	-707.855	-711.129	-3.27408	-708.3	-711.58	-3.27927	-708.302	-711.585	-711.436	-711.326	-3.28318	-708.302	-711.893	-711.73	-711.628	-3.59135
21_ts	-711.352	-711.565	-711.57	-711.878	∆E_R		-0.00317906	-0.00498759	0.00773339	-0.00188695	-0.00962034	0.012721	-0.00129211		21_ts	-711.587	-711.771	-711.773	-712.1	∆E_R		-0.00418507	-0.00365248	-0.0039813	-0.00420071	-0.000219416	-0.000328812	1.56451e-05		21_ts	-707.829	-711.352	-3.52352	-707.829	-711.115	-3.28653	-708.274	-711.565	-3.29112	-708.276	-711.571	-711.418	-711.315	-3.29506	-708.276	-711.879	-711.713	-711.617	-3.60322
22_end	-961.679	-961.889	-961.894	-962.203	∆E#fwd	Ta	14.5553	14.4979	14.3412	14.267	-0.0741761	-0.156662	0.28832		22_end	-961.984	-962.169	-962.171	-962.499	∆E#fwd	Ta	14.2626	14.575	14.5432	14.3874	-0.155809	-0.0318779	-0.124802		22_end	-957.016	-961.679	-4.66352	-957.016	-961.443	-4.42673	-957.456	-961.889	-4.4337	-957.457	-961.895	-961.695	-961.546	-4.43756	-957.457	-962.203	-961.99	-961.847	-4.74609
22_start	-961.658	-961.866	-961.872	-962.18	∆E#rev		27.5391	28.5237	28.4903	28.5791	0.0888022	-0.033401	-1.03998		22_start	-961.963	-962.147	-962.148	-962.476	∆E#rev		27.7409	28.4958	28.521	28.9119	0.390901	0.0251448	-1.17091		22_start	-956.988	-961.659	-4.67136	-956.988	-961.422	-4.43407	-957.426	-961.867	-4.441	-957.428	-961.873	-961.67	-961.523	-4.44494	-957.428	-962.181	-961.964	-961.824	-4.75313
22_ts	-961.635	-961.843	-961.849	-962.157	∆E_R		-12.9838	-14.0258	-14.1491	-14.3121	-0.162978	-0.123261	1.3283		22_ts	-961.94	-962.124	-962.125	-962.453	∆E_R		-13.4784	-13.9208	-13.9778	-14.5245	-0.54671	-0.0570227	1.0461		22_ts	-956.941	-961.636	-4.6946	-956.941	-961.399	-4.45732	-957.38	-961.844	-4.4639	-957.382	-961.85	-961.641	-961.506	-4.46791	-957.382	-962.158	-961.935	-961.808	-4.77623
23_end	-1012.89	-1012.99	-1013	-1013.33	∆E#fwd	W	30.2299	30.7853	30.7681	30.3875	-0.380572	-0.0172407	-0.157649		23_end	-1013.21	-1013.28	-1013.28	-1013.63	∆E#fwd	W	30.0079	30.5376	30.5209	29.9807	-0.54015	-0.0167593	0.027225		23_end	-1008.03	-1012.89	-4.85883	-1008.03	-1012.64	-4.61062	-1008.38	-1012.99	-4.61841	-1008.38	-1013	-1012.75	-1012.76	-4.62383	-1008.38	-1013.33	-1013.06	-1013.09	-4.94919
23_start	-1012.91	-1013.01	-1013.02	-1013.34	∆E#rev		20.2569	21.0362	21.0103	20.7187	-0.291524	-0.0259462	-0.461844		23_start	-1013.22	-1013.3	-1013.3	-1013.65	∆E#rev		20.5435	21.0294	21.0562	20.7928	-0.263418	0.0267855	-0.249255		23_start	-1008.05	-1012.91	-4.8562	-1008.05	-1012.66	-4.60757	-1008.39	-1013.01	-4.61512	-1008.39	-1013.02	-1012.76	-1012.78	-4.62054	-1008.39	-1013.34	-1013.07	-1013.11	-4.94569
23_ts	-1012.86	-1012.96	-1012.97	-1013.29	∆E_R		9.97297	9.74912	9.75783	9.66878	-0.0890484	0.00870543	0.304195		23_ts	-1013.17	-1013.25	-1013.25	-1013.6	∆E_R		9.46444	9.50824	9.4647	9.18796	-0.276732	-0.0435448	0.27648		23_ts	-1007.98	-1012.86	-4.88	-1007.98	-1012.61	-4.63096	-1008.32	-1012.96	-4.63846	-1008.32	-1012.97	-1012.71	-1012.74	-4.64398	-1008.32	-1013.29	-1013.02	-1013.07	-4.96974
26_end	-1126.94	-1126.93	-1126.94	-1127.28	∆E#fwd	Os	25.3204	25.5224	25.8015	26.2527	0.451112	0.27915	-0.932251		26_end	-1127.16	-1127.1	-1127.1	-1127.47	∆E#fwd	Os	25.4518	25.9146	25.9739	26.2953	0.321417	0.0592929	-0.843449		26_end	-1124.29	-1126.94	-2.65003	-1124.29	-1126.69	-2.40062	-1124.52	-1126.93	-2.40769	-1124.52	-1126.94	-1126.82	-1126.77	-2.41565	-1124.52	-1127.28	-1127.15	-1127.12	-2.75133
26_start	-1126.98	-1126.97	-1126.98	-1127.32	∆E#rev		0.0914291	0.0300829	0.0675207	0.0856229	0.0181022	0.0374378	0.00580618		26_start	-1127.2	-1127.14	-1127.14	-1127.51	∆E#rev		0.123182	0.0967682	0.102083	0.120028	0.0179443	0.00531512	0.00315409		26_start	-1124.31	-1126.98	-2.66917	-1124.31	-1126.73	-2.41747	-1124.55	-1126.97	-2.42472	-1124.55	-1126.98	-1126.86	-1126.83	-2.43287	-1124.55	-1127.32	-1127.19	-1127.17	-2.76934
26_ts	-1126.94	-1126.93	-1126.94	-1127.28	∆E_R		25.229	25.4923	25.734	26.167	0.433009	0.241712	-0.938057		26_ts	-1127.15	-1127.1	-1127.1	-1127.47	∆E_R		25.3287	25.8178	25.8718	26.1753	0.303473	0.0539778	-0.846603		26_ts	-1124.29	-1126.94	-2.64915	-1124.29	-1126.69	-2.39972	-1124.52	-1126.93	-2.40686	-1124.53	-1126.94	-1126.82	-1126.77	-2.41481	-1124.53	-1127.28	-1127.15	-1127.12	-2.75048
27_end	-1208.86	-1208.85	-1208.86	-1209.19	∆E#fwd	Os	13.9446	14.0784	14.1744	14.1741	-0.00028339	0.096	-0.229552		27_end	-1209.1	-1209.04	-1209.05	-1209.41	∆E#fwd	Os	13.7502	13.6902	13.6989	13.7021	0.00326518	0.0086779	0.0481178		27_end	-1205.81	-1208.86	-3.04649	-1205.81	-1208.61	-2.79457	-1206.05	-1208.85	-2.80189	-1206.05	-1208.86	-1208.73	-1208.66	-2.81023	-1206.05	-1209.19	-1209.05	-1209.01	-3.14658
27_start	-1208.88	-1208.87	-1208.88	-1209.21	∆E#rev		1.86688	2.02754	2.23848	2.2688	0.0303154	0.210938	-0.40192		27_start	-1209.12	-1209.06	-1209.06	-1209.43	∆E#rev		2.24644	2.34079	2.41377	2.50548	0.0917126	0.0729735	-0.259037		27_start	-1205.83	-1208.88	-3.05227	-1205.83	-1208.63	-2.80082	-1206.06	-1208.87	-2.80808	-1206.06	-1208.88	-1208.74	-1208.68	-2.81626	-1206.06	-1209.21	-1209.07	-1209.03	-3.15256
27_ts	-1208.86	-1208.84	-1208.85	-1209.19	∆E_R		12.0777	12.0509	11.9359	11.9053	-0.0305988	-0.114937	0.172368		27_ts	-1209.1	-1209.04	-1209.04	-1209.41	∆E_R		11.5038	11.3494	11.2851	11.1966	-0.0884475	-0.0642956	0.307155		27_ts	-1205.81	-1208.86	-3.04787	-1205.81	-1208.61	-2.79607	-1206.04	-1208.84	-2.80319	-1206.04	-1208.85	-1208.72	-1208.66	-2.81144	-1206.04	-1209.19	-1209.05	-1209	-3.14774
28_end	-1654.39	-1654.32	-1654.33	-1654.66	∆E#fwd	Ir	30.593	31.1882	31.1795	31.1648	-0.0147193	-0.00864208	-0.571839		28_end	-1654.75	-1654.64	-1654.65	-1655.02	∆E#fwd	Ir	30.1978	31.1224	31.0979	31.2336	0.135691	-0.0245384	-1.03574		28_end	-1649.57	-1654.39	-4.82363	-1649.57	-1654.14	-4.57637	-1649.73	-1654.32	-4.58952	-1649.73	-1654.33	-1654.1	-1654.05	-4.59928	-1649.73	-1654.67	-1654.42	-1654.39	-4.93535
28_start	-1654.41	-1654.34	-1654.35	-1654.69	∆E#rev		15.7453	15.8626	15.8667	15.8504	-0.0163111	0.00407854	-0.105049		28_start	-1654.77	-1654.67	-1654.67	-1655.04	∆E#rev		15.6397	15.7637	15.7474	15.695	-0.0524254	-0.0163174	-0.0552842		28_start	-1649.59	-1654.42	-4.82946	-1649.59	-1654.17	-4.58274	-1649.75	-1654.34	-4.59711	-1649.75	-1654.35	-1654.12	-1654.08	-4.60691	-1649.75	-1654.69	-1654.44	-1654.43	-4.94324
28_ts	-1654.37	-1654.29	-1654.3	-1654.64	∆E_R		14.8476	15.3256	15.3128	15.3144	0.00159186	-0.0127206	-0.46679		28_ts	-1654.72	-1654.62	-1654.62	-1654.99	∆E_R		14.5581	15.3587	15.3505	15.5386	0.188117	-0.00822092	-0.980454		28_ts	-1649.52	-1654.37	-4.8491	-1649.52	-1654.12	-4.60171	-1649.68	-1654.29	-4.61492	-1649.68	-1654.3	-1654.07	-1654.03	-4.62468	-1649.68	-1654.64	-1654.39	-1654.37	-4.96085
29_end	-1655.62	-1655.55	-1655.56	-1655.89	∆E#fwd	Ir	15.1816	15.1348	15.1559	15.1063	-0.049678	0.0211435	0.0752984		29_end	-1655.98	-1655.87	-1655.88	-1656.25	∆E#fwd	Ir	14.8226	14.9466	14.9246	14.8709	-0.0536473	-0.0219893	-0.0482995		29_end	-1650.75	-1655.62	-4.86547	-1650.75	-1655.37	-4.6161	-1650.92	-1655.55	-4.62916	-1650.92	-1655.56	-1655.33	-1655.27	-4.63904	-1650.92	-1655.9	-1655.65	-1655.62	-4.97621
29_start	-1655.59	-1655.52	-1655.53	-1655.87	∆E#rev		31.6516	32.3903	32.6229	32.6388	0.015819	0.23263	-0.987142		29_start	-1655.95	-1655.84	-1655.85	-1656.22	∆E#rev		31.0139	31.5997	31.6553	31.6292	-0.0261571	0.0555666	-0.615219		29_start	-1650.72	-1655.59	-4.8734	-1650.72	-1655.34	-4.62412	-1650.88	-1655.52	-4.63691	-1650.88	-1655.53	-1655.3	-1655.24	-4.64674	-1650.88	-1655.87	-1655.62	-1655.59	-4.98373
29_ts	-1655.57	-1655.49	-1655.51	-1655.84	∆E_R		-16.47	-17.2555	-17.467	-17.5325	-0.0654969	-0.211487	1.06244		29_ts	-1655.93	-1655.82	-1655.83	-1656.2	∆E_R		-16.1913	-16.6532	-16.7307	-16.7582	-0.0274902	-0.0775559	0.56692		29_ts	-1650.68	-1655.57	-4.88539	-1650.68	-1655.32	-4.63607	-1650.85	-1655.49	-4.64849	-1650.85	-1655.51	-1655.27	-1655.22	-4.65831	-1650.85	-1655.84	-1655.59	-1655.57	-4.99522
30_end	-1062.77	-1062.66	-1062.67	-1063	∆E#fwd	Pt	10.1246	9.94196	9.8541	9.91325	0.0591555	-0.0878681	0.211342		30_end	-1063.04	-1062.89	-1062.9	-1063.27	∆E#fwd	Pt	9.7118	9.68936	9.71297	9.74888	0.035917	0.0236043	-0.0370811		30_end	-1059.11	-1062.78	-3.66802	-1059.11	-1062.54	-3.43311	-1059.21	-1062.66	-3.44809	-1059.21	-1062.67	-1062.51	-1062.45	-3.4588	-1059.21	-1063	-1062.83	-1062.78	-3.79073
30_start	-1062.76	-1062.65	-1062.66	-1062.99	∆E#rev		16.8945	16.9774	16.742	16.2166	-0.525423	-0.235416	0.677923		30_start	-1063.03	-1062.88	-1062.88	-1063.25	∆E#rev		16.903	17.0195	17.0023	16.5585	-0.443801	-0.0171895	0.344458		30_start	-1059.08	-1062.76	-3.68351	-1059.08	-1062.53	-3.44683	-1059.19	-1062.65	-3.46172	-1059.19	-1062.66	-1062.49	-1062.44	-3.47257	-1059.19	-1062.99	-1062.81	-1062.78	-3.80554
30_ts	-1062.75	-1062.63	-1062.65	-1062.98	∆E_R		-6.76993	-7.03547	-6.88793	-6.30335	0.584579	0.147547	-0.466581		30_ts	-1063.02	-1062.86	-1062.87	-1063.24	∆E_R		-7.19119	-7.33016	-7.28937	-6.80965	0.479718	0.0407938	-0.381539		30_ts	-1059.06	-1062.75	-3.68938	-1059.06	-1062.51	-3.45306	-1059.17	-1062.63	-3.46808	-1059.17	-1062.65	-1062.47	-1062.43	-3.47887	-1059.17	-1062.98	-1062.8	-1062.77	-3.81167
31_end	-1062.78	-1062.67	-1062.68	-1063.01	∆E#fwd	Pt	2.99995	3.1724	3.12761	2.47745	-0.650164	-0.0447905	0.522508		31_end	-1063.05	-1062.89	-1062.9	-1063.27	∆E#fwd	Pt	2.75845	3.77538	3.81292	3.30664	-0.50628	0.0375395	-0.548189		31_end	-1059.07	-1062.78	-3.71346	-1059.07	-1062.54	-3.47343	-1059.18	-1062.67	-3.48703	-1059.18	-1062.68	-1062.5	-1062.46	-3.49797	-1059.18	-1063.01	-1062.83	-1062.8	-3.83242
31_start	-1062.76	-1062.65	-1062.66	-1062.99	∆E#rev		13.334	13.2594	13.3127	13.7484	0.435651	0.0533331	-0.414352		31_start	-1063.03	-1062.88	-1062.88	-1063.25	∆E#rev		12.7318	12.8735	12.8118	13.0868	0.275019	-0.0617049	-0.354998		31_start	-1059.08	-1062.76	-3.68351	-1059.08	-1062.53	-3.44683	-1059.19	-1062.65	-3.46172	-1059.19	-1062.66	-1062.49	-1062.44	-3.47257	-1059.19	-1062.99	-1062.81	-1062.78	-3.80554
31_ts	-1062.76	-1062.64	-1062.66	-1062.99	∆E_R		-10.3341	-10.087	-10.1851	-11.2709	-1.08582	-0.0981236	0.93686		31_ts	-1063.03	-1062.87	-1062.88	-1063.25	∆E_R		-9.97336	-9.09811	-8.99887	-9.78017	-0.781299	0.0992444	-0.193192		31_ts	-1059.05	-1062.76	-3.70991	-1059.05	-1062.52	-3.47126	-1059.16	-1062.64	-3.48561	-1059.16	-1062.66	-1062.48	-1062.44	-3.49662	-1059.16	-1062.99	-1062.8	-1062.78	-3.83047
32_end	-997.447	-997.345	-997.358	-997.69	∆E#fwd	Pt	20.4411	20.7258	20.5293	20.5302	0.000952028	-0.196522	-0.0890798		32_end	-997.623	-997.469	-997.475	-997.843	∆E#fwd	Pt	19.9956	20.3307	20.1671	20.1726	0.00551023	-0.163637	-0.177018		32_end	-995.545	-997.447	-1.9017	-995.545	-997.212	-1.66714	-995.667	-997.345	-1.67799	-995.668	-997.358	-997.268	-997.28	-1.68937	-995.668	-997.69	-997.588	-997.618	-2.02152
32_start	-997.38	-997.28	-997.293	-997.626	∆E#rev		62.0646	61.1975	61.1683	60.6938	-0.474458	-0.0292899	1.3708		32_start	-997.554	-997.401	-997.407	-997.776	∆E#rev		63.4783	62.8538	62.9441	62.5876	-0.356479	0.090267	0.890721		32_start	-995.495	-997.381	-1.88559	-995.495	-997.146	-1.65046	-995.617	-997.281	-1.66342	-995.619	-997.293	-997.203	-997.184	-1.67435	-995.619	-997.626	-997.524	-997.522	-2.00718
32_ts	-997.348	-997.247	-997.26	-997.593	∆E_R		-41.6235	-40.4718	-40.639	-40.1636	0.47541	-0.167233	-1.45988		32_ts	-997.522	-997.368	-997.374	-997.744	∆E_R		-43.4828	-42.5231	-42.777	-42.415	0.361989	-0.253904	-1.06774		32_ts	-995.452	-997.348	-1.89566	-995.452	-997.113	-1.66078	-995.574	-997.248	-1.67317	-995.576	-997.261	-997.171	-997.158	-1.68424	-995.576	-997.593	-997.492	-997.496	-2.01708
33_end	-272.843	-272.739	-272.751	-273.082	∆E#fwd	Pt	1.12921	1.09152	1.03708	0.983356	-0.0537241	-0.0544377	0.145852		33_end	-272.97	-272.821	-272.827	-273.195	∆E#fwd	Pt	1.00355	0.851578	0.800742	0.680652	-0.12009	-0.0508368	0.322901		33_end	-271.486	-272.843	-1.3568	-271.486	-272.611	-1.12448	-271.6	-272.739	-1.13863	-271.602	-272.751	-272.705	-272.697	-1.14918	-271.602	-273.083	-273.025	-273.03	-1.48034
33_start	-272.831	-272.727	-272.739	-273.071	∆E#rev		8.1075	8.79744	8.68805	8.20179	-0.486263	-0.109386	-0.0942856		33_start	-272.959	-272.808	-272.814	-273.183	∆E#rev		8.06293	8.81711	8.84139	8.51245	-0.328943	0.0242818	-0.449519		33_start	-271.452	-272.832	-1.38	-271.452	-272.597	-1.1456	-271.568	-272.727	-1.15847	-271.57	-272.739	-272.69	-272.693	-1.16917	-271.57	-273.071	-273.011	-273.029	-1.50098
33_ts	-272.83	-272.725	-272.738	-273.069	∆E_R		-6.97829	-7.70592	-7.65097	-7.21843	0.432539	0.0549484	0.240138		33_ts	-272.958	-272.807	-272.813	-273.181	∆E_R		-7.05938	-7.96553	-8.04065	-7.8318	0.208853	-0.0751186	0.77242		33_ts	-271.447	-272.83	-1.38244	-271.447	-272.596	-1.14828	-271.563	-272.725	-1.16182	-271.565	-272.738	-272.687	-272.694	-1.17256	-271.565	-273.07	-273.008	-273.03	-1.50447
34_end	-861.292	-861.174	-861.186	-861.518	∆E#fwd	Pt	29.77	28.9344	29.0946	29.9387	0.844081	0.160208	-0.168645		34_end	-861.575	-861.425	-861.43	-861.799	∆E#fwd	Pt	28.7595	28.6042	28.5714	29.0984	0.526954	-0.0327153	-0.33887		34_end	-857.493	-861.293	-3.79975	-857.493	-861.058	-3.565	-857.591	-861.174	-3.58339	-857.592	-861.186	-860.997	-861.018	-3.59405	-857.592	-861.518	-861.318	-861.352	-3.92604
34_start	-861.334	-861.214	-861.227	-861.56	∆E#rev		3.44483	3.80554	3.59709	3.35146	-0.245627	-0.208457	0.0933738		34_start	-861.616	-861.464	-861.47	-861.84	∆E#rev		3.12406	3.64653	3.62705	3.44811	-0.17894	-0.0194873	-0.324046		34_start	-857.506	-861.335	-3.8284	-857.506	-861.096	-3.58979	-857.608	-861.214	-3.60661	-857.609	-861.227	-861.035	-861.069	-3.61752	-857.609	-861.561	-861.357	-861.407	-3.95121
34_ts	-861.287	-861.168	-861.18	-861.512	∆E_R		26.3252	25.1288	25.4975	26.5872	1.08971	0.368665	-0.262019		34_ts	-861.57	-861.419	-861.425	-861.793	∆E_R		25.6355	24.9576	24.9444	25.6503	0.705894	-0.013228	-0.0148239		34_ts	-857.47	-861.287	-3.81731	-857.47	-861.051	-3.58145	-857.568	-861.168	-3.59955	-857.57	-861.181	-860.989	-861.02	-3.61041	-857.57	-861.513	-861.31	-861.355	-3.94285
35_end_MAI	-820.823	-820.706	-820.718	-821.05	∆E#fwd	Pt	16.937	16.9055	16.8875	17.301	0.413441	-0.0179986	-0.363941		35_end_MAI	-821.093	-820.943	-820.949	-821.317	∆E#fwd	Pt	17.754	17.3854	17.3658	17.7516	0.385773	-0.0195916	0.00239793		35_end_MAI	-817.257	-820.824	-3.56628	-817.257	-820.59	-3.33288	-817.356	-820.707	-3.35051	-817.358	-820.719	-820.536	-820.574	-3.36117	-817.358	-821.05	-820.857	-820.907	-3.69258
35_start_MAI	-861.292	-861.174	-861.186	-861.518	∆E#rev		-2.39422	-1.82829	-1.80142	-1.65156	0.149857	0.0268676	-0.742662		35_start_MAI	-861.575	-861.425	-861.43	-861.799	∆E#rev		-2.00288	-1.90184	-1.89103	-1.72061	0.170414	0.0108162	-0.282272		35_start_MAI	-857.493	-861.293	-3.79975	-857.493	-861.058	-3.565	-857.591	-861.174	-3.58339	-857.592	-861.186	-860.997	-861.018	-3.59405	-857.592	-861.518	-861.318	-861.352	-3.92604
35_ts_MAI	-861.265	-861.147	-861.159	-861.49	∆E_R		19.3313	18.7338	18.689	18.9525	0.263584	-0.0448662	0.378721		35_ts_MAI	-861.547	-861.397	-861.403	-861.77	∆E_R		19.7569	19.2873	19.2569	19.4722	0.215359	-0.0304078	0.28467		35_ts_MAI	-857.466	-861.266	-3.79961	-857.466	-861.032	-3.5657	-857.564	-861.147	-3.58333	-857.566	-861.16	-860.969	-860.988	-3.59403	-857.566	-861.491	-861.29	-861.321	-3.92531
prod35H2CO	-114.338	-114.334	-114.334	-114.334											prod35H2CO	-114.369	-114.369	-114.369	-114.369											prod35H2CO	-113.915	-114.338	-0.422077				-113.91	-114.334	-0.423491	-113.91	-114.334	-114.317	-114.306	-0.423491	-113.91	-114.334	-114.317	-114.306	-0.423491
prodCH4	-40.4384	-40.4379	-40.4379	-40.4379											prodCH4	-40.451	-40.4508	-40.4508	-40.4508											prodCH4	-40.2135	-40.4384	-0.224939	-40.2135	-40.4384	-0.224939	-40.2124	-40.4379	-0.22541	-40.2124	-40.4379	-40.4315	-40.4109	-0.22541	-40.2124	-40.4379	-40.4315	-40.4109	-0.22541
prodCO	-113.159	-113.156	-113.156	-113.156											prodCO	-113.188	-113.188	-113.188	-113.188											prodCO	-112.784	-113.159	-0.375502	-112.784	-113.159	-0.375502	-112.779	-113.156	-0.37707	-112.779	-113.156	-113.138	-113.135	-0.37707	-112.779	-113.156	-113.138	-113.135	-0.37707
prodPEt3_1	-578.141	-578.14	-578.14	-578.14											prodPEt3_1	-578.231	-578.227	-578.227	-578.227											prodPEt3_1	-576.777	-578.141	-1.36371	-576.777	-578.141	-1.36371	-576.775	-578.14	-1.36558	-576.775	-578.14	-578.086	-578.001	-1.36558	-576.775	-578.14	-578.086	-578.001	-1.36558
[truncated: 76 more columns]

## Sheet: LNO-CCSD(T) cutoffs dependence
																	def2-SVP							def2-TZVPP
LNO-CCSD	def2-SVP					0.167237		0.272724		def2-TZVPP					Tight - Normal		LNO-CCSD(T)+MP2				0.13696	0.310786		LNO-CCSD(T)+MP2				0.137278	0.271752
	Default	Default+1e-6	Tight	Tight+lcorthr		1e-6 effect Normal		Tight - Normal		Default	Default+1e-6	Tight+lcorthr		1e-6 effect Normal			Default	Default+1e-6	Tight+lcorthr
01_end	29.0624	29.1544		29.4202		0.0920089		0.26577		29.3442	29.4006	29.577		0.0563705	0.176451		26.9555	26.9916	27.057		0.0360709	0.0653918		26.7661	26.8099	26.7498		0.043839	-0.0601545
01_start	17.5988	17.593		17.5746		-0.00579327		-0.0183432		18.2804	18.2551	18.0343		-0.0253229	-0.220794		13.8599	13.8451	13.9986		-0.0147796	0.153561		13.8972	13.836	13.91		-0.0611457	0.07398
01_ts	11.4636	11.5614		11.8455		0.0978022		0.284113		11.0638	11.1455	11.5428		0.0816934	0.397245		13.0957	13.1465	13.0584		0.0508505	-0.0881694		12.8689	12.9739	12.8398		0.104985	-0.134134
02_end	6.37469	6.33808		6.32221		-0.0366081		-0.0158682		6.88246	6.84293	6.83815		-0.0395388	-0.00477469		5.68863	5.6583	5.59556		-0.0303322	-0.0627339		6.05447	6.00788	5.89993		-0.0465884	-0.10795
02_start	27.2173	27.2359		27.4403		0.0185716		0.204409		24.8463	24.895	25.044		0.0487537	0.148926		24.959	24.9903	24.9864		0.0312957	-0.00391049		22.2378	22.2638	22.2719		0.026052	0.00804318
02_ts	-20.8426	-20.8978		-21.1181		-0.0551797		-0.220277		-17.9638	-18.0521	-18.2058		-0.0882926	-0.153701		-19.2704	-19.332	-19.3908		-0.0616279	-0.0588234		-16.1833	-16.256	-16.3719		-0.0726404	-0.115993
03_end	1.44366	1.44041		1.44195		-0.00325192		0.00154201		1.61091	1.59768	1.61628		-0.013227	0.0185956		0.974555	0.982334	0.950585		0.0077788	-0.0317485		0.972481	0.97026	0.979797		-0.00222135	0.00953739
03_start	32.5704	32.5671		32.4592		-0.00326911		-0.107947		31.3501	31.3217	31.5785		-0.0284273	0.256771		26.6433	26.6521	26.8395		0.00876092	0.187481		25.7696	25.7762	26.0536		0.00659029	0.277401
03_ts	-31.1267	-31.1267		-31.0172		1.71876e-05		0.109489		-29.7392	-29.724	-29.9622		0.0152004	-0.238176		-25.6687	-25.6697	-25.8889		-0.000982128	-0.219229		-24.7971	-24.8059	-25.0738		-0.00881164	-0.267863
04_end	1.95856	1.95948		1.99502		0.000922031		0.0355372		1.45482	1.45676	1.41694		0.00193007	-0.0398111		2.35358	2.35093	2.37748		-0.00264512	0.0265454		1.51823	1.51761	1.54716		-0.000616785	0.0295512
04_start	14.4515	14.4431		14.2976		-0.00832346		-0.145517		13.3491	13.3492	13.4529		0.00015305	0.103666		8.60823	8.60362	8.54996		-0.00461054	-0.0536592		7.63409	7.62721	7.75779		-0.00688375	0.130581
04_ts	-12.4929	-12.4836		-12.3026		0.00924549		0.181054		-11.8942	-11.8925	-12.0359		0.00177702	-0.143477		-6.25466	-6.25269	-6.17249		0.00196542	0.0802046		-6.11587	-6.1096	-6.21063		0.00626696	-0.10103
05_end_correct	5.2477	5.20085		4.91264		-0.0468444		-0.288214		5.657	5.74172	5.21107		0.0847187	-0.530644		4.38457	4.45819	4.63862		0.0736199	0.180425		4.31176	4.45114	4.68475		0.139378	0.23361
05_start	21.892	21.8267		21.742		-0.0652851		-0.0847438		22.8219	22.7843	22.522		-0.0376756	-0.262259		21.8655	21.8486	21.9616		-0.01688	0.113045		22.5958	22.5895	22.6405		-0.00621439	0.0510041
05_ts	-16.6443	-16.6259		-16.8293		0.0184407		-0.20347		-17.1649	-17.0426	-17.3109		0.122394	-0.268385		-17.4809	-17.3904	-17.323		0.0904999	0.0673801		-18.284	-18.1384	-17.9558		0.145592	0.182606
06_end	14.9013	14.9861		14.7153		0.0848376		-0.270851		16.9736	17.0419	17.0423		0.068251	0.000417934		13.4959	13.5522	13.3199		0.0563473	-0.23236		15.3463	15.3971	15.4583		0.0508214	0.0611458
06_start	13.9474	14.0338		13.9547		0.0863379		-0.0790989		15.4156	15.5057	15.5388		0.0900865	0.0330546		13.2862	13.3539	13.356		0.067719	0.00203681		14.3908	14.4771	14.5644		0.0863575	0.0873153
06_ts	0.953851	0.95235		0.760598		-0.00150031		-0.191752		1.55799	1.53615	1.50351		-0.0218355	-0.0326366		0.209692	0.198321	-0.0360762		-0.0113717	-0.234397		0.955554	0.920017	0.893848		-0.0355361	-0.0261695
07_end	30.3591	30.3845		30.2872		0.0254169		-0.0973212		31.8719	31.9414	31.9293		0.069513	-0.012149		26.5805	26.6441	26.547		0.0636227	-0.0971331		27.6323	27.7109	27.5602		0.0786432	-0.150739
07_start	21.5078	21.5504		21.369		0.0426265		-0.181375		23.1543	23.1967	23.0867		0.0424121	-0.110076		18.0466	18.0641	18.1919		0.01747	0.127802		18.8455	18.9077	18.8675		0.0622213	-0.0402401
07_ts	8.85132	8.83411		8.91816		-0.0172096		0.0840535		8.7176	8.7447	8.84263		0.027101	0.0979275		8.53389	8.58004	8.35511		0.0461526	-0.224935		8.78681	8.80323	8.69273		0.0164219	-0.110499
08_end	36.6628	36.2531		36.0822		-0.409708		-0.170872		32.9914	32.8857	32.8264		-0.105704	-0.0592685		38.9354	38.5762	37.4416		-0.359177	-1.1346		36.2896	36.1132	35.2129		-0.176361	-0.900392
08_start	33.0957	33.2732		32.4694		0.177459		-0.803743		31.3532	31.6157	30.9267		0.262504	-0.68899		33.3912	33.609	32.4788		0.217734	-1.13016		32.2226	32.6611	31.6746		0.438536	-0.986488
08_ts	3.56712	2.97995		3.61282		-0.587167		0.632871		1.63819	1.26999	1.89971		-0.368208	0.629722		5.54418	4.96727	4.96283		-0.57691	-0.00443959		4.06706	3.45216	3.53826		-0.614897	0.0860968
09_end	33.1452	33.707		33.4462		0.56183		-0.260884		33.4898	33.8736	33.6686		0.383853	-0.205061		28.7782	29.3658	29.0867		0.587614	-0.279074		28.0471	28.5676	28.3224		0.520557	-0.245215
09_start	7.53468	7.51228		7.89368		-0.0224073		0.381405		5.54158	5.46935	5.93272		-0.0722258	0.463372		12.967	12.9679	14.2598		0.000846786	1.29199		10.6916	10.715	11.615		0.0233957	0.900018
09_ts	25.6105	26.1948		25.5525		0.584237		-0.642289		27.9482	28.4043	27.7358		0.456079	-0.668434		15.8112	16.3979	14.8269		0.586767	-1.57106		17.3555	17.8526	16.7074		0.497161	-1.14523
10_end_MAI	-4.60912	-5.22135		-5.27681		-0.612231		-0.0554579		-5.48683	-5.79764	-5.67965		-0.310807	0.117986		-3.53644	-3.64731	-3.68047		-0.110869	-0.0331598		-4.21464	-4.22348	-3.96245		-0.0088364	0.261022
10_start_MAI	14.8007	14.1468		13.3348		-0.653915		-0.812024		14.984	14.6371	13.3306		-0.346882	-1.30652		9.78686	9.67566	9.77152		-0.111199	0.0958602		9.32331	9.16305	9.24193		-0.160257	0.0788768
10_ts_MAI	-19.4098	-19.3681		-18.6116		0.0416846		0.756566		-20.4708	-20.4348	-19.0102		0.0360754	1.42451		-13.3233	-13.323	-13.452		0.000330276	-0.12902		-13.5379	-13.3865	-13.2044		0.15142	0.182145
11_end	29.3318	29.1883		29.5762		-0.143566		0.387984		29.1422	28.96	29.5326		-0.182207	0.57258		29.8531	29.7768	29.7936		-0.0762462	0.0167989		29.8538	29.7996	29.8226		-0.0542432	0.0229778
11_start	87.309	87.3432		87.3168		0.0342432		-0.0263694		86.7626	86.7292	86.7208		-0.0334476	-0.0083233		84.4815	84.5205	84.0671		0.0390271	-0.453412		83.5159	83.5766	82.9039		0.0606161	-0.672691
11_ts	-57.9771	-58.1549		-57.7406		-0.177809		0.414354		-57.6204	-57.7692	-57.1883		-0.14876	0.580903		-54.6284	-54.7437	-54.2735		-0.115273	0.470211		-53.6621	-53.777	-53.0813		-0.114859	0.695669
12_end	5.68093	5.75165		5.65695		0.070721		-0.0946996		5.17807	5.29835	5.38017		0.120276	0.0818247		5.48822	5.60061	5.67		0.112383	0.0693921		5.26131	5.40374	5.47362		0.142434	0.0698776
12_start	37.7372	37.7039		37.8017		-0.0333036		0.0977571		38.1555	38.2724	38.3984		0.116918	0.12601		36.792	36.9229	36.9936		0.13095	0.070654		37.4913	37.617	37.3687		0.12572	-0.248322
12_ts	-32.0563	-31.9523		-32.1447		0.104025		-0.192457		-32.9774	-32.974	-33.0182		0.00335834	-0.0441851		-31.3038	-31.3223	-31.3236		-0.0185672	-0.00126194		-32.23	-32.2133	-31.8951		0.0167147	0.318199
13_end	25.1012	25.1819		24.8098		0.0806909		-0.372037		28.2989	28.3644	27.7509		0.0654689	-0.613497		18.3581	18.4835	18.286		0.125398	-0.197488		20.6198	20.7093	20.5676		0.0894297	-0.141669
13_start	54.8113	55.0322		54.8097		0.220841		-0.222504		56.5435	56.633	56.2262		0.0895097	-0.406785		48.2942	48.4425	48.3089		0.148229	-0.133523		48.7305	48.8137	48.6212		0.0832216	-0.192503
13_ts	-29.7102	-29.8503		-29.9998		-0.14015		-0.149532		-28.2446	-28.2686	-28.4754		-0.0240408	-0.206712		-29.9361	-29.9589	-30.0229		-0.0228308	-0.0639656		-28.1106	-28.1044	-28.0536		0.0062081	0.0508339
14_end	11.2529	11.2674		11.2256		0.0145215		-0.0417887		11.7172	11.7717	11.5535		0.0544494	-0.218186		10.1636	10.1793	10.1645		0.0156497	-0.0147848		10.2846	10.314	10.2232		0.0294172	-0.0907789
14_start	14.4172	14.4107		14.5297		-0.00646387		0.11897		15.9998	16.0508	15.8959		0.0509048	-0.154861		13.2492	13.2328	13.3194		-0.0163772	0.0865865		14.417	14.4209	14.3864		0.00396338	-0.0345504
14_ts	-3.16431	-3.14332		-3.30408		0.0209854		-0.160759		-4.28263	-4.27908	-4.34241		0.00354453	-0.0633246		-3.08553	-3.0535	-3.15488		0.032027	-0.101371		-4.13239	-4.10693	-4.16316		0.0254538	-0.0562285
15_end	24.8131	24.839		24.6359		0.025811		-0.203068		21.786	21.7943	21.4728		0.00833785	-0.321537		23.9599	23.9711	23.9276		0.0112196	-0.0435751		20.8248	20.8268	20.8224		0.00197818	-0.0044176
15_start	80.1269	80.1119		80.2482		-0.0149834		0.136245		80.4272	80.4102	80.5225		-0.0169256	0.112301		74.8153	74.8041	74.8653		-0.0112139	0.0612089		74.6557	74.6368	74.7137		-0.0189598	0.0769579
15_ts	-55.3138	-55.273		-55.6123		0.0407944		-0.339313		-58.6412	-58.6159	-59.0497		0.0252635	-0.433839		-50.8554	-50.8329	-50.9377		0.0224335	-0.104784		-53.8309	-53.81	-53.8914		0.020938	-0.0813755
16_end	34.5707	34.5582		34.4341		-0.0125664		-0.124019		32.1949	32.2056	32.247		0.0107283	0.0414474		37.4584	37.4583	37.4365		-1.50546e-05	-0.0217982		35.325	35.3352	35.4927		0.0101524	0.157464
16_start	57.8059	57.7425		57.8468		-0.0634088		0.104299		56.0999	56.0668	56.0079		-0.0330804	-0.0589015		55.7154	55.6417	55.6346		-0.0737269	-0.00713234		53.6939	53.633	53.5926		-0.0609047	-0.0403873
16_ts	-23.2352	-23.1844		-23.4127		0.0508423		-0.228317		-23.905	-23.8612	-23.7609		0.0438087	0.100349		-18.2571	-18.1834	-18.198		0.0737119	-0.0146658		-18.3689	-18.2978	-18.1		0.0710571	0.197851
17_end_MAI	#VALUE!	#VALUE!		#VALUE!						#VALUE!	#VALUE!	#VALUE!		#VALUE!	#VALUE!		#VALUE!	#VALUE!	#VALUE!					#VALUE!	#VALUE!	0
17_start_MAI	#VALUE!	#VALUE!		#VALUE!						#VALUE!	#VALUE!	#VALUE!		#VALUE!	#VALUE!		#VALUE!	#VALUE!	#VALUE!					#VALUE!	#VALUE!	0
17_ts_MAI	#VALUE!	#VALUE!		#VALUE!						#VALUE!	#VALUE!	#VALUE!		#VALUE!	#VALUE!		#VALUE!	#VALUE!	#VALUE!					#VALUE!	#VALUE!	0
18_end_MAI	#VALUE!	#VALUE!		#VALUE!						#VALUE!	#VALUE!	#VALUE!		#VALUE!	#VALUE!		#VALUE!	#VALUE!	#VALUE!					#VALUE!	#VALUE!	0
18_start_MAI	#VALUE!	#VALUE!		#VALUE!						#VALUE!	#VALUE!	#VALUE!		#VALUE!	#VALUE!		#VALUE!	#VALUE!	#VALUE!					#VALUE!	#VALUE!	0
18_ts_MAI	#VALUE!	#VALUE!		#VALUE!						#VALUE!	#VALUE!	#VALUE!		#VALUE!	#VALUE!		#VALUE!	#VALUE!	#VALUE!					#VALUE!	#VALUE!	0
19_end_MAI	#VALUE!	#VALUE!		#VALUE!						#VALUE!	#VALUE!	#VALUE!		#VALUE!	#VALUE!		#VALUE!	#VALUE!	#VALUE!					#VALUE!	#VALUE!	0
19_start_MAI	#VALUE!	#VALUE!		#VALUE!						#VALUE!	#VALUE!	#VALUE!		#VALUE!	#VALUE!		#VALUE!	#VALUE!	#VALUE!					#VALUE!	#VALUE!	0
19_ts_MAI	#VALUE!	#VALUE!		#VALUE!						#VALUE!	#VALUE!	#VALUE!		#VALUE!	#VALUE!		#VALUE!	#VALUE!	#VALUE!					#VALUE!	#VALUE!	0
20_end_MAI	#VALUE!	#VALUE!		#VALUE!						#VALUE!	#VALUE!	#VALUE!		#VALUE!	#VALUE!		#VALUE!	#VALUE!	#VALUE!					#VALUE!	#VALUE!	0
20_start_MAI	#VALUE!	#VALUE!		#VALUE!						#VALUE!	#VALUE!	#VALUE!		#VALUE!	#VALUE!		#VALUE!	#VALUE!	#VALUE!					#VALUE!	#VALUE!	0
20_ts_MAI	#VALUE!	#VALUE!		#VALUE!						#VALUE!	#VALUE!	#VALUE!		#VALUE!	#VALUE!		#VALUE!	#VALUE!	#VALUE!					#VALUE!	#VALUE!	0
21_end	13.0844	13.1371		13.2396		0.0527057		0.102521		10.2364	10.3091	10.3606		0.0727234	0.0515319		11.2989	11.305	11.21		0.00604187	-0.0949687		8.41066	8.43649	8.18651		0.0258314	-0.249974
21_start	13.0866	13.1475		13.2353		0.0608895		0.0878379		10.244	10.3171	10.3676		0.0730618	0.0505562		11.2967	11.3043	11.2057		0.00756112	-0.0985859		8.41383	8.43976	8.18976		0.0259292	-0.250008
21_ts	-0.00218513	-0.010369		0.00431461		-0.00818386		0.0146836		-0.00763752	-0.00797595	-0.0070002		-0.000338434	0.000975755		0.00219093	0.000671674	0.00428885		-0.00151925	0.00361718		-0.00317906	-0.00327684	-0.00324306		-9.77779e-05	3.37801e-05
22_end	18.1812	18.2149		18.3214		0.0337475		0.106479		18.2007	18.2822	18.4158		0.0814289	0.133615		15.1653	15.2645	15.0511		0.0991547	-0.213397		14.5553	14.5913	14.4561		0.0359533	-0.135194
22_start	36.577	36.6442		36.5818		0.0671788		-0.0624191		33.3454	33.4236	33.4686		0.078271	0.044978		31.3506	31.4288	31.2236		0.07824	-0.205211		27.5391	27.5852	27.3367		0.0461174	-0.248541
22_ts	-18.3959	-18.4293		-18.2604		-0.0334313		0.168898		-15.1446	-15.1415	-15.0528		0.00315795	0.0886368		-16.1852	-16.1643	-16.1725		0.0209147	-0.00818536		-12.9838	-12.9939	-12.8806		-0.0101641	0.113346
23_end	32.0429	32.0687		31.7052		0.0258448		-0.363454		33.6114	33.6442	33.1779		0.0328417	-0.466314		29.6516	29.7179	29.4725		0.0663564	-0.245426		30.2299	30.2976	29.956		0.0677622	-0.341661
23_start	24.2321	24.3083		24.3016		0.0761343		-0.00666534		24.7851	24.8138	24.6207		0.02868	-0.193098		20.5775	20.6646	20.7447		0.0870733	0.0800982		20.2569	20.3616	20.3357		0.104672	-0.0258263
23_ts	7.81071	7.76042		7.40363		-0.0502896		-0.356789		8.82621	8.83037	8.55715		0.00416176	-0.273216		9.07405	9.05334	8.72781		-0.0207169	-0.325524		9.97297	9.93606	9.62023		-0.0369099	-0.315834
24_end	#VALUE!	#VALUE!		#VALUE!						#VALUE!	5.60281	#VALUE!		#VALUE!	#VALUE!		#VALUE!	#VALUE!	#VALUE!					#VALUE!	2.17579	0
24_start	#VALUE!	#VALUE!		#VALUE!						#VALUE!	17.0645	#VALUE!		#VALUE!	#VALUE!		#VALUE!	#VALUE!	#VALUE!					#VALUE!	17.2912	0
24_ts	#VALUE!	#VALUE!		#VALUE!						#VALUE!	-11.4617	#VALUE!		#VALUE!	#VALUE!		#VALUE!	#VALUE!	#VALUE!					#VALUE!	-15.1154	0
25_end	#VALUE!	#VALUE!		#VALUE!						#VALUE!	6.96793	#VALUE!		#VALUE!	#VALUE!		#VALUE!	#VALUE!	#VALUE!					#VALUE!	2.49991	0
25_start	#VALUE!	#VALUE!		#VALUE!						#VALUE!	12.8579	#VALUE!		#VALUE!	#VALUE!		#VALUE!	#VALUE!	#VALUE!					#VALUE!	13.0884	0
25_ts	#VALUE!	#VALUE!		#VALUE!						#VALUE!	-5.89001	#VALUE!		#VALUE!	#VALUE!		#VALUE!	#VALUE!	#VALUE!					#VALUE!	-10.5884	0
26_end	21.1749	21.1425		21.0556		-0.032368		-0.0868965		23.7521	23.6716	23.8603		-0.0805463	0.188685		21.9603	21.9222	21.814		-0.0380885	-0.108243		25.3204	25.3086	25.3256		-0.0118146	0.0170434
26_start	0.00539153	-0.00183904		-0.105825		-0.00723057		-0.103986		0.0752369	0.0556228	0.0191101		-0.0196141	-0.0365127		0.00161823	-0.0255421	-0.0733384		-0.0271603	-0.0477963		0.0914291	0.0872663	0.0864136		-0.00416275	-0.00085276
26_ts	21.1695	21.1444		21.1614		-0.0251374		0.0170891		23.6769	23.6159	23.8411		-0.0609322	0.225197		21.9587	21.9478	21.8873		-0.0109282	-0.0604471		25.229	25.2213	25.2392		-0.00765183	0.0178961
27_end	15.8212	15.8225		15.6871		0.00124596		-0.135404		13.5	13.5393	13.4724		0.0392279	-0.0668313		16.1544	16.1418	16.1353		-0.0125539	-0.00655775		13.9446	13.9641	14.0632		0.0195215	0.0990535
27_start	1.27925	1.28818		1.10558		0.00892563		-0.182591		1.72681	1.80821	1.702		0.0813982	-0.106206		1.20567	1.22384	1.22334		0.0181713	-0.000503865		1.86688	1.89544	1.92552		0.0285691	0.0300754
27_ts	14.542	14.5343		14.5815		-0.00767966		0.0471872		11.7732	11.7311	11.7704		-0.0421703	0.0393749		14.9487	14.918	14.9119		-0.0307252	-0.00605389		12.0777	12.0687	12.1376		-0.00904765	0.0689781
28_end	33.8837	34.0461		33.9177		0.162419		-0.128366		32.4595	32.5021	32.3028		0.0425798	-0.199265		32.1736	32.2227	32.1443		0.0491708	-0.0784219		30.593	30.6752	30.6533		0.082167	-0.0218916
28_start	18.9401	18.9314		19.1135		-0.00862565		0.182084		18.8638	18.9711	18.9636		0.107275	-0.00746152		16.8357	16.7954	16.8481		-0.0403253	0.0527352		15.7453	15.8338	15.8662		0.0884926	0.0323618
28_ts	14.9436	15.1146		14.8042		0.171045		-0.31045		13.5957	13.531	13.3392		-0.0646952	-0.191803		15.3379	15.4274	15.2962		0.0894961	-0.131157		14.8476	14.8413	14.7871		-0.00632557	-0.0542534
29_end	16.7664	16.7267		16.6396		-0.0396447		-0.0870705		16.52	16.5135	16.3829		-0.00644183	-0.130664		15.6309	15.7002	15.9178		0.0693388	0.217629		15.1816	15.2709	15.2552		0.0893212	-0.0157033
29_start	35.6822	35.7091		35.3118		0.0269358		-0.397344		34.4338	34.3194	34.0221		-0.114465	-0.297274		33.7638	33.8261	33.9687		0.0623101	0.142588		31.6516	31.778	31.9987		0.126334	0.220777
29_ts	-18.9158	-18.9824		-18.6721		-0.0665804		0.310274		-17.9138	-17.8058	-17.6392		0.108023	0.166609		-18.1329	-18.1259	-18.0508		0.00702872	0.0750404		-16.47	-16.5071	-16.7435		-0.0370131	-0.23648
30_end	11.3064	11.2922		11.5217		-0.0141163		0.229411		10.6114	10.626	10.7778		0.0145415	0.15188		10.8417	10.8952	10.9668		0.0534979	0.0715483		10.1246	10.1838	10.1415		0.0591714	-0.0422372
30_start	21.3658	21.3585		21.62		-0.00730165		0.261475		19.1366	19.1408	19.2719		0.00422426	0.131063		19.8168	19.8373	19.8628		0.0205067	0.025508		16.8945	16.8911	16.896		-0.00343809	0.00495648
30_ts	-10.0594	-10.0662		-10.0983		-0.00681469		-0.0320631		-8.52518	-8.51487	-8.49405		0.0103172	0.0208166		-8.97503	-8.94204	-8.896		0.0329912	0.0460403		-6.76993	-6.70732	-6.75451		0.0626095	-0.0471937
31_end	4.74179	4.9752		4.56438		0.233402		-0.410819		6.00879	6.21351	5.93977		0.204724	-0.273738		1.76558	2.00311	2.23547		0.237521	0.232367		2.99995	3.24797	3.3129		0.24802	0.0649302
31_start	11.9964	12.0234		11.8531		0.0270202		-0.170302		13.0479	13.0468	13.0002		-0.00108808	-0.0465441		12.3161	12.2845	12.4165		-0.0315969	0.132014		13.334	13.2755	13.3682		-0.0585607	0.092751
31_ts	-7.25461	-7.04822		-7.28874		0.206382		-0.240517		-7.03909	-6.83328	-7.06047		0.205812	-0.227194		-10.5505	-10.2814	-10.181		0.269118	0.100354		-10.3341	-10.0275	-10.0553		0.306581	-0.0278208
32_end	23.3477	23.3645		23.193		0.0168316		-0.171461		20.5758	20.6114	20.4597		0.0355653	-0.151654		23.5679	23.5858	23.573		0.0179426	-0.0128558		20.4411	20.4565	20.4968		0.0153179	0.040385
32_start	58.377	58.3462		58.4983		-0.0307447		0.152061		61.4925	61.456	61.7158		-0.0364955	0.259797		58.5422	58.5056	58.6188		-0.0365944	0.113215		62.0646	62.0228	62.0042		-0.0417593	-0.0186194
32_ts	-35.0293	-34.9817		-35.3053		0.0475763		-0.323521		-40.9167	-40.8446	-41.2561		0.0720607	-0.411451		-34.9743	-34.9197	-35.0458		0.054537	-0.12607		-41.6235	-41.5664	-41.5074		0.0570772	0.0590044
33_end	2.95195	2.95195		3.00494		0		0.0529928		1.63985	1.63985	1.71514		6.06386e-10	0.0752924		2.73448	2.73448	2.73184		0	-0.00264293		1.12921	1.12921	1.20351		0	0.0743064
33_start	11.9377	11.9422		11.924		0.00448265		-0.0181462		10.663	10.663	10.6652		0	0.00221549		9.93111	9.93759	9.88935		0.00648296	-0.0482353		8.1075	8.1075	8.1141		0	0.00659273
33_ts	-8.98573	-8.99021		-8.91907		-0.00448265		0.0711389		-9.02312	-9.02312	-8.95004		6.06386e-10	0.0730769		-7.19663	-7.20311	-7.15752		-0.00648296	0.0455924		-6.97829	-6.97829	-6.91058		0	0.0677136
34_end	27.9865	27.8723		27.9845		-0.114191		0.112161		28.9687	28.8254	28.9845		-0.143307	0.159109		28.8224	28.6917	28.7985		-0.130764	0.106867		29.77	29.685	29.7297		-0.0850166	0.0446651
34_start	5.76628	5.75791		5.81154		-0.00836359		0.0536282		5.11211	5.16035	5.1954		0.0482359	0.0350479		4.32665	4.34773	4.33226		0.0210777	-0.0154661		3.44483	3.4853	3.4399		0.0404701	-0.0454014
34_ts	22.2202	22.1144		22.1729		-0.105827		0.0585326		23.8566	23.665	23.7891		-0.191542	0.124061		24.4958	24.3439	24.4663		-0.151842	0.122333		26.3252	26.1997	26.2898		-0.125487	0.0900666
35_end_MAI	16.0752	16.0746		16.15		-0.000556288		0.0753658		17.4901	17.5565	17.6414		0.0664066	0.084943		15.1411	15.1608	14.9627		0.0196186	-0.198058		16.937	16.9735	16.741		0.036469	-0.232532
35_start_MAI	-2.21789	-2.29703		-2.83359		-0.0791413		-0.53656		-0.698578	-0.866029	-1.29403		-0.167451	-0.428002		-3.78675	-3.90837	-3.79956		-0.121616	0.108801		-2.39422	-2.51667	-2.50296		-0.122443	0.0137117
35_ts_MAI	18.293	18.3716		18.9836		0.078585		0.611926		18.1887	18.4225	18.9355		0.233858	0.512945		18.9279	19.0691	18.7623		0.141235	-0.306859		19.3313	19.4902	19.2439		0.158912	-0.246244

## Sheet: PNO-LCCSD(T)
MOBH35 Revised Reference values from acs.jctc.9b01266 DLPNO-CCSD(T)/def2-{T,Q}ZVPP + (DLPNO-T1 - DLPNO-T0/def2TZVPP)		MOBH35 Revised Reference values from acs.jctc.9b01266 DLPNO-CCSD(T)/def2-{T,Q}ZVPP + (DLPNO-T1 - DLPNO-T0/def2TZVPP)			PNO-LCCSD/def2-QZVPP, default precision							0.167966	Schwenke coeffs.	0.74074	0.607468							PNO-LCCSD(T)/def2-TZVPP, default precision									wrt PSI4					PNO-LCCSD(T)/def2-TZVPP, tight precision									wrt PSI4
			Refernce values without reactions 17-20,24,25	Abs. Error	Species	SCF from PNO-LCCSD MOLPRO	SCF from HF/def2QZVPP ORCA	ΔSCF	PNO_LCCSD	ΔE SCF	ΔΕ PNO-LCCSD	∆basisSCF	∆PNO-LCCSD	∆CORRbasis CCSD		∆CBS SCF+CCSD	∆CBS (T)	canonical - LNO / def2-SV(P)	canonical - LNOtight / def2-SVP	CBS having CC estimate	IronJanes - NEW	Species	SCF from PNO-LCCSD MOLPRO	PNO_LCCSD	PNO_LCCSDT0	PNO_LCCSDT	ΔE SCF	ΔΕ PNO-LCCSD	ΔΕ PNO-LCCSD(T0)	ΔΕ PNO-LCCSD(T)	∆CCSD	∆CCSD(T) wT0	w. T1			Species	SCF from PNO-LCCSD MOLPRO	PNO_LCCSD	PNO_LCCSDT0	PNO_LCCSDT	ΔE SCF	ΔΕ PNO-LCCSD	ΔΕ PNO-LCCSD(T0)	ΔΕ PNO-LCCSD(T)	∆CCSD	∆CCSD(T) wT0	w. T1	Triples (T)	Δbasis (T)
26.03		26.03	26.03	0.286849	01_end	-1853.76	-1853.76	0.000544176	-1859.17	41.1844	28.8298	0.0306501	-0.272015	-0.302665	-0.377013	-0.219048	-0.229023	0.0441206	0.0151483	26.3168	0.286849	01_end	-1853.7	-1858.83	-1859.07	-1859.08	41.1538	29.1018	26.6449	26.3892	-4.32463	-4.38972	-4.64545			01_end	-1853.7	-1858.83	-1859.08	-1859.09	41.1538	29.4908	27.0409	26.7814	-3.93567	-3.99374	-4.25328	-2.70941	-0.516768
15.4		15.4	15.4	1.22497	01_start	-1853.77	-1853.77	0.000538014	-1859.19	34.3964	17.9386	0.117151	0.733499	0.616349	-0.40527	0.476232	-0.246188	0.065302	0.0349876	14.175	-1.22497	01_start	-1853.71	-1858.85	-1859.09	-1859.1	34.2792	17.2051	13.7028	13.4044	-3.99264	-4.06199	-4.36045			01_start	-1853.71	-1858.85	-1859.1	-1859.11	34.2792	17.6221	14.0889	13.7844	-3.57556	-3.67589	-3.98046	-3.83777	-0.791669
10.63		10.63	10.63	1.51182	01_ts	-1853.71	-1853.71	0.000543193	-1859.14	6.78807	10.8912	-0.0865008	-1.00551	-0.919013	0.0282569	-0.695279	0.0171652	-0.0211814	-0.0198393	12.1418	1.51182	01_ts	-1853.65	-1858.8	-1859.05	-1859.06	6.87457	11.8967	12.9421	12.9848	-0.331993	-0.327729	-0.285005			01_ts	-1853.65	-1858.8	-1859.06	-1859.07	6.87457	11.8686	12.952	12.997	-0.360108	-0.317851	-0.272817	1.12837	0.274901
5.58		5.58	5.58	0.228229	02_end	-1685.08	-1685.08	0.000428945	-1689.79	11.403	6.72621	0.0205709	-0.00720152	-0.0277724	-0.15396	-0.0171169	-0.0935259	0.0838969	0.0189425	5.80823	0.228229	02_end	-1685.03	-1689.49	-1689.69	-1689.69	11.3825	6.73341	6.06861	5.98653	-0.605024	-0.623736	-0.705812			02_end	-1685.03	-1689.49	-1689.69	-1689.7	11.3825	6.79201	6.13206	6.04795	-0.546428	-0.560288	-0.644398	-0.744059	-0.227665
22.11		22.11	22.11	0.115683	02_start	-1685.05	-1685.05	0.000431283	-1689.76	30.5438	24.684	-0.0286267	0.0593199	0.0879466	-0.346444	0.0603373	-0.210453	0.133699	0.103924	22.2257	0.115683	02_start	-1685	-1689.46	-1689.66	-1689.67	30.5724	24.6247	21.9745	21.9166	-4.63123	-4.99893	-5.05684			02_start	-1685	-1689.46	-1689.66	-1689.67	30.5724	24.8892	22.2372	22.178	-4.36669	-4.73628	-4.79545	-2.71124	-0.540975
-16.53		-16.53	-16.53	0.112545	02_ts	-1685.03	-1685.03	0.000437961	-1689.75	-19.1408	-17.9578	0.0491976	-0.0665214	-0.115719	0.192483	-0.0774542	0.116927	-0.0498016	-0.084982	-16.4175	0.112545	02_ts	-1684.98	-1689.45	-1689.65	-1689.66	-19.19	-17.8913	-15.9059	-15.9301	4.0262	4.3752	4.35103			02_ts	-1684.98	-1689.45	-1689.65	-1689.66	-19.19	-18.0972	-16.1051	-16.13	3.82026	4.17599	4.15105	1.96718	0.31331
0.91		0.91	0.91	0.0148387	03_end	-1267.42	-1267.42	0.000222746	-1269.77	3.36943	1.59798	-0.00429906	0.0073687	0.0116678	-0.113666	0.00792068	-0.0690482	-0.0201774	0.00616909	0.924839	0.0148387	03_end	-1267.39	-1269.61	-1269.74	-1269.74	3.37373	1.59061	1.10872	1.03088	-0.160235	-0.145706	-0.223539			03_end	-1267.39	-1269.61	-1269.74	-1269.74	3.37373	1.62356	1.13261	1.05429	-0.127286	-0.121813	-0.20013	-0.569266	-0.130867
27.21		27.21	27.21	0.225468	03_start	-1267.36	-1267.36	0.00021202	-1269.72	43.572	32.7433	0.123304	1.00449	0.881181	0.0304654	0.673437	0.0185067	0.191334	0.238983	26.9845	-0.225468	03_start	-1267.33	-1269.56	-1269.7	-1269.7	43.4487	31.7388	26.8783	26.41	-1.10039	-0.376224	-0.844512			03_start	-1267.33	-1269.56	-1269.7	-1269.7	43.4487	31.6867	26.9277	26.4729	-1.15249	-0.326832	-0.781575	-5.21383	0.0459837
-26.3		-26.3	-26.3	0.240306	03_ts	-1267.35	-1267.35	0.000219569	-1269.72	-40.2026	-31.1454	-0.127603	-0.997116	-0.869513	-0.144131	-0.665516	-0.087555	-0.211512	-0.232813	-26.0597	0.240306	03_ts	-1267.32	-1269.56	-1269.69	-1269.7	-40.075	-30.1482	-25.7696	-25.3791	0.940159	0.230518	0.620973			03_ts	-1267.32	-1269.56	-1269.7	-1269.7	-40.075	-30.0632	-25.7951	-25.4186	1.02521	0.205019	0.581445	4.64456	-0.176851
1.49		1.49	1.49	0.163266	04_end	-1229.55	-1229.55	0.000194215	-1231.75	2.31222	1.25728	0.00647905	-0.0807561	-0.0872352	-0.229935	-0.0635304	-0.139678	-0.0518059	-0.0172191	1.32673	-0.163266	04_end	-1229.52	-1231.6	-1231.71	-1231.72	2.30575	1.33804	1.34814	1.36719	-0.992167	-1.36484	-1.34579			04_end	-1229.52	-1231.6	-1231.71	-1231.72	2.30575	1.37664	1.38488	1.40513	-0.953563	-1.3281	-1.30785	0.028483	-0.234512
8.85		8.85	8.85	0.612641	04_start	-1229.52	-1229.52	0.000197841	-1231.73	23.2686	14.1824	0.0417854	0.59011	0.548325	0.0282141	0.413185	0.0171392	-0.0290465	0.0492436	8.23736	-0.612641	04_start	-1229.49	-1231.58	-1231.7	-1231.71	23.2269	13.5923	8.41154	7.98865	-1.43896	-0.951893	-1.37479			04_start	-1229.49	-1231.58	-1231.7	-1231.71	23.2269	13.5776	8.41679	7.9976	-1.45367	-0.946642	-1.36583	-5.57999	0.0135567
-7.37		-7.37	-7.37	0.459375	04_ts	-1229.51	-1229.51	0.000201848	-1231.73	-20.9564	-12.9251	-0.0353064	-0.670866	-0.63556	-0.258149	-0.476715	-0.156818	-0.0227594	-0.0664627	-6.91063	0.459375	04_ts	-1229.48	-1231.58	-1231.7	-1231.71	-20.9211	-12.2543	-7.0634	-6.62146	0.446789	-0.412943	0.0289995			04_ts	-1229.48	-1231.58	-1231.7	-1231.71	-20.9211	-12.2009	-7.03191	-6.59247	0.500107	-0.381457	0.0579847	5.60848	-0.248069
4.47		4.47	4.47	0.157206	05_end_correct	-2739.41	-2739.41	0.000541085	-2744.75	9.1977	4.97749	0.131506	0.148211	0.0167044	-0.251066	0.0344623	-0.152514	0.136886	0.060509	4.62721	0.157206	05_end_correct	-2739.33	-2744.42	-2744.67	-2744.68	9.06619	4.82928	4.32559	4.25519	-2.48734	-3.02127	-3.09167			05_end_correct	-2739.33	-2744.42	-2744.68	-2744.69	9.06619	5.07321	4.64029	4.56825	-2.24341	-2.70657	-2.77861	-0.504958	-0.440236
22.77		22.77	22.77	0.121353	05_start	-2739.39	-2739.39	0.000569132	-2744.72	21.7756	22.3043	-0.138658	-0.123732	0.0149258	-0.109433	-0.0122337	-0.0664772	0.140224	0.0868167	22.6486	-0.121353	05_start	-2739.31	-2744.39	-2744.64	-2744.65	21.9142	22.428	22.8516	22.682	-1.84864	-1.63074	-1.8004			05_start	-2739.31	-2744.39	-2744.65	-2744.66	21.9142	22.4105	22.7545	22.5785	-1.86617	-1.72789	-1.90386	0.168051	-0.278924
-18.29		-18.29	-18.29	0.268559	05_ts	-2739.38	-2739.38	0.000575464	-2744.72	-12.5779	-17.3268	0.270164	0.271943	0.00177863	-0.141633	0.046696	-0.0860372	-0.00333811	-0.0263077	-18.0214	0.268559	05_ts	-2739.3	-2744.38	-2744.64	-2744.64	-12.848	-17.5987	-18.5261	-18.4268	-0.638698	-1.39053	-1.29127			05_ts	-2739.3	-2744.38	-2744.64	-2744.65	-12.848	-17.3373	-18.1142	-18.0103	-0.377244	-0.978685	-0.874748	-0.67301	-0.161312
15.77		15.77	15.77	0.0704323	06_end	-2593.01	-2593.02	0.000526489	-2596.92	22.8446	17.4624	0.0488467	0.293051	0.244204	-0.143136	0.189096	-0.0869503	0.0833257	0.139143	15.6996	-0.0704323	06_end	-2592.94	-2596.65	-2596.84	-2596.85	22.7957	17.1693	15.965	15.7315	4.05526	4.40057	4.167			06_end	-2592.94	-2596.65	-2596.85	-2596.85	22.7957	17.2048	15.9727	15.7329	4.09071	4.40822	4.16844	-1.47187	0.0206673
14.25		14.25	14.25	0.393226	06_start	-2593.02	-2593.02	0.000522958	-2596.92	19.4806	15.7296	0.274166	0.324193	0.0500271	-0.330385	0.0831077	-0.200698	0.236145	0.196385	14.6432	0.393226	06_start	-2592.95	-2596.65	-2596.84	-2596.85	19.2064	15.4054	14.7087	14.6295	-1.15299	-1.45864	-1.53782			06_start	-2592.95	-2596.66	-2596.85	-2596.85	19.2064	15.6603	14.9932	14.9089	-0.898097	-1.17413	-1.25849	-0.751416	-0.407525
1.52		1.52	1.52	0.463658	06_ts	-2592.98	-2592.98	0.00052791	-2596.9	3.36399	1.73278	-0.225319	-0.0311422	0.194177	0.187249	0.105989	0.113748	-0.152819	-0.0572422	1.05634	-0.463658	06_ts	-2592.91	-2596.63	-2596.82	-2596.82	3.58931	1.76392	1.25631	1.10193	5.20825	5.85921	5.70483			06_ts	-2592.91	-2596.63	-2596.82	-2596.83	3.58931	1.54448	0.979451	0.824027	4.98881	5.58235	5.42692	-0.720458	0.428192
27.94		27.94	27.94	0.426191	07_end	-2593	-2593	0.000541681	-2596.91	43.7486	31.9602	-0.0759632	0.16173	0.237693	-0.503898	0.163309	-0.306102	0.185201	0.0964168	27.5138	-0.426191	07_end	-2592.93	-2596.64	-2596.83	-2596.83	43.8246	31.7985	28.1851	27.9689	0.731268	0.59325	0.377036			07_end	-2592.93	-2596.64	-2596.83	-2596.84	43.8246	31.7958	28.0604	27.8311	0.728588	0.468501	0.239185	-3.96474	-0.662251
18.47		18.47	18.47	0.166843	07_start	-2593.01	-2593.02	0.000526515	-2596.92	36.7702	22.7375	0.0711481	-0.144212	-0.21536	-0.850206	-0.147576	-0.516473	0.253622	0.0997508	18.3032	-0.166843	07_start	-2592.94	-2596.65	-2596.84	-2596.85	36.6991	22.8817	19.2378	18.9931	0.222479	-0.239848	-0.48451			07_start	-2592.94	-2596.65	-2596.85	-2596.85	36.6991	22.8031	19.0437	18.7842	0.143847	-0.433892	-0.693413	-4.01886	-0.937153
9.47		9.47	9.47	0.259349	07_ts	-2592.95	-2592.95	0.000527922	-2596.87	6.97839	9.22273	-0.147111	0.305942	0.453053	0.346308	0.310885	0.210371	-0.0684213	-0.00333402	9.21065	-0.259349	07_ts	-2592.87	-2596.6	-2596.8	-2596.8	7.1255	8.91679	8.94736	8.97581	0.50879	0.833098	0.861546			07_ts	-2592.87	-2596.6	-2596.8	-2596.81	7.1255	8.99274	9.01666	9.04686	0.584741	0.902394	0.932599	0.0541186	0.274902
37.28		37.28	37.28	2.01396	08_end	-2618.38	-2618.38	0.000838066	-2625.14	18.7504	35.8785	-0.0613245	0.00863917	0.0699637	0.876943	0.0415245	0.532715	-0.541918	-0.521062	35.266	-2.01396	08_end	-2618.3	-2624.73	-2625.08	-2625.09	18.8117	35.8698	39.0788	39.2328	0.456839	2.90154	3.0556			08_end	-2618.3	-2624.74	-2625.09	-2625.1	18.8117	35.1613	38.0505	38.2109	-0.251735	1.8733	2.03373	3.04968	1.08529
35.82		35.82	35.82	3.78789	08_start	-2618.38	-2618.38	0.000835464	-2625.14	18.3869	35.0817	-0.113781	0.0829695	0.196751	0.695585	0.12663	0.422545	-0.228074	-0.191663	32.0321	-3.78789	08_start	-2618.3	-2624.73	-2625.08	-2625.1	18.5007	34.9987	37.6136	37.8043	2.99328	5.94529	6.13599			08_start	-2618.3	-2624.74	-2625.1	-2625.11	18.5007	33.0685	34.9806	35.1558	1.06302	3.31225	3.48753	2.08736	0.966639
1.46		1.46	1.46	1.77392	08_ts	-2618.35	-2618.35	0.000839454	-2625.08	0.36351	0.79676	0.0524566	-0.0743303	-0.126787	0.181358	-0.0851052	0.110169	-0.313843	-0.329399	3.23392	1.77392	08_ts	-2618.27	-2624.68	-2625.02	-2625.03	0.311053	0.87109	1.46516	1.42851	-2.53644	-3.04374	-3.08039			08_ts	-2618.27	-2624.69	-2625.04	-2625.05	0.311053	2.09278	3.06995	3.05511	-1.31476	-1.43896	-1.4538	0.962327	0.11865
33		33	33	5.81498	09_end	-2618.29	-2618.29	0.000841081	-2625.09	46.5896	35.0414	0.122131	0	-0.122131	-0.948925	-0.0699537	-0.576441	-0.539939	-0.490999	27.185	-5.81498	09_end	-2618.21	-2624.68	-2625.05	-2625.06	46.4675	34.9195	30.8102	30.7673	1.83014	1.61456	1.57162			09_end	-2618.21	-2624.69	-2625.06	-2625.07	46.4675	33.8813	29.3748	29.327	0.791952	0.179181	0.131304	-4.55431	-1.27224
4.93		4.93	4.93	7.33243	09_start	-2618.38	-2618.38	0.00083819	-2625.14	-6.87478	3.92327	0.0114853	0	-0.0114853	-0.658306	-0.00657848	-0.3999	0.791316	1.05389	12.2624	7.33243	09_start	-2618.3	-2624.73	-2625.08	-2625.09	-6.88627	4.02823	8.86838	8.84828	-4.66488	-6.41305	-6.43316			09_start	-2618.3	-2624.74	-2625.09	-2625.1	-6.88627	5.35322	10.8526	10.803	-3.33989	-4.42885	-4.47843	5.44978	0.202281
28.07		28.07	28.07	12.9793	09_ts	-2618.3	-2618.3	0.000838911	-2625.08	53.4644	31.1182	0.110646	0.226926	0.11628	-0.290619	0.104718	-0.176542	-1.33126	-1.54489	15.0907	-12.9793	09_ts	-2618.22	-2624.68	-2625.03	-2625.04	53.3537	30.8912	21.9418	21.919	6.49502	8.02761	8.00477			09_ts	-2618.22	-2624.68	-2625.04	-2625.06	53.3537	28.5281	18.5223	18.524	4.13184	4.60803	4.60973	-10.0041	-1.47452
-5.28		-5.28	-5.28	1.48495	10_end_MAI	-1025.38	-1025.38	0.000369356	-1029.98	-10.0616	-6.21118	0.0454892	-0.0558336	-0.101323	0.0944465	-0.0674132	0.0573732	0.308326	0.177447	-3.79505	1.48495	10_end_MAI	-1025.34	-1029.68	-1029.87	-1029.88	-10.107	-6.15535	-4.58962	-4.78037	-2.0253	-1.85692	-2.04768			10_end_MAI	-1025.34	-1029.68	-1029.88	-1029.88	-10.107	-5.92079	-4.1154	-4.30046	-1.79074	-1.3827	-1.56777	1.62033	0.521673
7.67		7.67	7.67	0.232205	10_start_MAI	-1138.12	-1138.12	0.000440442	-1143.12	20.4563	11.5605	-0.273501	-1.39127	-1.11777	-0.405474	-0.873914	-0.246313	-0.0473349	-0.219495	7.9022	0.232205	10_start_MAI	-1138.07	-1142.79	-1143	-1143.01	20.7298	12.9517	10.2945	9.81945	2.00346	2.57212	2.09708			10_start_MAI	-1138.07	-1142.8	-1143.01	-1143.02	20.7298	12.6323	9.80231	9.32198	1.68398	2.07994	1.59961	-3.31027	-0.38721
-12.95		-12.95	-12.95	1.25275	10_ts_MAI	-1138.14	-1138.14	0.000468958	-1143.13	-30.5178	-17.7717	0.31899	1.33543	1.01644	0.499921	0.806501	0.303686	0.355661	0.396942	-11.6973	1.25275	10_ts_MAI	-1138.09	-1142.8	-1143.01	-1143.02	-30.8368	-19.1071	-14.8841	-14.5998	-4.02876	-4.42905	-4.14475			10_ts_MAI	-1138.09	-1142.81	-1143.02	-1143.03	-30.8368	-18.553	-13.9177	-13.6224	-3.47472	-3.46264	-3.16738	4.9306	0.908882
29.9	Dohm et al.| Iron=34.8	34.8	34.8	5.14823	11_end	-1243.11	-1243.11	0.000641137	-1248.67	23.5326	28.9256	-0.175887	-0.324002	-0.148115	-0.0735924	-0.139258	-0.044705	0.131345	0.0131749	29.6518	-0.248233	11_end	-1243.06	-1248.32	-1248.6	-1248.6	23.7085	29.2496	29.3309	28.8853	-1.1501	-1.02188	-1.46755			11_end	-1243.06	-1248.32	-1248.6	-1248.61	23.7085	29.5956	29.847	29.4074	-0.804163	-0.505797	-0.945459	-0.188213	0.232491
84.7	Dohm et al.| Iron=89.6	89.6	89.6	6.95176	11_start	-1242.99	-1242.99	0.000640629	-1248.58	95.8761	86.3999	0.187218	0.197069	0.00985103	-0.488797	0.0387433	-0.296928	-0.00245868	0.00255441	82.6482	-2.05176	11_start	-1242.94	-1248.22	-1248.51	-1248.52	95.6889	86.2029	84.2889	83.1554	-1.93103	-0.745196	-1.87875			11_start	-1242.94	-1248.23	-1248.52	-1248.53	95.6889	86.5781	84.5179	83.3478	-1.55584	-0.516216	-1.68633	-3.23026	-0.370751
-54.8	Dohm et al.| Iron=-54.8	-54.8	-54.8	1.80352	11_ts	-1242.96	-1242.96	0.000659035	-1248.53	-72.3435	-57.4743	-0.363105	-0.52107	-0.157966	0.415205	-0.178001	0.252223	0.133804	0.0106205	-52.9965	1.80352	11_ts	-1242.9	-1248.18	-1248.46	-1248.47	-71.9804	-56.9532	-54.958	-54.2701	0.78093	-0.27668	0.411192			11_ts	-1242.9	-1248.18	-1248.47	-1248.48	-71.9804	-56.9825	-54.6709	-53.9404	0.751674	0.0104192	0.74087	3.04204	0.603242
5.04	Dohm et al.| Iron=-0.63	-0.63	-0.63	6.05018	12_end	-1793.97	-1793.97	0.000438328	-1798.57	4.60651	5.24532	-0.0257253	-0.155396	-0.12967	0.0612598	-0.100373	0.0372133	0.0195378	0.00972597	5.42018	0.380184	12_end	-1793.9	-1798.26	-1798.48	-1798.49	4.63223	5.40072	5.32542	5.42223	-0.323451	-0.472261	-0.375445			12_end	-1793.9	-1798.27	-1798.48	-1798.49	4.63223	5.38543	5.31636	5.41903	-0.338742	-0.481324	-0.378649	0.0336024	-0.0132946
36.69	Dohm et al.| Iron=31.02	31.02	31.02	6.02537	12_start	-1793.91	-1793.91	0.000461262	-1798.52	41.5326	38.2389	-0.239012	-0.278815	-0.0398026	-0.182807	-0.0696293	-0.111049	-0.124153	-0.142633	37.0454	0.355371	12_start	-1793.84	-1798.21	-1798.43	-1798.43	41.7716	38.5177	37.2389	37.3618	2.20954	1.46003	1.58291			12_start	-1793.84	-1798.21	-1798.43	-1798.44	41.7716	38.3158	37.0251	37.1551	2.00757	1.24618	1.3762	-1.16069	-0.424243
-31.65	Dohm et al.| Iron=-31.65	-31.65	-31.65	0.0248128	12_ts	-1793.9	-1793.9	0.000461443	-1798.51	-36.9261	-32.9936	0.213287	0.123419	-0.0898677	0.244067	-0.0307436	0.148263	0.14369	0.152359	-31.6252	0.0248128	12_ts	-1793.84	-1798.2	-1798.42	-1798.43	-37.1393	-33.117	-31.9135	-31.9395	-2.53299	-1.93229	-1.95835			12_ts	-1793.84	-1798.2	-1798.42	-1798.43	-37.1393	-32.9303	-31.7087	-31.736	-2.34631	-1.72751	-1.75485	1.19429	0.410949
22.41		22.41	22.41	2.04598	13_end	-1677.29	-1677.29	0.000630394	-1682.33	48.1898	27.8587	-0.298238	-0.145494	0.152745	-0.55522	0.06305	-0.337278	0.0638067	0.0706471	20.364	-2.04598	13_end	-1677.23	-1682	-1682.25	-1682.26	48.4881	28.0042	22.4237	21.9711	5.94702	6.18008	5.72753			13_end	-1677.23	-1682	-1682.26	-1682.27	48.4881	27.4079	21.4819	21.011	5.35078	5.23826	4.76739	-6.39692	-0.976526
49.69		49.69	49.69	1.86652	13_start	-1677.25	-1677.25	0.000667383	-1682.28	72.8043	56.3586	0.0821995	-0.0815666	-0.163766	-0.910908	-0.107501	-0.553348	-0.0927866	-0.136859	47.8235	-1.86652	13_start	-1677.19	-1681.95	-1682.21	-1682.22	72.7221	56.4401	49.9615	49.668	2.68273	2.25452	1.96104			13_start	-1677.19	-1681.96	-1682.22	-1682.22	72.7221	56.0029	49.2852	48.9742	2.24548	1.57827	1.26718	-7.02874	-1.30472
-27.28		-27.28	-27.28	0.179463	13_ts	-1677.18	-1677.18	0.000626371	-1682.24	-24.6145	-28.4999	-0.380438	-0.0639271	0.316511	0.355688	0.170551	0.216069	0.156593	0.207506	-27.4595	-0.179463	13_ts	-1677.12	-1681.91	-1682.17	-1682.18	-24.2341	-28.436	-27.5378	-27.6969	3.26429	3.92556	3.7665			13_ts	-1677.12	-1681.91	-1682.18	-1682.19	-24.2341	-28.595	-27.8034	-27.9632	3.10531	3.65999	3.50021	0.63182	0.328196
10.35	Dohm et al.| Iron=10.33	10.33	10.33	0.216304	14_end	-1160.49	-1160.49	0.000452061	-1164.5	16.679	11.5798	-0.0172638	0.0221222	0.0393861	-0.244747	0.0262751	-0.148676	0.0301968	0.0128589	10.1137	-0.236304	14_end	-1160.44	-1164.23	-1164.43	-1164.43	16.6963	11.5576	10.5351	10.3817	2.82424	2.8538	2.70037			14_end	-1160.44	-1164.24	-1164.43	-1164.44	16.6963	11.5561	10.495	10.3364	2.82274	2.81376	2.65512	-1.21973	-0.266548
13.67	Dohm et al.| Iron=14.46	14.46	14.46	0.00363912	14_start	-1160.48	-1160.48	0.000461396	-1164.5	21.9989	16.1309	0.320815	0.501604	0.180788	-0.278293	0.187803	-0.169054	0.0407873	0.0584915	14.4636	0.793639	14_start	-1160.43	-1164.23	-1164.42	-1164.43	21.6781	15.6293	14.3066	14.1258	-0.899501	-1.05792	-1.23872			14_start	-1160.43	-1164.23	-1164.42	-1164.43	21.6781	15.8986	14.5993	14.4142	-0.630191	-0.765209	-0.950369	-1.48443	-0.324488
-3.32	Dohm et al.| Iron=-4.13	-4.13	-4.13	0.219943	14_ts	-1160.45	-1160.45	0.000464274	-1164.48	-5.31987	-4.55112	-0.338079	-0.479482	-0.141402	0.0335457	-0.161528	0.0203779	-0.0105905	-0.0456326	-4.34994	-1.02994	14_ts	-1160.41	-1164.21	-1164.4	-1164.41	-4.98179	-4.07164	-3.77152	-3.74415	3.72374	3.91172	3.93909			14_ts	-1160.41	-1164.21	-1164.41	-1164.41	-4.98179	-4.34244	-4.10427	-4.07775	3.45293	3.57897	3.60549	0.264694	0.0579397
20.27		20.27	20.27	0.369221	15_end	-987.04	-987.04	0.000209251	-989.072	27.76	21.3653	0.0781779	-0.197414	-0.275592	0.0694597	-0.191011	0.0421946	0.0805216	-0.0343393	20.6392	0.369221	15_end	-987.007	-988.911	-989.012	-989.015	27.6818	21.5627	21.4859	21.236	-4.04467	-2.92221	-3.17214			15_end	-987.007	-988.91	-989.013	-989.016	27.6818	21.3075	21.0462	20.7876	-4.29986	-3.36195	-3.62052	-0.519864	0.606191
77.23		77.23	77.23	2.24573	15_start	-986.937	-986.937	0.000198196	-988.974	92.4354	82.5654	0.310604	0.989434	0.67883	-0.411634	0.555008	-0.250054	0.0933916	-0.0344318	74.9843	-2.24573	15_start	-986.905	-988.815	-988.923	-988.927	92.1248	81.576	77.236	76.3909	1.32909	2.1746	1.32943			15_start	-986.905	-988.816	-988.925	-988.929	92.1248	80.8894	76.292	75.4252	0.642545	1.23052	0.363722	-5.46425	-0.481027
-56.96		-56.96	-56.96	2.61495	15_ts	-986.892	-986.893	0.000225225	-988.94	-64.6754	-61.2001	-0.232426	-1.18685	-0.954422	0.481094	-0.746019	0.292249	-0.01287	9.24736e-05	-54.345	2.61495	15_ts	-986.861	-988.781	-988.889	-988.893	-64.4429	-60.0133	-55.7501	-55.1549	-5.37375	-5.09681	-4.50157			15_ts	-986.861	-988.782	-988.891	-988.896	-64.4429	-59.5819	-55.2458	-54.6376	-4.9424	-4.59246	-3.98424	4.94439	1.08722
34.22		34.22	34.22	1.36405	16_end	-511.587	-511.587	0.000262114	-514.07	30.3779	31.5783	0.167149	0.102449	-0.0647001	0.151362	-0.0198506	0.0919478	0.0934744	0.0193048	35.5841	1.36405	16_end	-511.568	-513.9	-514.024	-514.028	30.2107	31.4759	34.3128	34.2182	-2.27654	-2.09079	-2.18546			16_end	-511.568	-513.899	-514.026	-514.029	30.2107	31.8349	34.8383	34.7463	-1.91752	-1.56536	-1.65734	2.91139	0.482984
55.4		55.4	55.4	1.61557	16_start	-511.539	-511.539	0.000264972	-514.03	60.4644	56.6904	-0.286654	0.338531	0.625185	-0.237513	0.414951	-0.144282	-0.130484	-0.0788719	53.7844	-1.61557	16_start	-511.52	-513.86	-513.993	-513.997	60.7511	56.3519	54.3396	54.073	-1.6403	-1.76233	-2.02897			16_start	-511.52	-513.861	-513.995	-513.999	60.7511	56.1568	54.1051	53.8308	-1.8354	-1.99692	-2.27114	-2.32595	-0.35189
-21.18		-21.18	-21.18	2.97962	16_ts	-511.491	-511.491	0.000271445	-513.98	-30.0866	-25.1121	0.453803	-0.236082	-0.689885	0.388876	-0.434802	0.236229	0.223958	0.0981767	-18.2004	2.97962	16_ts	-511.472	-513.81	-513.938	-513.942	-30.5404	-24.876	-20.0268	-19.8548	-0.636248	-0.328466	-0.156488			16_ts	-511.472	-513.81	-513.939	-513.944	-30.5404	-24.3219	-19.2668	-19.0845	-0.0821212	0.431562	0.613799	5.23734	0.834874
21.48		21.48			17_end_MAI										#VALUE!		#VALUE!	#VALUE!	#VALUE!	#VALUE!		17_end_MAI														17_end_MAI												0	0
35.47		35.47			17_start_MAI										#VALUE!		#VALUE!	#VALUE!	#VALUE!	#VALUE!		17_start_MAI														17_start_MAI												0	0
-13.99		-13.99			17_ts_MAI										#VALUE!		#VALUE!	#VALUE!	#VALUE!	#VALUE!		17_ts_MAI														17_ts_MAI												0	0
25.34		25.34			18_end_MAI										#VALUE!		#VALUE!	#VALUE!	#VALUE!	#VALUE!		18_end_MAI														18_end_MAI												0	0
36.05		36.05			18_start_MAI										#VALUE!		#VALUE!	#VALUE!	#VALUE!	#VALUE!		18_start_MAI														18_start_MAI												0	0
-10.72		-10.72			18_ts_MAI										#VALUE!		#VALUE!	#VALUE!	#VALUE!	#VALUE!		18_ts_MAI														18_ts_MAI												0	0
12.27		12.27			19_end_MAI										#VALUE!		#VALUE!	#VALUE!	#VALUE!	#VALUE!		19_end_MAI														19_end_MAI												0	0
35.81		35.81			19_start_MAI										#VALUE!		#VALUE!	#VALUE!	#VALUE!	#VALUE!		19_start_MAI														19_start_MAI												0	0
-23.54		-23.54			19_ts_MAI										#VALUE!		#VALUE!	#VALUE!	#VALUE!	#VALUE!		19_ts_MAI														19_ts_MAI												0	0
13.36		13.36			20_end_MAI										#VALUE!		#VALUE!	#VALUE!	#VALUE!	#VALUE!		20_end_MAI														20_end_MAI												0	0
37.72		37.72			20_start_MAI										#VALUE!		#VALUE!	#VALUE!	#VALUE!	#VALUE!		20_start_MAI														20_start_MAI												0	0
-24.36		-24.36			20_ts_MAI										#VALUE!		#VALUE!	#VALUE!	#VALUE!	#VALUE!		20_ts_MAI														20_ts_MAI												0	0
9.18		9.18	9.18	0.737176	21_end	-707.886	-707.886	-0.00011409	-711.425	16.3466	10.3135	-0.0464677	0.500387	0.546854	-0.0688598	0.397272	-0.0418301	0.0292334	-0.0991304	8.44282	-0.737176	21_end	-707.855	-711.202	-711.351	-711.356	16.3931	9.81311	7.82876	7.75514	-3.53552	-3.40788	-3.48151			21_end	-707.855	-711.206	-711.357	-711.362	16.3931	10.0703	8.0684	7.99669	-3.2783	-3.16825	-3.23996	-2.07364	-0.141914
9.2		9.2	9.2	0.747968	21_start	-707.886	-707.886	-0.000114219	-711.425	16.3472	10.3169	-0.0463343	0.501329	0.547663	-0.0682564	0.397894	-0.0414636	0.029309	-0.0941537	8.45203	-0.747968	21_start	-707.855	-711.202	-711.351	-711.356	16.3935	9.81559	7.83185	7.75826	-3.53189	-3.4043	-3.47789			21_start	-707.855	-711.206	-711.357	-711.362	16.3935	10.073	8.07168	8	-3.27445	-3.16447	-3.23615	-2.07302	-0.14184
-0.02		-0.02	-0.02	0.0107919	21_ts	-707.86	-707.86	-7.17269e-05	-711.408	-0.000589762	-0.00342613	-0.000133424	-0.000942593	-0.000809169	-0.000603374	-0.000621794	-0.00036653	-7.55527e-05	-0.00497667	-0.00920805	0.0107919	21_ts	-707.829	-711.186	-711.338	-711.343	-0.000456338	-0.00248354	-0.00308244	-0.00311393	-0.00363682	-0.00358175	-0.00361323			21_ts	-707.829	-711.19	-711.344	-711.349	-0.000456332	-0.00269453	-0.00328072	-0.00331271	-0.0038478	-0.00378002	-0.00381201	-0.000618179	-7.4688e-05
14.3		14.3	14.3	0.519097	22_end	-957.058	-957.058	-9.30066e-05	-961.753	28.9975	18.1568	0.00118923	-0.181296	-0.182485	-0.585771	-0.134974	-0.355837	0.0450307	-0.184389	13.7809	-0.519097	22_end	-957.016	-961.464	-961.661	-961.667	28.9963	18.3381	15.1216	14.8654	-0.73687	-0.779782	-1.03591			22_end	-957.016	-961.469	-961.668	-961.675	28.9963	18.2691	14.9711	14.7054	-0.80589	-0.930243	-1.19596	-3.56372	-0.681457
29.05		29.05	29.05	2.17008	22_start	-957.029	-957.03	1.84489e-05	-961.728	46.8092	34.0208	-0.0459616	0.351017	0.396979	-0.679159	0.286338	-0.412567	-0.479307	-0.330536	26.8799	-2.17008	22_start	-956.988	-961.44	-961.64	-961.646	46.8552	33.6698	28.3784	28.0001	-2.16119	-2.22921	-2.60753			22_start	-956.988	-961.445	-961.648	-961.655	46.8552	33.3506	27.8777	27.4885	-2.48038	-2.72991	-3.11916	-5.86214	-0.987054
-14.75		-14.75	-14.75	1.65098	22_ts	-956.983	-956.983	-1.27313e-05	-961.699	-17.8118	-15.864	0.0471508	-0.532313	-0.579464	0.0933878	-0.421313	0.0567301	0.524337	0.146147	-13.099	1.65098	22_ts	-956.942	-961.411	-961.616	-961.623	-17.8589	-15.3317	-13.2568	-13.1347	1.42432	1.44943	1.57163			22_ts	-956.942	-961.416	-961.624	-961.631	-17.8589	-15.0815	-12.9066	-12.7831	1.67449	1.79966	1.92319	2.29842	0.305596
30.71		30.71	30.71	1.23709	23_end	-1008.07	-1008.07	0.000180054	-1012.92	44.9077	32.9392	0.00854281	0.0427396	0.0341968	-0.857315	0.0267659	-0.520791	-0.962725	0.0109772	29.4729	-1.23709	23_end	-1008.03	-1012.62	-1012.87	-1012.88	44.8991	32.8965	30.8874	30.5944	0.78467	0.87374	0.580742			23_end	-1008.03	-1012.63	-1012.88	-1012.89	44.8991	33.1375	31.0028	30.6916	1.02575	0.989117	0.67793	-2.44591	-0.63259
21.19		21.19	21.19	1.04013	23_start	-1008.09	-1008.09	0.000170182	-1012.93	33.6129	25.0558	-0.00576886	0.142153	0.147922	-0.592718	0.108603	-0.360057	-0.872676	0.0655888	20.1499	-1.04013	23_start	-1008.05	-1012.64	-1012.89	-1012.9	33.6186	24.9136	21.8738	21.4266	2.63647	3.21989	2.77266			23_start	-1008.05	-1012.64	-1012.89	-1012.9	33.6186	24.5692	21.3481	20.8737	2.29202	2.69419	2.21984	-3.69544	-0.0505445
9.52		9.52	9.52	0.196953	23_ts	-1008.02	-1008.02	0.000181964	-1012.88	11.2948	7.88342	0.0143117	-0.0994132	-0.113725	-0.264597	-0.0818367	-0.160734	-0.090049	-0.0546116	9.32305	-0.196953	23_ts	-1007.98	-1012.58	-1012.84	-1012.85	11.2805	7.98283	9.01365	9.16789	-1.8518	-2.34615	-2.19191			23_ts	-1007.98	-1012.59	-1012.84	-1012.85	11.2805	8.56836	9.65473	9.81789	-1.26627	-1.70507	-1.54191	1.24953	-0.582046
2.87		2.87			24_end	-2257.45	-2257.46	0.000760261							#VALUE!		#VALUE!	#VALUE!	#VALUE!	#VALUE!		24_end	-2257.37	-2264.69	-2265.07	-2265.09										24_end												0	2.33753
16.96		16.96			24_start	-2257.45	-2257.45	0.000777849							#VALUE!		#VALUE!	#VALUE!	#VALUE!	#VALUE!		24_start	-2257.37	-2264.67	-2265.05	-2265.06										24_start												0	0.571751
-14.1		-14.1			24_ts	-2257.43	-2257.43	0.000782103							#VALUE!		#VALUE!	#VALUE!	#VALUE!	#VALUE!		24_ts	-2257.35	-2264.66	-2265.05	-2265.06										24_ts												0	1.76577
2.66		2.66			25_end	-2184.01	-2184.01	0.000667034							#VALUE!		#VALUE!	#VALUE!	#VALUE!	#VALUE!		25_end	-2183.93	-2191.05	-2191.41	-2191.42										25_end												0	3.13599
12.01		12.01			25_start	-2184.02	-2184.02	0.000699195							#VALUE!		#VALUE!	#VALUE!	#VALUE!	#VALUE!		25_start	-2183.94	-2191.04	-2191.4	-2191.41										25_start												0	0.464432
-9.35		-9.35			25_ts	-2183.99	-2183.99	0.000690468							#VALUE!		#VALUE!	#VALUE!	#VALUE!	#VALUE!		25_ts	-2183.91	-2191.03	-2191.39	-2191.4										25_ts												0	2.67156
25.39		25.39	25.39	0.463759	26_end	-1124.33	-1124.33	0.000205674	-1127.02	12.7309	24.0684	-0.0256064	0.00839647	0.0340029	0.683119	0.0208863	0.414973	-0.0577692	0.0922614	25.8538	0.463759	26_end	-1124.29	-1126.81	-1126.93	-1126.94	12.7565	24.06	25.5571	25.4723	8.82929	10.1557	10.0709			26_end	-1124.29	-1126.82	-1126.94	-1126.94	12.7565	24.0033	25.5147	25.4288	8.77261	10.1133	10.0274	1.42548	1.29014
0.19		0.19	0.19	0.0641714	26_start	-1124.35	-1124.35	0.000227894	-1127.06	-0.506897	0.0341311	-0.0411263	0.00843059	0.0495569	0.0220543	0.029801	0.0133973	-0.0520761	-0.00378316	0.125829	-0.0641714	26_start	-1124.31	-1126.85	-1126.97	-1126.98	-0.46577	0.0257005	0.0851432	0.0887252	0.431958	0.45452	0.458102			26_start	-1124.31	-1126.85	-1126.98	-1126.98	-0.46577	0.0492265	0.111225	0.114965	0.455484	0.480601	0.484341	0.0657385	0.0303922
25.2		25.2	25.2	0.52793	26_ts	-1124.33	-1124.33	0.00020496	-1127.02	13.2377	24.0343	0.0155199	-3.41239e-05	-0.015554	0.661065	-0.00891466	0.401575	-0.00569307	0.0960446	25.7279	0.52793	26_ts	-1124.29	-1126.81	-1126.93	-1126.94	13.2222	24.0343	25.4719	25.3836	8.39733	9.70114	9.61279			26_ts	-1124.29	-1126.82	-1126.94	-1126.94	13.2222	23.9541	25.4035	25.3138	8.31712	9.63268	9.54307	1.35974	1.25975
13.76		13.76	13.76	0.158963	27_end	-1205.86	-1205.86	0.000215867	-1208.94	11.1131	13.2518	-0.178372	-0.371414	-0.193043	0.103004	-0.172955	0.0625719	0.141834	-0.0338176	13.919	0.158963	27_end	-1205.81	-1208.72	-1208.85	-1208.86	11.2914	13.6232	14.1066	14.1552	-1.81389	-1.69708	-1.64845			27_end	-1205.81	-1208.72	-1208.86	-1208.86	11.2914	13.5224	14.0082	14.0573	-1.91464	-1.7954	-1.74632	0.534877	0.12104
2.39		2.39	2.39	0.230582	27_start	-1205.87	-1205.87	0.000236275	-1208.96	2.80248	2.02627	0.00887837	0.121326	0.112447	0.109439	0.0847856	0.0664808	-0.0217545	0.0826314	2.15942	-0.230582	27_start	-1205.83	-1208.74	-1208.87	-1208.88	2.79361	1.90495	2.17781	2.09444	0.405694	0.647506	0.564129			27_start	-1205.83	-1208.74	-1208.87	-1208.88	2.79361	1.70893	1.96183	1.87521	0.20968	0.431522	0.3449	0.166274	0.120876
11.37		11.37	11.37	0.389545	27_ts	-1205.85	-1205.85	0.000215316	-1208.94	8.31057	11.2255	-0.18725	-0.49274	-0.30549	-0.00643473	-0.25774	-0.00390889	0.163588	-0.116449	11.7595	0.389545	27_ts	-1205.81	-1208.71	-1208.85	-1208.85	8.49782	11.7182	11.9287	12.0607	-2.21958	-2.34458	-2.21257			27_ts	-1205.81	-1208.72	-1208.85	-1208.86	8.49782	11.8135	12.0464	12.1821	-2.12432	-2.22692	-2.09122	0.368603	0.000164037
29.06		29.06	29.06	0.994426	28_end	-1649.63	-1649.63	0.00053914	-1654.48	43.0577	31.7133	0.0667847	-0.602871	-0.669656	0.112971	-0.484824	0.0686264	-0.298408	-0.182639	30.0544	0.994426	28_end	-1649.57	-1654.15	-1654.37	-1654.38	42.9909	32.3162	30.7552	30.4751	-0.5301	-0.617982	-0.898082			28_end	-1649.57	-1654.15	-1654.38	-1654.39	42.9909	32.393	30.8534	30.5694	-0.453295	-0.519846	-0.803852	-1.82365	-0.472712
16.63		16.63	16.63	1.13365	28_start	-1649.64	-1649.64	0.000504901	-1654.5	31.8091	19.0657	-0.0449228	0.116741	0.161663	-0.802485	0.112205	-0.487484	-0.077621	0.00543093	15.4963	-1.13365	28_start	-1649.59	-1654.17	-1654.4	-1654.41	31.854	18.949	16.4041	16.1181	1.34645	0.916216	0.630237			28_start	-1649.59	-1654.17	-1654.4	-1654.41	31.854	18.9522	16.3435	16.0484	1.34974	0.855632	0.560474	-2.9039	-0.965623
12.43		12.43	12.43	2.12808	28_ts	-1649.58	-1649.58	0.000539035	-1654.45	11.2486	12.6476	0.111708	-0.719612	-0.831319	0.915456	-0.597029	0.55611	-0.220787	-0.18807	14.5581	2.12808	28_ts	-1649.52	-1654.12	-1654.35	-1654.36	11.1369	13.3672	14.3511	14.357	-1.87655	-1.5342	-1.52832			28_ts	-1649.52	-1654.12	-1654.36	-1654.36	11.1369	13.4408	14.5099	14.521	-1.80303	-1.37548	-1.36433	1.08025	0.492912
14.95		14.95	14.95	0.301071	29_end	-1650.81	-1650.81	0.000525928	-1655.71	22.7023	16.2665	-0.0897688	-0.401156	-0.311387	-0.338263	-0.245735	-0.205484	-0.146966	-0.155039	14.6489	-0.301071	29_end	-1650.75	-1655.37	-1655.6	-1655.61	22.792	16.6677	15.8963	15.7758	2.90324	2.86264	2.7421			29_end	-1650.75	-1655.38	-1655.61	-1655.62	22.792	16.3628	15.5067	15.3795	2.59833	2.47299	2.3458	-0.983294	-0.379978
30.89		30.89	30.89	0.206311	29_start	-1650.78	-1650.78	0.00054208	-1655.69	44.4554	33.6434	-0.0324323	-0.641884	-0.609452	-0.637608	-0.456893	-0.387326	-0.251303	-0.0581987	31.0963	0.206311	29_start	-1650.72	-1655.35	-1655.58	-1655.58	44.4878	34.2853	32.727	32.5007	-0.25843	-0.512948	-0.739194			29_start	-1650.72	-1655.35	-1655.58	-1655.59	44.4878	34.0468	32.4061	32.168	-0.496935	-0.833835	-1.07196	-1.87882	-0.733271
-15.93		-15.93	-15.93	0.517382	29_ts	-1650.74	-1650.74	0.00054446	-1655.66	-21.7531	-17.3769	-0.0573365	0.240728	0.298065	0.299344	0.211158	0.181842	0.104336	-0.0968406	-16.4474	-0.517382	29_ts	-1650.68	-1655.32	-1655.55	-1655.56	-21.6958	-17.6176	-16.8307	-16.725	3.16167	3.37559	3.48129			29_ts	-1650.68	-1655.32	-1655.56	-1655.57	-21.6958	-17.684	-16.8994	-16.7885	3.09526	3.30683	3.41775	0.895522	0.353293
9.88		9.88	9.88	0.0811065	30_end	-1059.14	-1059.15	0.000358023	-1062.86	13.8097	10.4236	-0.0176147	-0.306863	-0.289248	-0.03803	-0.217216	-0.023102	0.55392	-0.102315	9.79889	-0.0811065	30_end	-1059.11	-1062.6	-1062.76	-1062.77	13.8273	10.7305	10.2908	10.1238	-5.75973	-5.80439	-5.9714			30_end	-1059.11	-1062.6	-1062.77	-1062.77	13.8273	10.7505	10.319	10.1505	-5.7397	-5.7762	-5.94473	-0.600014	-0.252661
17.22		17.22	17.22	0.589257	30_start	-1059.12	-1059.12	0.000359896	-1062.84	30.4336	19.1396	0.140887	0.201673	0.0607856	-0.592738	0.0686906	-0.360069	-0.515388	0.0260812	16.6307	-0.589257	30_start	-1059.08	-1062.59	-1062.75	-1062.76	30.2927	18.9379	16.6115	16.5675	-7.81312	-8.74287	-8.7869			30_start	-1059.08	-1062.59	-1062.76	-1062.76	30.2927	19.3215	17.0249	16.9824	-7.42957	-8.32945	-8.37196	-2.33903	-0.96393
-7.34		-7.34	-7.34	0.508151	30_ts	-1059.1	-1059.1	0.00035235	-1062.83	-16.6238	-8.71599	-0.158502	-0.508535	-0.350034	0.554708	-0.285907	0.336967	1.06931	-0.128396	-6.83185	0.508151	30_ts	-1059.06	-1062.57	-1062.74	-1062.74	-16.4653	-8.20745	-6.32069	-6.44367	2.05339	2.93848	2.8155			30_ts	-1059.06	-1062.57	-1062.74	-1062.75	-16.4653	-8.57096	-6.70592	-6.83195	1.68988	2.55325	2.42722	1.73901	0.711269
3.25		3.25	3.25	0.630616	31_end	-1059.1	-1059.1	0.000373205	-1062.85	19.9713	6.41621	0.127902	-0.575107	-0.703009	-0.20588	-0.499264	-0.125066	0.501886	-0.06919	2.61938	-0.630616	31_end	-1059.07	-1062.6	-1062.77	-1062.77	19.8434	6.99131	5.0797	4.73251	-0.0687959	-0.337095	-0.684292			31_end	-1059.07	-1062.6	-1062.77	-1062.78	19.8434	6.0235	3.93498	3.5767	-1.03661	-1.48182	-1.8401	-2.4468	-0.933021
13.34		13.34	13.34	0.601211	31_start	-1059.12	-1059.12	0.000359895	-1062.84	11.1069	13.5128	-0.0330933	-0.616242	-0.583148	-0.238898	-0.43752	-0.145123	-0.147078	-0.046779	12.7388	-0.601211	31_start	-1059.08	-1062.59	-1062.75	-1062.76	11.14	14.1291	14.6796	14.5703	-1.0155	-0.882204	-0.991503			31_start	-1059.08	-1062.59	-1062.76	-1062.76	11.14	13.4415	13.8716	13.7539	-1.70305	-1.69014	-1.80786	0.312404	-0.0565396
-10.08		-10.08	-10.08	0.0394047	31_ts	-1059.09	-1059.09	0.000358453	-1062.83	8.86436	-7.0966	0.160995	0.0411347	-0.119861	0.0330177	-0.0617439	0.0200572	0.648963	-0.022411	-10.1194	-0.0394047	31_ts	-1059.05	-1062.58	-1062.75	-1062.75	8.70336	-7.13774	-9.59986	-9.83776	0.946705	0.545109	0.30721			31_ts	-1059.05	-1062.58	-1062.75	-1062.76	8.70336	-7.418	-9.93665	-10.1772	0.666439	0.208313	-0.0322368	-2.7592	-0.876482
19.16		19.16	19.16	0.965908	32_end	-995.576	-995.576	0.000159288	-997.521	26.5833	19.7679	-0.221719	-0.473098	-0.251379	-0.381502	-0.223448	-0.23175	0.840765	0.0842683	20.1259	0.965908	32_end	-995.545	-997.353	-997.444	-997.447	26.805	20.241	21.2972	20.3958	-3.20036	-2.80225	-3.70362			32_end	-995.545	-997.352	-997.445	-997.447	26.805	20.3599	21.4365	20.5123	-3.08147	-2.66292	-3.58719	0.152377	-0.549372
64.57		64.57	64.57	1.79311	32_start	-995.525	-995.525	0.000164969	-997.451	58.3955	63.6419	0.185748	1.37745	1.19171	0.0625376	0.913944	0.0379896	0.277516	-0.179271	62.7769	-1.79311	32_start	-995.495	-997.286	-997.377	-997.379	58.2097	62.2644	63.5127	62.4985	2.95004	4.12411	3.1099			32_start	-995.495	-997.286	-997.378	-997.381	58.2097	61.9423	63.2416	62.2081	2.62793	3.85305	2.81949	0.265729	0.230049
-45.4		-45.4	-45.4	2.74902	32_ts	-995.483	-995.483	0.00014048	-997.419	-31.8122	-43.874	-0.407466	-1.85055	-1.44309	-0.44404	-1.13739	-0.26974	0.563249	0.263539	-42.651	2.74902	32_ts	-995.453	-997.253	-997.343	-997.347	-31.4047	-42.0234	-42.2155	-42.1026	-6.1504	-6.92636	-6.81353			32_ts	-995.453	-997.254	-997.344	-997.348	-31.4047	-41.5824	-41.8051	-41.6958	-5.7094	-6.51598	-6.40668	-0.113352	-0.779421
1.26		1.26	1.26	0.211193	33_end	-271.495	-271.495	2.22715e-05	-272.916	2.84092	1.64613	0.112094	0.0113849	-0.100709	-0.219029	-0.055771	-0.133053	0.185972	0.0341167	1.04881	-0.211193	33_end	-271.486	-272.793	-272.842	-272.844	2.72882	1.63474	1.59201	1.22249	-3.42174	-2.88972	-3.25924			33_end	-271.486	-272.793	-272.843	-272.844	2.72882	1.71174	1.65784	1.27932	-3.34474	-2.82389	-3.20241	-0.432414	0.0970666
7.83		7.83	7.83	0.0132052	33_start	-271.461	-271.461	4.38108e-05	-272.902	24.1698	10.562	-0.0376705	-0.0763807	-0.0387102	-0.506286	-0.0350016	-0.307552	-0.74468	0.0716639	7.84321	0.0132052	33_start	-271.452	-272.779	-272.831	-272.833	24.2075	10.6383	8.67701	8.18206	-0.780452	-1.50821	-2.00315			33_start	-271.452	-272.779	-272.831	-272.833	24.2075	10.6756	8.70452	8.20208	-0.743235	-1.4807	-1.98313	-2.47347	-1.25306
-6.57		-6.57	-6.57	0.224398	33_ts	-271.456	-271.456	3.31075e-05	-272.899	-21.3289	-8.91583	0.149764	0.0877656	-0.0619984	0.287257	-0.0207694	0.174499	0.930653	-0.0375473	-6.7944	-0.224398	33_ts	-271.448	-272.776	-272.828	-272.831	-21.4786	-9.0036	-7.085	-6.95957	-2.64129	-1.38152	-1.25609			33_ts	-271.448	-272.776	-272.829	-272.831	-21.4786	-8.96382	-7.04668	-6.92276	-2.60151	-1.3432	-1.21928	2.04106	1.35012
29.15		29.15	29.15	0.0404998	34_end	-857.526	-857.526	0.000526844	-861.365	22.68	28.9031	-0.0965636	-0.884164	-0.787601	-0.0788905	-0.599627	-0.0479235	0.54532	0.0273889	29.1095	-0.0404998	34_end	-857.493	-861.097	-861.281	-861.287	22.7765	29.7873	30.8052	30.7171	-2.72439	-2.05882	-2.14684			34_end	-857.493	-861.099	-861.285	-861.291	22.7765	29.3624	30.3106	30.2123	-3.14931	-2.55338	-2.65167	0.849938	0.464682
2.91		2.91	2.91	0.00574226	34_start	-857.539	-857.539	0.000567591	-861.403	14.4918	5.14212	0.0278129	-0.438224	-0.466037	-0.296519	-0.340541	-0.180126	0.494398	-0.014979	2.90426	-0.00574226	34_start	-857.506	-861.136	-861.324	-861.33	14.464	5.58035	4.09084	3.91834	-1.84181	-2.26002	-2.43252			34_start	-857.506	-861.137	-861.327	-861.333	14.464	5.38607	3.83473	3.65683	-2.03609	-2.51614	-2.69403	-1.72923	-0.729191
26.24		26.24	26.24	0.0347575	34_ts	-857.503	-857.503	0.000541267	-861.357	8.18816	23.761	-0.124377	-0.44594	-0.321564	0.217629	-0.259086	0.132202	0.0509225	0.0423678	26.2052	-0.0347575	34_ts	-857.47	-861.089	-861.275	-861.281	8.31254	24.207	26.7143	26.7988	-0.882575	0.201201	0.285679			34_ts	-857.47	-861.09	-861.279	-861.285	8.31254	23.9763	26.4759	26.5555	-1.11322	-0.0372477	0.0423649	2.57917	1.19387
18.31		18.31	18.31	1.16191	35_end_MAI	-817.288	-817.288	0.000530762	-820.891	16.8947	18.447	0.232156	0.500036	0.26788	0.283381	0.237424	0.172145	0.97877	-0.00245831	17.1481	-1.16191	35_end_MAI	-817.257	-820.635	-820.812	-820.819	16.6625	17.9469	17.5051	17.2692	6.16445	6.97716	6.74126			35_end_MAI	-817.257	-820.636	-820.816	-820.822	16.6625	17.6886	17.1561	16.9088	5.90612	6.62821	6.3809	-0.779778	0.309465
-1.41		-1.41	-1.41	1.23009	35_start_MAI	-857.526	-857.526	0.000526874	-861.365	2.84868	-0.918041	0.0568105	0.100393	0.043582	-0.162572	0.0418252	-0.0987571	-0.00801921	-0.0802049	-2.64009	-1.23009	35_start_MAI	-857.493	-861.097	-861.281	-861.287	2.79187	-1.01843	-1.8384	-1.71729	1.84944	1.56139	1.68251			35_start_MAI	-857.493	-861.099	-861.285	-861.291	2.79187	-1.50245	-2.40496	-2.28182	1.36542	0.994836	1.11797	-0.779366	-0.319611
19.72		19.72	19.72	0.0681851	35_ts_MAI	-857.499	-857.499	0.000532948	-861.336	14.046	19.365	0.175346	0.399644	0.224298	0.445953	0.195599	0.270902	0.986789	0.0777465	19.7882	0.0681851	35_ts_MAI	-857.466	-861.069	-861.253	-861.26	13.8707	18.9654	19.3435	18.9865	4.31501	5.41576	5.05875			35_ts_MAI	-857.466	-861.071	-861.258	-861.264	13.8707	19.1911	19.5611	19.1906	4.5407	5.63337	5.26292	-0.000412086	0.629075
			Sum	112.294	prodCH4	-40.2157	-40.2157	-8.55406e-06	-40.4438													prodCH4	-40.2135	-40.4321	-40.4383	-40.4384										prodCH4	-40.2135	-40.432	-40.4382	-40.4383
			Ntot	87	prodCO	-112.788	-112.788	0.000113293	-113.169													prodCO	-112.784	-113.142	-113.159	-113.159										prodCO	-112.784	-113.142	-113.159	-113.159
			MAD	1.29074	prodPEt3_1	-576.798	-576.798	0.000127263	-578.171													prodPEt3_1	-576.777	-578.087	-578.139	-578.14										prodPEt3_1	-576.777	-578.087	-578.139	-578.141
																							-576.777	-578.087	-578.139	-578.14
[truncated: 61 more columns]

## Sheet: DLPNO-CCSD(T1 or T0)
MOBH35 Revised Reference values from acs.jctc.9b01266 DLPNO-CCSD(T)/def2-{T,Q}ZVPP + (DLPNO-T1 - DLPNO-T0/def2TZVPP)			def2-SVP (TightPNO) with GRIDXS2 in SCF (TightPNO)																	def2-SVP (TightPNO) with GRIDX9 in SCF																	def2-SVP with GRIDX9 (NormalPNO)
		FILE_NAME	E_HF	E[DLPNO-CCSD(T0)]	E[DLPNO-CCSD-T1]	E[DLPNO-CCSD]	E[DLPNO-MP2]	"conventional (T0)"		ΔE HF GRIDXS2	ΔΕ DLPNO-MP2(FC)	ΔΕ DLPNO-CCSD(FC)	ΔΕ DLPNO-CCSD(T0,FC)	ΔΕ DLPNO-CCSD(T1,FC)	DLPNO-CCSD(T) - DLPNO-MP2	. (T)	ΔΕ DLPNO-CCSD(T1,FC) - CCSD(T)		FILE_NAME	E[HF]	E[DLPNO-CCSD(T0)]	E[DLPNO-CCSD-T1]	E[DLPNO-CCSD]	E[DLPNO-MP2]	"conventional (T0)"		ΔE HF GRIDX9	ΔΕ DLPNO-MP2(FC)	ΔΕ DLPNO-CCSD(FC)	ΔΕ DLPNO-CCSD(T0,FC)	ΔΕ DLPNO-CCSD(T1,FC)	DLPNO-CCSD(T) - DLPNO-MP2	. (T)	ΔΕ DLPNO-CCSD(T1,FC) - CCSD(T)		FILE_NAME	E[HF]	E[DLPNO-CCSD(T0)]	E[DLPNO-CCSD-T1]	E[DLPNO-CCSD]	E[DLPNO-MP2]	"conventional (T0)"		ΔE HF GRIDX9	ΔΕ DLPNO-MP2(FC)	ΔΕ DLPNO-CCSD(FC)	ΔΕ DLPNO-CCSD(T0,FC)	ΔΕ DLPNO-CCSD(T1,FC)	DLPNO-CCSD(T) - DLPNO-MP2
26.03		01_end	-1852.44	-1856.91	-1856.92	-1856.74	-1856.52	-0.164312	∆E#fwd	41.2223	25.0343	29.8695	27.6423	27.378	2.3437	-2.49146	0.314601		01_end	-1852.44	-1856.91	-1856.92	-1856.75	-1856.53	-0.164341	∆E#fwd	40.9712	24.4559	29.6806	27.451	27.1861	2.73027	-2.49453	0.122691		01_end	-1852.44	-1856.9	-1856.91	-1856.75	-1856.52	-0.157561	∆E#fwd	40.9713	24.5286	29.4749	27.3272	27.0963	2.56778
15.4		01_start	-1852.45	-1856.93	-1856.94	-1856.76	-1856.55	-0.165714	∆E#rev	34.4766	9.63755	17.8697	14.7626	14.39	4.75246	-3.47966	0.36729		01_start	-1852.45	-1856.93	-1856.94	-1856.76	-1856.55	-0.165718	∆E#rev	34.3057	9.53636	17.7308	14.6371	14.265	4.72864	-3.46585	0.242281		01_start	-1852.45	-1856.92	-1856.93	-1856.77	-1856.55	-0.158505	∆E#rev	34.3058	9.73554	17.654	14.914	14.6376	4.90203
10.63		01_ts	-1852.39	-1856.89	-1856.89	-1856.72	-1856.51	-0.169263	∆Ereac	6.74568	15.3968	11.9998	12.8797	12.988	-2.40876	0.988194	-0.0526893		01_ts	-1852.39	-1856.89	-1856.9	-1856.72	-1856.51	-0.169272	∆Ereac	6.66554	14.9195	11.9498	12.8139	12.9211	-1.99838	0.971323	-0.11959		01_ts	-1852.39	-1856.88	-1856.89	-1856.72	-1856.51	-0.161927	∆Ereac	6.66548	14.793	11.8209	12.4132	12.4588	-2.33425
5.58		02_end	-1683.95	-1687.82	-1687.83	-1687.69	-1687.46	-0.133778	∆E#fwd	10.1044	3.74498	6.03574	5.23381	5.28493	1.53995	-0.750808	-0.343445		02_end	-1683.95	-1687.82	-1687.83	-1687.69	-1687.46	-0.13381	∆E#fwd	10.3962	4.19715	6.32749	5.53146	5.57975	1.3826	-0.747741	-0.0486275		02_end	-1683.95	-1687.81	-1687.82	-1687.69	-1687.46	-0.129176	∆E#fwd	10.3962	4.16242	6.76348	5.72339	5.75113	1.58871
22.11		02_start	-1683.91	-1687.79	-1687.79	-1687.65	-1687.43	-0.13596	∆E#rev	34.7403	25.5134	29.5417	27.3701	27.1678	1.65446	-2.37388	2.06784		02_start	-1683.91	-1687.79	-1687.8	-1687.65	-1687.43	-0.135967	∆E#rev	32.4774	23.9194	27.4969	25.347	25.1428	1.22346	-2.35406	0.0428274		02_start	-1683.91	-1687.78	-1687.79	-1687.65	-1687.43	-0.130787	∆E#rev	32.4774	24.0008	27.4339	25.3827	25.2106	1.20975
-16.53		02_ts	-1683.89	-1687.78	-1687.79	-1687.64	-1687.42	-0.137238	∆Ereac	-24.6359	-21.7684	-23.506	-22.1363	-21.8829	-0.11451	1.62308	-2.41128		02_ts	-1683.9	-1687.78	-1687.79	-1687.64	-1687.42	-0.137236	∆Ereac	-22.0812	-19.7222	-21.1694	-19.8156	-19.5631	0.159135	1.60632	-0.0914549		02_ts	-1683.9	-1687.77	-1687.78	-1687.64	-1687.42	-0.132445	∆Ereac	-22.0812	-19.8384	-20.6704	-19.6593	-19.4594	0.378952
0.91		03_end	-1266.8	-1268.7	-1268.71	-1268.62	-1268.57	-0.0848105	∆E#fwd	2.98798	0.805763	1.45959	1.01791	0.949991	0.144228	-0.509597	-0.00668833		03_end	-1266.8	-1268.7	-1268.71	-1268.62	-1268.57	-0.0848401	∆E#fwd	2.99683	0.830064	1.47778	1.03113	0.96312	0.133056	-0.514662	0.00644105		03_end	-1266.8	-1268.7	-1268.71	-1268.62	-1268.57	-0.0828008	∆E#fwd	2.99682	0.823449	1.49055	1.06682	1.01242	0.188969
27.21		03_start	-1266.74	-1268.66	-1268.67	-1268.57	-1268.54	-0.0917585	∆E#rev	46.1116	20.694	32.4388	27.6372	26.7157	6.02173	-5.72306	-0.359973		03_start	-1266.74	-1268.66	-1268.67	-1268.57	-1268.54	-0.0917993	∆E#rev	46.007	20.663	32.2653	27.4517	26.5225	5.85943	-5.74283	-0.553202		03_start	-1266.74	-1268.66	-1268.67	-1268.57	-1268.54	-0.0900281	∆E#rev	46.0069	20.6322	31.587	26.6281	25.6286	4.99637
-26.3		03_ts	-1266.73	-1268.66	-1268.67	-1268.57	-1268.54	-0.0924623	∆Ereac	-43.1236	-19.8882	-30.9792	-26.6193	-25.7657	-5.8775	5.21347	0.353284		03_ts	-1266.73	-1268.66	-1268.67	-1268.57	-1268.54	-0.0925111	∆Ereac	-43.0101	-19.833	-30.7875	-26.4206	-25.5594	-5.72637	5.22817	0.559643		03_ts	-1266.73	-1268.66	-1268.67	-1268.57	-1268.54	-0.0907034	∆Ereac	-43.0101	-19.8087	-30.0964	-25.5612	-24.6162	-4.8074
1.49		04_end	-1228.97	-1230.74	-1230.75	-1230.67	-1230.62	-0.0776209	∆E#fwd	1.86156	4.04348	2.15257	2.39147	2.52755	-1.51593	0.374976	0.167292		04_end	-1228.97	-1230.74	-1230.75	-1230.67	-1230.62	-0.0776201	∆E#fwd	1.78022	3.89127	1.94344	2.16052	2.2948	-1.59647	0.35136	-0.0654546		04_end	-1228.97	-1230.74	-1230.75	-1230.67	-1230.62	-0.0758757	∆E#fwd	1.78022	3.89784	2.13121	2.43215	2.5913	-1.30654
8.85		04_start	-1228.94	-1230.73	-1230.74	-1230.65	-1230.62	-0.0856894	∆E#rev	24.5502	2.41321	13.6123	8.78811	7.85711	5.4439	-5.75515	-0.742094		04_start	-1228.94	-1230.73	-1230.74	-1230.65	-1230.62	-0.0856572	∆E#rev	25.1363	3.10819	14.1236	9.29736	8.35987	5.25167	-5.76376	-0.23934		04_start	-1228.94	-1230.73	-1230.74	-1230.65	-1230.62	-0.0841262	∆E#rev	25.1363	3.09137	13.8288	8.95239	8.00255	4.91118
-7.37		04_ts	-1228.94	-1230.73	-1230.74	-1230.64	-1230.62	-0.0853087	∆Ereac	-22.6887	1.63027	-11.4597	-6.39665	-5.32956	-6.95983	6.13012	0.909386		04_ts	-1228.93	-1230.73	-1230.74	-1230.64	-1230.62	-0.0853113	∆Ereac	-23.3561	0.783078	-12.1802	-7.13685	-6.06506	-6.84814	6.11512	0.173885		04_ts	-1228.93	-1230.73	-1230.74	-1230.64	-1230.61	-0.0836466	∆Ereac	-23.356	0.806468	-11.6976	-6.52024	-5.41125	-6.21772
4.47		05_end_correct	-2737.94	-2742.24	-2742.26	-2742.08	-2741.95	-0.157728	∆E#fwd	9.3128	3.04924	5.67655	5.238	5.24837	2.19913	-0.428177	0.572964		05_end_correct	-2737.94	-2742.24	-2742.26	-2742.08	-2741.95	-0.157761	∆E#fwd	7.85703	1.86739	4.4202	4.00006	4.00619	2.1388	-0.414008	-0.669219		05_end_correct	-2737.94	-2742.22	-2742.24	-2742.07	-2741.95	-0.148921	∆E#fwd	7.85703	1.83672	4.42258	3.79276	3.75236	1.91564
22.77		05_start	-2737.92	-2742.21	-2742.23	-2742.05	-2741.91	-0.157103	∆E#rev	21.6612	26.0503	22.2519	22.2059	22.5259	-3.52442	0.274008	0.487336		05_start	-2737.92	-2742.21	-2742.23	-2742.05	-2741.91	-0.157109	∆E#rev	20.9306	25.8004	21.8255	21.8147	22.1591	-3.64134	0.333592	0.12053		05_start	-2737.92	-2742.19	-2742.21	-2742.05	-2741.91	-0.148169	∆E#rev	20.9306	25.7474	22.0788	21.9204	22.2403	-3.50713
-18.29		05_ts	-2737.9	-2742.2	-2742.22	-2742.04	-2741.91	-0.157802	∆Ereac	-12.3484	-23.0011	-16.5753	-16.9679	-17.2775	5.72354	-0.702185	0.0856278		05_ts	-2737.9	-2742.2	-2742.22	-2742.05	-2741.91	-0.157778	∆Ereac	-13.0736	-23.933	-17.4053	-17.8146	-18.1529	5.78014	-0.7476	-0.789749		05_ts	-2737.9	-2742.19	-2742.21	-2742.04	-2741.91	-0.149173	∆Ereac	-13.0736	-23.9107	-17.6562	-18.1276	-18.4879	5.42277
15.77		06_end	-2591.81	-2594.85	-2594.87	-2594.74	-2594.61	-0.114295	∆E#fwd	21.5698	12.0479	15.2003	14.0725	13.9306	1.88273	-1.26962	0.490498		06_end	-2591.81	-2594.86	-2594.87	-2594.74	-2594.61	-0.114292	∆E#fwd	21.1498	12.2845	14.7727	13.6636	13.5438	1.25927	-1.22889	0.103661		06_end	-2591.81	-2594.84	-2594.85	-2594.73	-2594.61	-0.106483	∆E#fwd	21.1498	12.378	15.2069	14.1705	14.0355	1.65751
14.25		06_start	-2591.82	-2594.86	-2594.87	-2594.74	-2594.61	-0.114008	∆E#rev	16.6316	9.94505	13.6379	12.6899	12.8139	2.86886	-0.823997	-0.754784		06_start	-2591.82	-2594.86	-2594.87	-2594.74	-2594.61	-0.114015	∆E#rev	16.6797	10.1752	13.7552	12.8197	12.9451	2.7699	-0.81002	-0.623547		06_start	-2591.82	-2594.84	-2594.85	-2594.73	-2594.61	-0.106244	∆E#rev	16.6797	10.2101	13.746	12.8599	12.9704	2.76025
1.52		06_ts	-2591.78	-2594.83	-2594.85	-2594.72	-2594.59	-0.115805	∆Ereac	4.93816	2.10285	1.56235	1.38267	1.11672	-0.98613	-0.445625	1.24528		06_ts	-2591.78	-2594.83	-2594.85	-2594.72	-2594.59	-0.115783	∆Ereac	4.47008	2.10927	1.01752	0.843866	0.59865	-1.51062	-0.418867	0.727207		06_ts	-2591.78	-2594.82	-2594.83	-2594.71	-2594.59	-0.107895	∆Ereac	4.47007	2.16784	1.46091	1.31066	1.0651	-1.10273
27.94		07_end	-2591.79	-2594.84	-2594.85	-2594.72	-2594.59	-0.114492	∆E#fwd	43.6307	22.0652	30.4494	27.0198	26.7838	4.7186	-3.66559	0.125489		07_end	-2591.79	-2594.84	-2594.85	-2594.73	-2594.59	-0.114512	∆E#fwd	43.4538	22.3496	30.3516	26.9569	26.749	4.39937	-3.60256	0.090714		07_end	-2591.79	-2594.82	-2594.83	-2594.72	-2594.59	-0.106836	∆E#fwd	43.4537	22.3683	30.1977	26.8135	26.5179	4.14955
18.47		07_start	-2591.81	-2594.85	-2594.87	-2594.74	-2594.61	-0.114272	∆E#rev	35.4571	14.0679	21.6611	18.37	18.1773	4.10942	-3.48387	-0.104556		07_start	-2591.81	-2594.86	-2594.87	-2594.74	-2594.61	-0.114291	∆E#rev	34.5726	13.5594	20.8256	17.5698	17.4187	3.85932	-3.40687	-0.863137		07_start	-2591.81	-2594.84	-2594.85	-2594.73	-2594.61	-0.106478	∆E#rev	34.5726	13.6657	21.1847	18.0254	17.8188	4.15312
9.47		07_ts	-2591.74	-2594.81	-2594.82	-2594.69	-2594.57	-0.119737	∆Ereac	8.17357	7.99734	8.78823	8.64987	8.60651	0.609171	-0.181721	0.230046		07_ts	-2591.74	-2594.81	-2594.83	-2594.69	-2594.57	-0.119701	∆Ereac	8.88117	8.79027	9.526	9.38711	9.33031	0.540047	-0.195688	0.953851		07_ts	-2591.74	-2594.79	-2594.8	-2594.68	-2594.57	-0.111871	∆Ereac	8.88118	8.70265	9.01293	8.78811	8.69908	-0.00357053
37.28		08_end	-2616.67	-2622.17	-2622.19	-2621.94	-2621.79	-0.226743	∆E#fwd	20.1463	45.9483	37.9732	39.872	40.5231	-5.42525	2.54988	3.59459		08_end	-2616.67	-2622.17	-2622.2	-2621.95	-2621.79	-0.226783	∆E#fwd	20.4843	46.1918	38.2937	40.2006	40.856	-5.33576	2.56232	3.92751		08_end	-2616.67	-2622.15	-2622.17	-2621.94	-2621.78	-0.214401	∆E#fwd	20.4842	46.0619	38.8875	40.5209	41.0883	-4.9736
35.82		08_start	-2616.67	-2622.18	-2622.2	-2621.95	-2621.79	-0.228091	∆E#rev	18.5371	42.067	33.2651	34.3175	35.0938	-6.97316	1.82872	2.7938		08_start	-2616.67	-2622.18	-2622.2	-2621.95	-2621.79	-0.228097	∆E#rev	18.5452	42.2517	33.4083	34.4901	35.2663	-6.98546	1.85801	2.96629		08_start	-2616.67	-2622.16	-2622.18	-2621.94	-2621.79	-0.214825	∆E#rev	18.5452	42.4096	33.7032	35.0708	35.805	-6.60464
1.46		08_ts	-2616.64	-2622.12	-2622.14	-2621.89	-2621.72	-0.225066	∆Ereac	1.60916	3.88138	4.70812	5.55455	5.42929	1.54791	0.721167	0.800791		08_ts	-2616.64	-2622.12	-2622.14	-2621.89	-2621.72	-0.225059	∆Ereac	1.93905	3.94001	4.8854	5.71042	5.58971	1.6497	0.704309	0.961218		08_ts	-2616.64	-2622.09	-2622.11	-2621.88	-2621.72	-0.212222	∆Ereac	1.93905	3.65228	5.18431	5.45009	5.28332	1.63104
33		09_end	-2616.58	-2622.13	-2622.16	-2621.9	-2621.74	-0.23462	∆E#fwd	48.4323	30.6195	35.5066	32.7058	32.1974	1.57789	-3.30922	3.60412		09_end	-2616.58	-2622.13	-2622.16	-2621.9	-2621.74	-0.234614	∆E#fwd	48.4288	31.0708	35.4553	32.6775	32.1827	1.11197	-3.27258	3.58947		09_end	-2616.58	-2622.1	-2622.12	-2621.88	-2621.73	-0.219644	∆E#fwd	48.4287	31.1712	35.8998	33.6031	33.265	2.09387
4.93		09_start	-2616.67	-2622.17	-2622.19	-2621.94	-2621.79	-0.226766	∆E#rev	-7.18276	0.0376738	4.89497	7.02289	8.07243	8.03476	3.17746	-7.12069		09_start	-2616.67	-2622.17	-2622.2	-2621.95	-2621.79	-0.226796	∆E#rev	-7.40364	-0.0703244	4.52623	6.65448	7.69855	7.76888	3.17232	-7.49457		09_start	-2616.67	-2622.15	-2622.17	-2621.94	-2621.78	-0.214505	∆E#rev	-7.40365	-0.331708	3.49442	4.42215	4.85688	5.18859
28.07		09_ts	-2616.59	-2622.12	-2622.14	-2621.89	-2621.74	-0.231229	∆Ereac	55.615	30.5818	30.6116	25.6829	24.125	-6.45687	-6.48668	10.7248		09_ts	-2616.59	-2622.12	-2622.14	-2621.89	-2621.74	-0.231222	∆Ereac	55.8324	31.1411	30.9291	26.023	24.4842	-6.65691	-6.4449	11.084		09_ts	-2616.59	-2622.1	-2622.12	-2621.88	-2621.73	-0.218165	∆Ereac	55.8324	31.5029	32.4054	29.181	28.4082	-3.09472
-5.28		10_end_MAI	-1024.39	-1027.97	-1027.98	-1027.85	-1027.69	-0.126701	∆E#fwd	-9.80909	-7.08736	-5.72491	-4.38966	-4.34386	2.7435	1.38104	-0.867153		10_end_MAI	-1024.39	-1027.98	-1027.98	-1027.85	-1027.69	-0.126711	∆E#fwd	-9.68108	-6.66332	-5.71751	-4.35094	-4.30614	2.35718	1.41136	-0.829433		10_end_MAI	-1024.39	-1027.97	-1027.98	-1027.85	-1027.69	-0.121523	∆E#fwd	-9.68107	-6.59914	-5.5976	-4.43893	-4.48878	2.11036
7.67		10_start_MAI	-1136.99	-1140.9	-1140.91	-1140.76	-1140.59	-0.143261	∆E#rev	17.43	13.2735	12.2878	9.66895	9.49877	-3.77469	-2.78901	-0.085412		10_start_MAI	-1136.99	-1140.9	-1140.91	-1140.76	-1140.59	-0.143307	∆E#rev	17.7252	13.8621	12.5496	9.9403	9.76131	-4.10077	-2.78829	0.177127		10_start_MAI	-1136.99	-1140.89	-1140.9	-1140.76	-1140.59	-0.136666	∆E#rev	17.7252	13.9172	12.6068	10.7011	10.6296	-3.2876
-12.95		10_ts_MAI	-1137	-1140.91	-1140.92	-1140.77	-1140.6	-0.141134	∆Ereac	-27.2391	-20.3608	-18.0127	-14.0586	-13.8426	6.51818	4.17005	-0.781741		10_ts_MAI	-1137.01	-1140.91	-1140.92	-1140.77	-1140.6	-0.141129	∆Ereac	-27.4063	-20.5254	-18.2671	-14.2912	-14.0675	6.45794	4.19966	-1.00656		10_ts_MAI	-1137.01	-1140.9	-1140.91	-1140.77	-1140.6	-0.13482	∆Ereac	-27.4062	-20.5163	-18.2044	-15.14	-15.1184	5.39796
34.8		11_end	-1241.75	-1246.29	-1246.31	-1246.1	-1246	-0.19062	∆E#fwd	23.0992	35.9566	29.1155	29.3675	29.2777	-6.67883	0.162207	-0.535543		11_end	-1241.75	-1246.29	-1246.31	-1246.1	-1246	-0.190633	∆E#fwd	23.1934	35.9677	29.2657	29.5302	29.432	-6.53569	0.166305	-0.381291		11_end	-1241.75	-1246.28	-1246.3	-1246.1	-1245.99	-0.183323	∆E#fwd	23.1933	35.6483	29.6632	29.7182	29.5828	-6.06551
89.6		11_start	-1241.63	-1246.2	-1246.22	-1246.01	-1245.92	-0.194584	∆E#rev	97.5017	87.6828	88.5211	86.2855	85.7607	-1.9221	-2.76041	1.67344		11_start	-1241.63	-1246.2	-1246.22	-1246.01	-1245.92	-0.19462	∆E#rev	96.3843	86.5895	87.4504	85.2135	84.683	-1.90648	-2.76739	0.595766		11_start	-1241.63	-1246.19	-1246.21	-1246.01	-1245.91	-0.18614	∆E#rev	96.3842	86.4163	88.7874	87.0746	86.7782	0.361987
-54.8		11_ts	-1241.59	-1246.16	-1246.17	-1245.96	-1245.86	-0.194183	∆Ereac	-74.4025	-51.7263	-59.4056	-56.918	-56.483	-4.75673	2.92262	-2.20898		11_ts	-1241.59	-1246.16	-1246.17	-1245.96	-1245.86	-0.194198	∆Ereac	-73.1909	-50.6219	-58.1848	-55.6833	-55.2511	-4.62921	2.93369	-0.977057		11_ts	-1241.59	-1246.15	-1246.16	-1245.96	-1245.86	-0.186053	∆Ereac	-73.1909	-50.7679	-59.1242	-57.3564	-57.1954	-6.42749
-0.63		12_end	-1792.71	-1796.42	-1796.43	-1796.28	-1796.11	-0.137907	∆E#fwd	5.21672	5.47596	5.59954	5.55261	5.56515	0.0891873	-0.0343957	-0.102622		12_end	-1792.71	-1796.41	-1796.43	-1796.28	-1796.1	-0.137894	∆E#fwd	5.14819	5.43511	5.51433	5.46571	5.4844	0.0492852	-0.0299284	-0.183369		12_end	-1792.71	-1796.4	-1796.41	-1796.27	-1796.1	-0.131397	∆E#fwd	5.1482	5.3744	5.40335	5.35312	5.36534	-0.00905684
31.02		12_start	-1792.65	-1796.37	-1796.38	-1796.23	-1796.06	-0.139396	∆E#rev	43.6	33.9034	37.6433	36.6616	36.7148	2.81133	-0.928549	-0.116768		12_start	-1792.64	-1796.36	-1796.38	-1796.22	-1796.06	-0.139384	∆E#rev	43.547	33.7617	37.5806	36.597	36.6504	2.88869	-0.93011	-0.181081		12_start	-1792.64	-1796.36	-1796.37	-1796.22	-1796.06	-0.13322	∆E#rev	43.547	33.7492	37.0368	35.8429	35.8241	2.07487
-31.65		12_ts	-1792.64	-1796.36	-1796.37	-1796.22	-1796.05	-0.139471	∆Ereac	-38.3832	-28.4275	-32.0438	-31.109	-31.1496	-2.72214	0.894153	0.014146		12_ts	-1792.64	-1796.36	-1796.37	-1796.22	-1796.05	-0.139462	∆Ereac	-38.3988	-28.3266	-32.0662	-31.1313	-31.166	-2.83941	0.900181	-0.00228783		12_ts	-1792.64	-1796.35	-1796.36	-1796.21	-1796.05	-0.1333	∆Ereac	-38.3988	-28.3748	-31.6334	-30.4898	-30.4588	-2.08393
22.41		13_end	-1675.98	-1680.03	-1680.05	-1679.87	-1679.78	-0.163802	∆E#fwd	48.7097	11.5919	26.1595	21.1	20.5706	8.97873	-5.58892	2.20181		13_end	-1675.98	-1680.03	-1680.05	-1679.87	-1679.78	-0.163788	∆E#fwd	48.3217	10.9069	25.7691	20.7063	20.1669	9.26009	-5.60216	1.79814		13_end	-1675.98	-1680.02	-1680.03	-1679.86	-1679.78	-0.156257	∆E#fwd	48.3217	11.4453	25.6541	21.3594	21.0592	9.61392
49.69		13_start	-1675.94	-1679.98	-1680	-1679.82	-1679.73	-0.163911	∆E#rev	73.1877	42.2577	55.3457	50.2178	49.4241	7.16633	-5.92164	1.24052		13_start	-1675.94	-1679.98	-1680	-1679.82	-1679.73	-0.1639	∆E#rev	73.2688	42.221	55.4014	50.2685	49.4735	7.25247	-5.92787	1.28993		13_start	-1675.94	-1679.97	-1679.99	-1679.82	-1679.73	-0.156919	∆E#rev	73.2688	42.3697	54.8271	50.1175	49.5207	7.15102
-27.28		13_ts	-1675.86	-1679.95	-1679.97	-1679.78	-1679.72	-0.171974	∆Ereac	-24.478	-30.6659	-29.1862	-29.1179	-28.8535	1.8124	0.332717	0.961295		13_ts	-1675.86	-1679.95	-1679.97	-1679.78	-1679.72	-0.171968	∆Ereac	-24.9471	-31.3142	-29.6323	-29.5622	-29.3065	2.00762	0.325718	0.508213		13_ts	-1675.86	-1679.94	-1679.95	-1679.78	-1679.71	-0.163763	∆Ereac	-24.9471	-30.9244	-29.173	-28.7581	-28.4615	2.46289
10.33		14_end	-1159.48	-1162.65	-1162.66	-1162.53	-1162.46	-0.117432	∆E#fwd	16.6977	9.13095	11.3278	10.4701	10.2932	1.16226	-1.03455	0.12562		14_end	-1159.48	-1162.65	-1162.66	-1162.53	-1162.46	-0.117449	∆E#fwd	16.6693	9.25157	11.3408	10.4896	10.3138	1.06222	-1.02703	0.146199		14_end	-1159.48	-1162.64	-1162.65	-1162.53	-1162.46	-0.111758	∆E#fwd	16.6693	9.3012	11.4062	10.6988	10.5409	1.23967
14.46		14_start	-1159.47	-1162.64	-1162.66	-1162.53	-1162.46	-0.118093	∆E#rev	20.1774	12.3751	15.1607	13.8882	13.9392	1.56407	-1.22153	0.562069		14_start	-1159.47	-1162.65	-1162.66	-1162.53	-1162.46	-0.118106	∆E#rev	19.4019	11.922	14.4308	13.1678	13.2216	1.29961	-1.20919	-0.155495		14_start	-1159.47	-1162.64	-1162.65	-1162.52	-1162.46	-0.112489	∆E#rev	19.4019	11.9081	14.6972	13.5311	13.6102	1.70206
-4.13		14_ts	-1159.45	-1162.63	-1162.64	-1162.51	-1162.44	-0.11946	∆Ereac	-3.47963	-3.24416	-3.83295	-3.41811	-3.64597	-0.401804	0.186978	-0.436449		14_ts	-1159.45	-1162.63	-1162.64	-1162.51	-1162.44	-0.119462	∆Ereac	-2.73256	-2.67044	-3.08998	-2.67819	-2.90783	-0.237389	0.182158	0.301694		14_ts	-1159.45	-1162.62	-1162.63	-1162.51	-1162.44	-0.113616	∆Ereac	-2.73259	-2.6069	-3.29106	-2.83226	-3.06929	-0.462392
20.27		15_end	-986.522	-988.02	-988.029	-987.962	-987.955	-0.0581615	∆E#fwd	28.1544	20.8374	24.3871	24.1722	23.8375	3.00018	-0.549556	-0.057726		15_end	-986.523	-988.02	-988.029	-987.962	-987.955	-0.0581577	∆E#fwd	28.3506	20.8739	24.5665	24.3284	24.0004	3.12654	-0.566025	0.105172		15_end	-986.523	-988.013	-988.021	-987.957	-987.954	-0.0562212	∆E#fwd	28.3506	20.889	24.6329	24.4263	24.1473	3.25826
77.23		15_start	-986.422	-987.936	-987.947	-987.872	-987.864	-0.0637787	∆E#rev	90.9051	77.6659	80.4385	76.6987	75.3064	-2.35948	-5.13208	0.471345		15_start	-986.423	-987.937	-987.947	-987.873	-987.865	-0.0637537	∆E#rev	90.8751	77.5984	80.4372	76.6877	75.2836	-2.31472	-5.15361	0.448571		15_start	-986.423	-987.929	-987.938	-987.867	-987.864	-0.0613127	∆E#rev	90.8752	77.6074	81.0041	77.6024	76.3898	-1.21765
-56.96		15_ts	-986.377	-987.898	-987.909	-987.834	-987.831	-0.0641212	∆Ereac	-62.7506	-56.8285	-56.0514	-52.5266	-51.4689	5.35966	4.58253	-0.529071		15_ts	-986.378	-987.898	-987.909	-987.834	-987.831	-0.0641331	∆Ereac	-62.5246	-56.7245	-55.8708	-52.3593	-51.2832	5.44126	4.58758	-0.343399		15_ts	-986.378	-987.89	-987.899	-987.828	-987.83	-0.061642	∆Ereac	-62.5246	-56.7184	-56.3712	-53.1762	-52.2425	4.47591
34.22		16_end	-511.117	-512.992	-513.001	-512.914	-512.906	-0.0780263	∆E#fwd	31.3408	36.6929	34.2069	36.1385	37.1086	0.415716	2.90168	-0.341604		16_end	-511.117	-512.992	-513.001	-512.914	-512.907	-0.0780352	∆E#fwd	30.9967	35.9725	33.861	35.7436	36.6888	0.716346	2.82788	-0.761392		16_end	-511.117	-512.984	-512.992	-512.909	-512.906	-0.0750348	∆E#fwd	30.9967	35.9581	33.1619	34.6589	35.4917	-0.466408
55.4		16_start	-511.067	-512.958	-512.97	-512.875	-512.864	-0.0833833	∆E#rev	63.0486	63.4029	58.5031	57.073	56.5856	-6.81729	-1.9175	1.0223		16_start	-511.066	-512.958	-512.969	-512.874	-512.863	-0.0833431	∆E#rev	63.1126	63.158	58.5433	57.0952	56.5893	-6.56865	-1.95396	1.02608		16_start	-511.066	-512.947	-512.957	-512.867	-512.862	-0.0794902	∆E#rev	63.1126	63.178	59.1422	57.8434	57.439	-5.73897
-21.18		16_ts	-511.017	-512.901	-512.911	-512.82	-512.805	-0.0803053	∆Ereac	-31.7078	-26.7099	-24.2961	-20.9345	-19.4769	7.23301	4.81917	-1.3639		16_ts	-511.017	-512.901	-512.911	-512.821	-512.806	-0.0803429	∆Ereac	-32.1159	-27.1855	-24.6823	-21.3516	-19.9005	7.285	4.78184	-1.78747		16_ts	-511.017	-512.892	-512.9	-512.815	-512.805	-0.0771045	∆Ereac	-32.1159	-27.2199	-25.9803	-23.1845	-21.9474	5.27256
21.48	-	17_end_MAI	nomatch	#VALUE!	nomatch	nomatch	nomatch	nomatch	∆E#fwd	#VALUE!	#VALUE!	#VALUE!	#VALUE!	#VALUE!	#VALUE!	#VALUE!	#VALUE!		17_end_MAI	nomatch	#VALUE!	nomatch	nomatch	nomatch	nomatch	∆E#fwd	#VALUE!	#VALUE!	#VALUE!	#VALUE!	#VALUE!	#VALUE!	#VALUE!			17_end_MAI	nomatch	#VALUE!	nomatch	nomatch		nomatch	∆E#fwd	#VALUE!	0	#VALUE!	#VALUE!	#VALUE!	#VALUE!
35.47	-	17_start_MAI	nomatch	#VALUE!	nomatch	nomatch	nomatch	nomatch	∆E#rev	#VALUE!	#VALUE!	#VALUE!	#VALUE!	#VALUE!	#VALUE!	#VALUE!	#VALUE!		17_start_MAI	nomatch	#VALUE!	nomatch	nomatch	nomatch	nomatch	∆E#rev	#VALUE!	#VALUE!	#VALUE!	#VALUE!	#VALUE!	#VALUE!	#VALUE!			17_start_MAI	nomatch	#VALUE!	nomatch	nomatch		nomatch	∆E#rev	#VALUE!	362324	#VALUE!	#VALUE!	#VALUE!	#VALUE!
-13.99	-	17_ts_MAI	nomatch	#VALUE!	nomatch	nomatch	nomatch	nomatch	∆Ereac	#VALUE!	#VALUE!	#VALUE!	#VALUE!	#VALUE!	#VALUE!	#VALUE!	#VALUE!		17_ts_MAI	nomatch	#VALUE!	nomatch	nomatch	nomatch	nomatch	∆Ereac	#VALUE!	#VALUE!	#VALUE!	#VALUE!	#VALUE!	#VALUE!	#VALUE!			17_ts_MAI	nomatch	#VALUE!	nomatch	nomatch		nomatch	∆Ereac	#VALUE!	-362324	#VALUE!	#VALUE!	#VALUE!	#VALUE!
25.34	-	18_end_MAI	nomatch	#VALUE!	nomatch	nomatch	nomatch	nomatch	∆E#fwd	#VALUE!	#VALUE!	#VALUE!	#VALUE!	#VALUE!	#VALUE!	#VALUE!	#VALUE!		18_end_MAI	nomatch	#VALUE!	nomatch	nomatch	nomatch	nomatch	∆E#fwd	#VALUE!	#VALUE!	#VALUE!	#VALUE!	#VALUE!	#VALUE!	#VALUE!			18_end_MAI	nomatch	#VALUE!	nomatch	nomatch		nomatch	∆E#fwd	#VALUE!	0	#VALUE!	#VALUE!	#VALUE!	#VALUE!
36.05	-	18_start_MAI	nomatch	#VALUE!	nomatch	nomatch	nomatch	nomatch	∆E#rev	#VALUE!	#VALUE!	#VALUE!	#VALUE!	#VALUE!	#VALUE!	#VALUE!	#VALUE!		18_start_MAI	nomatch	#VALUE!	nomatch	nomatch	nomatch	nomatch	∆E#rev	#VALUE!	#VALUE!	#VALUE!	#VALUE!	#VALUE!	#VALUE!	#VALUE!			18_start_MAI	nomatch	#VALUE!	nomatch	nomatch		nomatch	∆E#rev	#VALUE!	362324	#VALUE!	#VALUE!	#VALUE!	#VALUE!
-10.72	-	18_ts_MAI	nomatch	#VALUE!	nomatch	nomatch	nomatch	nomatch	∆Ereac	#VALUE!	#VALUE!	#VALUE!	#VALUE!	#VALUE!	#VALUE!	#VALUE!	#VALUE!		18_ts_MAI	nomatch	#VALUE!	nomatch	nomatch	nomatch	nomatch	∆Ereac	#VALUE!	#VALUE!	#VALUE!	#VALUE!	#VALUE!	#VALUE!	#VALUE!			18_ts_MAI	nomatch	#VALUE!	nomatch	nomatch		nomatch	∆Ereac	#VALUE!	-362324	#VALUE!	#VALUE!	#VALUE!	#VALUE!
12.27	-	19_end_MAI	nomatch	#VALUE!	nomatch	nomatch	nomatch	nomatch	∆E#fwd	#VALUE!	#VALUE!	#VALUE!	#VALUE!	#VALUE!	#VALUE!	#VALUE!	#VALUE!		19_end_MAI	nomatch	#VALUE!	nomatch	nomatch	nomatch	nomatch	∆E#fwd	#VALUE!	#VALUE!	#VALUE!	#VALUE!	#VALUE!	#VALUE!	#VALUE!			19_end_MAI	nomatch	#VALUE!	nomatch	nomatch		nomatch	∆E#fwd	#VALUE!	0	#VALUE!	#VALUE!	#VALUE!	#VALUE!
35.81	-	19_start_MAI	nomatch	#VALUE!	nomatch	nomatch	nomatch	nomatch	∆E#rev	#VALUE!	#VALUE!	#VALUE!	#VALUE!	#VALUE!	#VALUE!	#VALUE!	#VALUE!		19_start_MAI	nomatch	#VALUE!	nomatch	nomatch	nomatch	nomatch	∆E#rev	#VALUE!	#VALUE!	#VALUE!	#VALUE!	#VALUE!	#VALUE!	#VALUE!			19_start_MAI	nomatch	#VALUE!	nomatch	nomatch		nomatch	∆E#rev	#VALUE!	362324	#VALUE!	#VALUE!	#VALUE!	#VALUE!
-23.54	-	19_ts_MAI	nomatch	#VALUE!	nomatch	nomatch	nomatch	nomatch	∆Ereac	#VALUE!	#VALUE!	#VALUE!	#VALUE!	#VALUE!	#VALUE!	#VALUE!	#VALUE!		19_ts_MAI	nomatch	#VALUE!	nomatch	nomatch	nomatch	nomatch	∆Ereac	#VALUE!	#VALUE!	#VALUE!	#VALUE!	#VALUE!	#VALUE!	#VALUE!			19_ts_MAI	nomatch	#VALUE!	nomatch	nomatch		nomatch	∆Ereac	#VALUE!	-362324	#VALUE!	#VALUE!	#VALUE!	#VALUE!
13.36	-	20_end_MAI	nomatch	#VALUE!	nomatch	nomatch	nomatch	nomatch	∆E#fwd	#VALUE!	#VALUE!	#VALUE!	#VALUE!	#VALUE!	#VALUE!	#VALUE!	#VALUE!		20_end_MAI	nomatch	#VALUE!	nomatch	nomatch	nomatch	nomatch	∆E#fwd	#VALUE!	#VALUE!	#VALUE!	#VALUE!	#VALUE!	#VALUE!	#VALUE!			20_end_MAI	nomatch	#VALUE!	nomatch	nomatch		nomatch	∆E#fwd	#VALUE!	0	#VALUE!	#VALUE!	#VALUE!	#VALUE!
37.72	-	20_start_MAI	nomatch	#VALUE!	nomatch	nomatch	nomatch	nomatch	∆E#rev	#VALUE!	#VALUE!	#VALUE!	#VALUE!	#VALUE!	#VALUE!	#VALUE!	#VALUE!		20_start_MAI	nomatch	#VALUE!	nomatch	nomatch	nomatch	nomatch	∆E#rev	#VALUE!	#VALUE!	#VALUE!	#VALUE!	#VALUE!	#VALUE!	#VALUE!			20_start_MAI	nomatch	#VALUE!	nomatch	nomatch		nomatch	∆E#rev	#VALUE!	362324	#VALUE!	#VALUE!	#VALUE!	#VALUE!
-24.36	-	20_ts_MAI	nomatch	#VALUE!	nomatch	nomatch	nomatch	nomatch	∆Ereac	#VALUE!	#VALUE!	#VALUE!	#VALUE!	#VALUE!	#VALUE!	#VALUE!	#VALUE!		20_ts_MAI	nomatch	#VALUE!	nomatch	nomatch	nomatch	nomatch	∆Ereac	#VALUE!	#VALUE!	#VALUE!	#VALUE!	#VALUE!	#VALUE!	#VALUE!			20_ts_MAI	nomatch	#VALUE!	nomatch	nomatch		nomatch	∆Ereac	#VALUE!	-362324	#VALUE!	#VALUE!	#VALUE!	#VALUE!
9.18		21_end	-707.119	-709.98	-709.986	-709.882	-709.733	-0.0986285	∆E#fwd	19.1041	10.2666	13.8935	12.1248	11.9355	1.66886	-1.95805	0.824871		21_end	-707.118	-709.98	-709.986	-709.881	-709.733	-0.0986563	∆E#fwd	18.6951	9.61421	13.5506	11.7805	11.5909	1.97673	-1.95965	0.480342		21_end	-707.118	-709.975	-709.98	-709.881	-709.731	-0.0937743	∆E#fwd	18.6951	9.93294	13.3506	11.8286	11.6734	1.7405
9.2		21_start	-707.118	-709.98	-709.986	-709.881	-709.733	-0.0986534	∆E#rev	19.4995	10.4292	14.2266	12.4423	12.253	1.82382	-1.97361	1.14218		21_start	-707.118	-709.98	-709.986	-709.881	-709.733	-0.0986581	∆E#rev	18.6922	9.57648	13.513	11.7418	11.5524	1.97588	-1.96064	0.441527		21_start	-707.118	-709.975	-709.98	-709.881	-709.731	-0.0937849	∆E#rev	18.6922	9.83619	13.2593	11.7307	11.5755	1.73929
-0.02		21_ts	-707.088	-709.961	-709.967	-709.859	-709.717	-0.101472	∆Ereac	-0.395361	-0.16258	-0.333101	-0.3175	-0.317544	-0.154964	0.0155572	-0.317309		21_ts	-707.088	-709.961	-709.967	-709.86	-709.718	-0.101479	∆Ereac	0.00294929	0.0377259	0.0375834	0.0386947	0.0385799	0.00085404	0.000996485	0.0388152		21_ts	-707.088	-709.956	-709.961	-709.86	-709.715	-0.0962104	∆Ereac	0.00295494	0.0967456	0.091307	0.0979209	0.0979599	0.00121423
14.3		22_end	-956.016	-959.84	-959.847	-959.71	-959.504	-0.129891	∆E#fwd	27.6696	11.9508	18.0526	14.9781	14.8753	2.92455	-3.17728	0.0200004		22_end	-956.016	-959.84	-959.847	-959.711	-959.505	-0.129904	∆E#fwd	27.6312	11.8164	18.0646	15.0028	14.8997	3.08326	-3.16488	0.0443585		22_end	-956.016	-959.832	-959.838	-959.709	-959.501	-0.123001	∆E#fwd	27.6312	11.8684	18.2518	15.2821	15.1955	3.32703
29.05		22_start	-955.983	-959.813	-959.82	-959.68	-959.477	-0.132658	∆E#rev	48.584	28.6921	36.8352	32.0245	31.5735	2.88143	-5.26163	0.695852		22_start	-955.983	-959.813	-959.821	-959.681	-959.478	-0.132684	∆E#rev	48.5239	28.7638	36.8228	32.0165	31.5644	2.80062	-5.25841	0.686752		22_start	-955.983	-959.805	-959.812	-959.68	-959.474	-0.125253	∆E#rev	48.524	28.752	36.3699	31.987	31.6252	2.87316
-14.75		22_ts	-955.938	-959.789	-959.797	-959.651	-959.458	-0.137558	∆Ereac	-20.9144	-16.7413	-18.7826	-17.0464	-16.6982	0.0431225	2.08434	-0.675851		22_ts	-955.939	-959.789	-959.797	-959.652	-959.459	-0.137563	∆Ereac	-20.8928	-16.9474	-18.7583	-17.0137	-16.6648	0.282635	2.09353	-0.642393		22_ts	-955.939	-959.781	-959.787	-959.651	-959.455	-0.129986	∆Ereac	-20.8928	-16.8836	-18.118	-16.7049	-16.4297	0.453871
30.71		23_end	-1006.99	-1010.98	-1010.99	-1010.81	-1010.77	-0.167559	∆E#fwd	41.0838	24.51	31.7198	30.2898	29.8402	5.33016	-1.87968	0.360266		23_end	-1006.99	-1010.98	-1010.99	-1010.81	-1010.77	-0.167586	∆E#fwd	41.4542	24.8926	32.0563	30.6218	30.1773	5.28475	-1.87902	0.697434		23_end	-1006.99	-1010.97	-1010.98	-1010.81	-1010.77	-0.159877	∆E#fwd	41.4541	25.1207	33.4601	32.3677	32.1025	6.9818
21.19		23_start	-1007	-1010.99	-1011.01	-1010.82	-1010.79	-0.169262	∆E#rev	33.6488	16.1886	25.0426	22.5435	21.7305	5.54188	-3.31215	0.928457		23_start	-1007	-1010.99	-1011.01	-1010.82	-1010.79	-0.169307	∆E#rev	33.1211	15.4927	24.56	22.046	21.2366	5.74393	-3.32333	0.434605		23_start	-1007	-1010.99	-1011	-1010.83	-1010.78	-0.161604	∆E#rev	33.1211	15.5758	24.5806	22.4046	21.7851	6.20927
9.52		23_ts	-1006.94	-1010.94	-1010.96	-1010.77	-1010.75	-0.171541	∆Ereac	7.43497	8.32138	6.67719	7.74624	8.10966	-0.211715	1.43247	-0.568191		23_ts	-1006.94	-1010.94	-1010.96	-1010.77	-1010.75	-0.171593	∆Ereac	8.33308	9.39986	7.49637	8.57585	8.94068	-0.459178	1.44431	0.262829		23_ts	-1006.94	-1010.94	-1010.95	-1010.77	-1010.74	-0.163345	∆Ereac	8.33308	9.54484	8.87946	9.96316	10.3174	0.772533
2.87		24_end	-2255.48	#VALUE!	nomatch	nomatch	-2261.39	nomatch	∆E#fwd	10.8328	-1.19606	#VALUE!	#VALUE!	#VALUE!	#VALUE!	#VALUE!	#VALUE!		24_end	nomatch	#VALUE!	nomatch	nomatch	-2261.39	nomatch	∆E#fwd	#VALUE!	-1.0834	#VALUE!	#VALUE!	#VALUE!	#VALUE!	#VALUE!			24_end	-2255.48	-2261.8	-2261.82	-2261.57	-2261.39	-0.232895	∆E#fwd	11.536	-0.985889	3.20451	1.14008	1.0229	2.00879
16.96		24_start	-2255.47	-2261.79	-2261.81	-2261.54	-2261.36	-0.244122	∆E#rev	19.0389	17.8224	#VALUE!	#VALUE!	#VALUE!	#VALUE!	#VALUE!	#VALUE!		24_start	nomatch	#VALUE!	nomatch	nomatch	-2261.36	nomatch	∆E#rev	#VALUE!	17.8562	#VALUE!	#VALUE!	#VALUE!	#VALUE!	#VALUE!			24_start	-2255.47	-2261.77	-2261.79	-2261.54	-2261.36	-0.231025	∆E#rev	19.1224	17.7126	18.9812	18.0901	18.178	0.465416
-14.1		24_ts	-2255.45	#VALUE!	nomatch	nomatch	-2261.37	nomatch	∆Ereac	-8.20605	-19.0185	#VALUE!	#VALUE!	#VALUE!	#VALUE!	#VALUE!	#VALUE!		24_ts	nomatch	#VALUE!	nomatch	nomatch	-2261.37	nomatch	∆Ereac	#VALUE!	-18.9396	#VALUE!	#VALUE!	#VALUE!	#VALUE!	#VALUE!			24_ts	-2255.45	-2261.77	-2261.79	-2261.54	-2261.36	-0.234315	∆Ereac	-7.58645	-18.6985	-15.7767	-16.95	-17.1551	1.54337
2.66		25_end	-2182.12	#VALUE!	nomatch	nomatch	-2187.84	nomatch	∆E#fwd	15.9544	-1.97036	#VALUE!	#VALUE!	#VALUE!	#VALUE!	#VALUE!	#VALUE!		25_end	nomatch	#VALUE!	nomatch	nomatch	-2187.84	nomatch	∆E#fwd	#VALUE!	-2.08563	#VALUE!	#VALUE!	#VALUE!	#VALUE!	#VALUE!			25_end	-2182.12	-2188.26	-2188.27	-2188.04	-2187.84	-0.217576	∆E#fwd	16.1603	-1.66999	4.55784	1.89866	1.72568	3.39567
12.01		25_start	-2182.12	#VALUE!	nomatch	nomatch	-2187.82	nomatch	∆E#rev	13.4564	14.0594	#VALUE!	#VALUE!	#VALUE!	#VALUE!	#VALUE!	#VALUE!		25_start	nomatch	#VALUE!	nomatch	nomatch	-2187.82	nomatch	∆E#rev	#VALUE!	14.073	#VALUE!	#VALUE!	#VALUE!	#VALUE!	#VALUE!			25_start	-2182.12	-2188.24	-2188.25	-2188.02	-2187.81	-0.214609	∆E#rev	13.2011	13.8895	14.3993	13.6019	13.7112	-0.178379
-9.35		25_ts	-2182.09	#VALUE!	nomatch	nomatch	-2187.82	nomatch	∆Ereac	2.49796	-16.0297	#VALUE!	#VALUE!	#VALUE!	#VALUE!	#VALUE!	#VALUE!		25_ts	nomatch	#VALUE!	nomatch	nomatch	-2187.82	nomatch	∆Ereac	#VALUE!	-16.1586	#VALUE!	#VALUE!	#VALUE!	#VALUE!	#VALUE!			25_ts	-2182.09	-2188.23	-2188.25	-2188.01	-2187.81	-0.218847	∆Ereac	2.95917	-15.5595	-9.84146	-11.7032	-11.9855	3.57405
25.39		26_end	-1123.62	-1125.71	-1125.72	-1125.64	-1125.57	-0.0676897	∆E#fwd	11.2297	27.7987	21.0202	21.9784	21.8738	-5.92493	0.853614	-0.0469692		26_end	-1123.62	-1125.71	-1125.72	-1125.64	-1125.57	-0.0676996	∆E#fwd	11.5585	28.2436	21.331	22.2959	22.1997	-6.0439	0.86868	0.278908		26_end	-1123.62	-1125.7	-1125.71	-1125.63	-1125.57	-0.0647406	∆E#fwd	11.5585	28.2145	21.5578	22.5674	22.5251	-5.68936
0.19		26_start	-1123.64	-1125.74	-1125.75	-1125.67	-1125.62	-0.0691348	∆E#rev	-0.514728	-0.134184	-0.151193	-0.0998554	-0.0971466	0.0370375	0.0540461	-0.0256629		26_start	-1123.64	-1125.74	-1125.75	-1125.67	-1125.62	-0.069147	∆E#rev	-0.500503	-0.108244	-0.134146	-0.0774608	-0.0699661	0.0382775	0.0641798	0.00151765		26_start	-1123.64	-1125.73	-1125.74	-1125.67	-1125.62	-0.0662749	∆E#rev	-0.50051	-0.114699	-0.147527	-0.100708	-0.106019	0.00868034
25.2		26_ts	-1123.62	-1125.71	-1125.72	-1125.64	-1125.57	-0.0676079	∆Ereac	11.7444	27.9329	21.1714	22.0782	21.971	-5.96197	0.799568	-0.0213063		26_ts	-1123.62	-1125.71	-1125.72	-1125.64	-1125.57	-0.0676093	∆Ereac	12.059	28.3518	21.4652	22.3734	22.2697	-6.08217	0.8045	0.277391		26_ts	-1123.62	-1125.7	-1125.71	-1125.63	-1125.57	-0.064666	∆Ereac	12.0591	28.3292	21.7053	22.6681	22.6311	-5.69804
13.76		27_end	-1205.05	-1207.46	-1207.47	-1207.39	-1207.3	-0.0778432	∆E#fwd	12.7513	18.2706	15.3984	15.577	15.8139	-2.45666	0.415531	-0.27989		27_end	-1205.05	-1207.46	-1207.47	-1207.39	-1207.3	-0.0778557	∆E#fwd	13.1732	18.169	15.7479	15.9171	16.158	-2.011	0.410115	0.0641805		27_end	-1205.05	-1207.46	-1207.46	-1207.38	-1207.3	-0.0740553	∆E#fwd	13.1732	18.2197	15.7523	15.9485	16.1795	-2.04015
2.39		27_start	-1205.07	-1207.49	-1207.5	-1207.41	-1207.33	-0.0779873	∆E#rev	1.72945	2.84516	1.06504	1.15326	1.2025	-1.64266	0.137464	-0.0862018		27_start	-1205.07	-1207.49	-1207.5	-1207.41	-1207.33	-0.077995	∆E#rev	1.88592	2.6837	1.20883	1.29062	1.34131	-1.34239	0.132485	0.0526064		27_start	-1205.07	-1207.48	-1207.49	-1207.41	-1207.32	-0.0742756	∆E#rev	1.88598	2.73792	0.894078	0.952054	0.96986	-1.76806
11.37		27_ts	-1205.05	-1207.46	-1207.47	-1207.39	-1207.3	-0.0777026	∆Ereac	11.0218	15.4254	14.3333	14.4238	14.6114	-0.814	0.278066	-0.193689		27_ts	-1205.04	-1207.46	-1207.47	-1207.38	-1207.3	-0.0777253	∆Ereac	11.2873	15.4853	14.539	14.6265	14.8167	-0.668608	0.27763	0.0115741		27_ts	-1205.04	-1207.45	-1207.46	-1207.38	-1207.29	-0.0739629	∆Ereac	11.2873	15.4818	14.8582	14.9965	15.2097	-0.272085
29.06		28_end	-1648.35	-1652.2	-1652.22	-1652.06	-1651.96	-0.14171	∆E#fwd	44.3653	33.0656	34.0375	31.3388	32.0038	-1.06179	-2.0337	0.0407712		28_end	-1648.35	-1652.2	-1652.21	-1652.06	-1651.96	-0.141707	∆E#fwd	44.014	32.7089	33.6775	30.9826	31.6408	-1.06817	-2.03672	-0.32224		28_end	-1648.35	-1652.19	-1652.2	-1652.06	-1651.95	-0.13462	∆E#fwd	44.0139	32.6522	32.8277	30.2144	30.6757	-1.97653
16.63		28_start	-1648.37	-1652.22	-1652.24	-1652.08	-1651.99	-0.140016	∆E#rev	31.9531	12.5588	19.94	18.3039	17.7405	5.18166	-2.19951	0.887016		28_start	-1648.37	-1652.22	-1652.24	-1652.08	-1651.99	-0.140023	∆E#rev	31.5524	12.0384	19.57	17.9321	17.3621	5.32367	-2.20796	0.508613		28_start	-1648.37	-1652.21	-1652.22	-1652.08	-1651.99	-0.132492	∆E#rev	31.5524	12.0354	19.5348	18.2569	17.8062	5.77084
12.43		28_ts	-1648.3	-1652.17	-1652.19	-1652.03	-1651.94	-0.144317	∆Ereac	12.4121	20.5067	14.0975	13.0349	14.2633	-6.24345	0.165804	-0.846245		28_ts	-1648.3	-1652.17	-1652.19	-1652.03	-1651.94	-0.144317	∆Ereac	12.4616	20.6705	14.1074	13.0505	14.2787	-6.39184	0.171235	-0.830853		28_ts	-1648.3	-1652.16	-1652.17	-1652.02	-1651.94	-0.136656	∆Ereac	12.4615	20.6169	13.2929	11.9575	12.8695	-7.74736
14.95		29_end	-1649.52	-1653.42	-1653.43	-1653.28	-1653.17	-0.141399	∆E#fwd	22.1965	14.4411	16.3228	15.7309	15.5496	1.10852	-0.773239	-0.192995		29_end	-1649.52	-1653.42	-1653.43	-1653.28	-1653.17	-0.141409	∆E#fwd	22.6504	14.8132	16.7289	16.1248	15.9517	1.13855	-0.777152	0.209155		29_end	-1649.52	-1653.41	-1653.42	-1653.27	-1653.17	-0.134478	∆E#fwd	22.6504	14.8362	16.6747	16.29	16.1656	1.32934
30.89		29_start	-1649.49	-1653.39	-1653.4	-1653.25	-1653.14	-0.142641	∆E#rev	42.298	32.1422	34.1426	32.7713	32.7764	0.634245	-1.36622	-1.08732		29_start	-1649.49	-1653.39	-1653.4	-1653.25	-1653.14	-0.142637	∆E#rev	43.2513	33.1848	35.0773	33.7028	33.7292	0.544338	-1.34809	-0.134563		29_start	-1649.49	-1653.38	-1653.39	-1653.24	-1653.14	-0.135667	∆E#rev	43.2514	33.1239	34.9705	33.84	33.8741	0.75029
-15.93		29_ts	-1649.46	-1653.37	-1653.38	-1653.22	-1653.12	-0.143584	∆Ereac	-20.1014	-17.7011	-17.8198	-17.0404	-17.2268	0.474274	0.592976	0.894321		29_ts	-1649.46	-1653.37	-1653.38	-1653.22	-1653.12	-0.143599	∆Ereac	-20.6009	-18.3717	-18.3484	-17.5779	-17.7774	0.594214	0.570941	0.343719		29_ts	-1649.46	-1653.35	-1653.36	-1653.22	-1653.11	-0.13628	∆Ereac	-20.6009	-18.2876	-18.2958	-17.55	-17.7086	0.579053
9.88		30_end	-1058.32	-1061.22	-1061.23	-1061.12	-1061.01	-0.100473	∆E#fwd	14.6256	9.30783	11.6809	11.0403	11.0259	1.71812	-0.654932	0.152494		30_end	-1058.32	-1061.22	-1061.23	-1061.12	-1061.01	-0.100465	∆E#fwd	14.4674	9.19161	11.5249	10.8815	10.8652	1.67357	-0.659703	-0.00827055		30_end	-1058.32	-1061.21	-1061.22	-1061.12	-1061.01	-0.0962542	∆E#fwd	14.4673	9.24136	11.4254	10.8285	10.8006	1.55919
17.22		30_start	-1058.29	-1061.21	-1061.21	-1061.1	-1061	-0.102018	∆E#rev	31.1071	15.7408	21.526	19.9159	19.6991	3.9583	-1.82696	-0.179698		30_start	-1058.29	-1061.21	-1061.21	-1061.1	-1061	-0.10201	∆E#rev	31.1608	15.8082	21.5829	19.9704	19.7503	3.94203	-1.83261	-0.1285		30_start	-1058.29	-1061.2	-1061.2	-1061.1	-1061	-0.0977885	∆E#rev	31.1608	15.8519	21.6048	20.0452	19.8362	3.9843
-7.34		30_ts	-1058.27	-1061.19	-1061.2	-1061.09	-1060.99	-0.103038	∆Ereac	-16.4814	-6.43293	-9.84515	-8.87557	-8.67312	-2.24018	1.17203	0.332191		30_ts	-1058.27	-1061.19	-1061.2	-1061.09	-1060.99	-0.103035	∆Ereac	-16.6935	-6.61662	-10.058	-9.08885	-8.88508	-2.26846	1.1729	0.120229		30_ts	-1058.27	-1061.18	-1061.19	-1061.08	-1060.99	-0.0987397	∆Ereac	-16.6935	-6.61054	-10.1794	-9.21663	-9.03564	-2.42511
3.25		31_end	-1058.28	-1061.22	-1061.23	-1061.11	-1061.02	-0.10695	∆E#fwd	20.1597	-2.70175	4.67697	2.37787	2.3421	5.04385	-2.33487	0.199611		31_end	-1058.28	-1061.22	-1061.23	-1061.11	-1061.02	-0.106925	∆E#fwd	20.2365	-2.76561	4.77237	2.4858	2.46349	5.2291	-2.30887	0.321009		31_end	-1058.28	-1061.22	-1061.22	-1061.11	-1061.02	-0.102145	∆E#fwd	20.2365	-2.47546	3.79365	1.83928	1.78526	4.26072
13.34		31_start	-1058.29	-1061.21	-1061.21	-1061.1	-1061	-0.102018	∆E#rev	9.04337	11.1644	11.5141	12.3098	12.0367	0.872319	0.522682	-0.334557		31_start	-1058.29	-1061.21	-1061.21	-1061.1	-1061	-0.10201	∆E#rev	9.26747	11.3673	11.7726	12.5705	12.2847	0.917322	0.51206	-0.0866484		31_start	-1058.29	-1061.2	-1061.2	-1061.1	-1061	-0.0977885	∆E#rev	9.26745	11.39	12.8235	13.6027	13.3524	1.96242
-10.08		31_ts	-1058.26	-1061.2	-1061.21	-1061.1	-1061.01	-0.105681	∆Ereac	11.1164	-13.8662	-6.8371	-9.93194	-9.69465	4.17153	-2.85755	0.534168		31_ts	-1058.26	-1061.2	-1061.21	-1061.1	-1061.01	-0.105654	∆Ereac	10.969	-14.1329	-7.00023	-10.0847	-9.82116	4.31178	-2.82094	0.407657		31_ts	-1058.26	-1061.19	-1061.2	-1061.09	-1061	-0.100903	∆Ereac	10.969	-13.8654	-9.02985	-11.7634	-11.5671	2.2983
19.16		32_end	-995.068	-996.494	-996.502	-996.442	-996.43	-0.0520549	∆E#fwd	30.2202	20.8331	23.2509	23.3036	23.5779	2.74474	0.326954	-0.0786927		32_end	-995.069	-996.495	-996.502	-996.443	-996.431	-0.0520606	∆E#fwd	29.6958	20.4213	22.7763	22.8229	23.0932	2.67191	0.316927	-0.563397		32_end	-995.069	-996.489	-996.495	-996.438	-996.43	-0.0503373	∆E#fwd	29.6958	20.4196	22.5869	22.5755	22.7726	2.35298
64.57		32_start	-995.028	-996.439	-996.446	-996.387	-996.348	-0.0518729	∆E#rev	55.3893	72.6526	58.1319	58.2988	58.303	-14.3496	0.171072	-0.13664		32_start	-995.027	-996.438	-996.445	-996.386	-996.347	-0.0518646	∆E#rev	55.924	73.2147	58.6074	58.7771	58.7855	-14.4292	0.17805	0.345865		32_start	-995.027	-996.431	-996.437	-996.381	-996.346	-0.0498413	∆E#rev	55.924	73.1647	58.798	59.0979	59.1646	-14.0001
-45.4		32_ts	-994.979	-996.401	-996.409	-996.35	-996.315	-0.0517889	∆Ereac	-25.1692	-51.8195	-34.881	-34.9952	-34.7251	17.0944	0.155883	0.0579473		32_ts	-994.98	-996.402	-996.409	-996.35	-996.315	-0.0517903	∆Ereac	-26.2282	-52.7934	-35.8312	-35.9542	-35.6923	17.1011	0.138877	-0.909262		32_ts	-994.98	-996.395	-996.401	-996.345	-996.314	-0.0498594	∆Ereac	-26.2282	-52.7451	-36.2112	-36.5224	-36.392	16.3531
1.26		33_end	-271.294	-272.27	-272.273	-272.246	-272.221	-0.023618	∆E#fwd	2.60869	1.59956	2.66347	2.5471	2.3801	0.780538	-0.283376	-0.385847		33_end	-271.293	-272.269	-272.272	-272.245	-272.22	-0.0235941	∆E#fwd	3.08162	1.95819	3.07733	2.95855	2.79223	0.834047	-0.285096	0.0262882		33_end	-271.293	-272.265	-272.268	-272.242	-272.22	-0.0228057	∆E#fwd	3.08162	1.98841	3.23974	3.16011	3.03358	1.04517
7.83		33_start	-271.257	-272.258	-272.261	-272.232	-272.218	-0.0262495	∆E#rev	25.7958	3.4989	11.8812	10.1136	9.84739	6.34849	-2.03386	-0.113608		33_start	-271.257	-272.258	-272.261	-272.231	-272.218	-0.0262255	∆E#rev	25.8409	3.52692	11.9219	10.152	9.88621	6.35928	-2.03572	-0.0747858		33_start	-271.257	-272.254	-272.257	-272.229	-272.217	-0.0255035	∆E#rev	25.841	3.54514	11.8801	10.1076	9.82657	6.28143
-6.57		33_ts	-271.253	-272.254	-272.257	-272.227	-272.216	-0.026435	∆Ereac	-23.1871	-1.89934	-9.21777	-7.56648	-7.46729	-5.56795	1.75049	-0.272239		33_ts	-271.252	-272.253	-272.257	-272.226	-272.214	-0.0264147	∆Ereac	-22.7593	-1.56874	-8.8446	-7.19341	-7.09398	-5.52524	1.75063	0.101074		33_ts	-271.252	-272.249	-272.252	-272.223	-272.214	-0.0256304	∆Ereac	-22.7593	-1.55673	-8.6404	-6.94749	-6.79299	-5.23626
29.15		34_end	-856.663	-859.665	-859.675	-859.55	-859.512	-0.114639	∆E#fwd	21.7352	32.3374	28.3802	29.4557	29.1573	-3.18013	0.777096	0.312265		34_end	-856.664	-859.666	-859.676	-859.551	-859.513	-0.11465	∆E#fwd	21.2366	32.0572	27.8183	28.9159	28.6328	-3.42434	0.814472	-0.212194		34_end	-856.664	-859.658	-859.667	-859.548	-859.511	-0.109948	∆E#fwd	21.2367	32.0029	28.6555	29.7363	29.5136	-2.48932
2.91		34_start	-856.674	-859.705	-859.716	-859.587	-859.564	-0.11832	∆E#rev	14.6245	-0.346409	5.22137	3.98728	3.70135	4.04776	-1.52002	-0.614592		34_start	-856.674	-859.705	-859.715	-859.586	-859.564	-0.118354	∆E#rev	15.1461	0.227236	5.77478	4.54798	4.26623	4.03899	-1.50856	-0.0497166		34_start	-856.674	-859.699	-859.708	-859.585	-859.562	-0.113577	∆E#rev	15.1461	0.321382	5.32735	4.13091	3.82412	3.50274
26.24		34_ts	-856.64	-859.658	-859.669	-859.542	-859.512	-0.116606	∆Ereac	7.11074	32.6838	23.1588	25.4684	25.4559	-7.22789	2.29712	0.926857		34_ts	-856.64	-859.659	-859.669	-859.542	-859.513	-0.116605	∆Ereac	6.09054	31.8299	22.0436	24.3679	24.3666	-7.46333	2.32303	-0.162477		34_ts	-856.64	-859.651	-859.661	-859.539	-859.511	-0.111855	∆Ereac	6.09055	31.6815	23.3282	25.6054	25.6895	-5.99205
18.31		35_end_MAI	-816.475	-819.277	-819.288	-819.166	-819.147	-0.110953	∆E#fwd	14.5347	18.4841	16.528	15.9816	15.5778	-2.90626	-0.950189	0.608457		35_end_MAI	-816.475	-819.277	-819.288	-819.166	-819.147	-0.110949	∆E#fwd	14.5673	18.6292	16.5314	15.9939	15.5962	-3.03299	-0.935263	0.626834		35_end_MAI	-816.475	-819.268	-819.277	-819.162	-819.145	-0.106293	∆E#fwd	14.5673	18.6995	17.3868	17.1741	16.9894	-1.71013
-1.41		35_start_MAI	-856.664	-859.666	-859.676	-859.551	-859.513	-0.114648	∆E#rev	2.01916	-3.7803	-3.04121	-3.56244	-3.6298	0.150495	-0.588598	0.218751		35_start_MAI	-856.664	-859.666	-859.676	-859.551	-859.513	-0.11465	∆E#rev	1.91845	-3.76756	-3.02706	-3.53934	-3.61351	0.154054	-0.586454	0.235046		35_start_MAI	-856.664	-859.658	-859.667	-859.548	-859.511	-0.109934	∆E#rev	1.91844	-3.55466	-2.76994	-2.92	-2.92551	0.629144
19.72		35_ts_MAI	-856.641	-859.64	-859.651	-859.525	-859.483	-0.115519	∆Ereac	12.5155	22.2644	19.5692	19.544	19.2076	-3.05676	-0.361592	0.389706		35_ts_MAI	-856.641	-859.64	-859.651	-859.525	-859.483	-0.115507	∆Ereac	12.6489	22.3967	19.5585	19.5333	19.2097	-3.18704	-0.348809	0.391788		35_ts_MAI	-856.641	-859.63	-859.64	-859.52	-859.481	-0.110273	∆Ereac	12.6488	22.2542	20.1567	20.0941	19.9149	-2.33928
		prodCH4	-40.1689	-40.3573	-40.3574	-40.3536	-40.3303	-0.00373567											prodCH4	-40.1689	-40.3574	-40.3574	-40.3536	-40.3304	-0.00374176											prodCH4	-40.1689	-40.3574	-40.3574	-40.3536	-40.3304	-0.00374082
		prodCO	-112.644	-112.95	-112.951	-112.94	-112.933	-0.0102591											prodCO	-112.644	-112.95	-112.951	-112.94	-112.933	-0.0102604											prodCO	-112.644	-112.95	-112.951	-112.94	-112.933	-0.0102593
		prodPEt3_1	-576.403	-577.534	-577.535	-577.5	-577.4	-0.0332675											prodPEt3_1	-576.403	-577.534	-577.535	-577.501	-577.4	-0.0332675											prodPEt3_1	-576.403	-577.533	-577.534	-577.501	-577.4	-0.0326839
[truncated: 85 more columns]

## Sheet: CCSD(T)
MOBH35 Revised Reference values from acs.jctc.9b01266 DLPNO-CCSD(T)/def2-{T,Q}ZVPP + (DLPNO-T1 - DLPNO-T0/def2TZVPP)			CCSD(T)/def2-SVP from MOLPRO																		CCSD(T)/def2-SV(P) from MOLPRO																				CCSD(T)/def2-SVP from Psi4
																	MOLPRO-Psi4 (kcal/mol)																		MOLPRO-Psi4 (kcal/mol)
		SPECIES	HF	Ecorr_MP2	E_MP2	E_corr_CCSD	E_CCSD	E_corr_T	E_CCSD_T		ΔE HF	ΔΕ MP2(FC)	ΔΕ CCSD(FC)	ΔΕ CCSD(T,FC)	CCSD(T)-MP2	. (T)	δCCSD	δCCSD(T)		SPECIES	HF	Ecorr_MP2	E_MP2	E_corr_CCSD	E_CCSD	E_corr_T	E_CCSD_T		ΔE HF	ΔΕ MP2(FC)	ΔΕ CCSD(FC)	ΔΕ CCSD(T,FC)	CCSD(T)-MP2	. (T)	δCCSD	δCCSD(T)			Species	E_HF direct from MOLPRO	E_HF RIJK from Psi4	Ecorr_MP2	E_MP2	E_corr_CCSD	E_CCSD	E_corr_T	E_CCSD_T	E2ss	E2os
26.03		01_end								∆E#fwd										01_end								∆E#fwd											01_end	-1852.44	-1852.44	-4.08584	-1856.52	-4.30604	-1856.74	-0.176684	-1856.92	-1.05028	-3.03557
15.4		01_start								∆E#rev										01_start								∆E#rev											01_start	-1852.45	-1852.45	-4.09908	-1856.55	-4.31433	-1856.76	-0.178512	-1856.94	-1.05688	-3.0422
10.63		01_ts								∆Ereac										01_ts								∆Ereac											01_ts	-1852.38	-1852.38	-4.12548	-1856.51	-4.33249	-1856.72	-0.182546	-1856.9	-1.06908	-3.0564
5.58		02_end								∆E#fwd										02_end								∆E#fwd											02_end	-1683.95	-1683.95	-3.51578	-1687.46	-3.74059	-1687.69	-0.14288	-1687.83	-0.881423	-2.63436
22.11		02_start								∆E#rev										02_start								∆E#rev											02_start	-1683.91	-1683.91	-3.51958	-1687.43	-3.74213	-1687.65	-0.14555	-1687.8	-0.882725	-2.63685
-16.53		02_ts								∆Ereac										02_ts								∆Ereac											02_ts	-1683.89	-1683.89	-3.52935	-1687.42	-3.74858	-1687.64	-0.146721	-1687.79	-0.887812	-2.64154
0.91		03_end	-1266.8	-1.70463	-1268.51	-1.81421	-1268.62	-0.0932432	-1268.71	∆E#fwd	3.00231	1.4048	1.48163	0.954216	-0.450588	-0.527414				03_end								∆E#fwd											03_end	-1266.8	-1266.8	-1.76753	-1268.57	-1.81408	-1268.62	-0.0932304	-1268.71	-0.480596	-1.28693
27.21		03_start	-1266.73	-1.73839	-1268.47	-1.83307	-1268.57	-0.101188	-1268.67	∆E#rev	45.9426	23.1618	32.5854	27.0727	3.91087	-5.51273				03_start								∆E#rev											03_start	-1266.73	-1266.73	-1.80434	-1268.54	-1.83294	-1268.57	-0.101175	-1268.67	-0.49262	-1.31172
-26.3		03_ts	-1266.73	-1.74093	-1268.47	-1.83549	-1268.57	-0.102028	-1268.67	∆Ereac	-42.9403	-21.757	-31.1038	-26.1185	-4.36146	4.98532				03_ts								∆Ereac											03_ts	-1266.73	-1266.73	-1.80781	-1268.54	-1.83537	-1268.57	-0.102016	-1268.67	-0.494477	-1.31333
1.49		04_end	-1228.97	-1.58909	-1230.56	-1.69176	-1230.67	-0.0848797	-1230.75	∆E#fwd	1.79097	4.28286	2.01182	2.36026	-1.92259	0.348447				04_end								∆E#fwd											04_end	-1228.97	-1228.97	-1.6461	-1230.62	-1.69164	-1230.67	-0.0848683	-1230.75	-0.445773	-1.20033
8.85		04_start	-1228.94	-1.62224	-1230.56	-1.70929	-1230.65	-0.0945295	-1230.74	∆E#rev	25.0827	6.77149	14.3029	8.59593	1.82445	-5.70694				04_start								∆E#rev											04_start	-1228.94	-1228.94	-1.68457	-1230.62	-1.70918	-1230.65	-0.0945182	-1230.74	-0.460779	-1.22379
-7.37		04_ts	-1228.93	-1.61827	-1230.55	-1.70894	-1230.64	-0.0939743	-1230.74	∆Ereac	-23.2917	-2.48863	-12.2911	-6.23567	-3.74704	6.05539				04_ts								∆Ereac											04_ts	-1228.93	-1228.93	-1.68118	-1230.62	-1.70882	-1230.64	-0.0939626	-1230.74	-0.460679	-1.22051
4.47		05_end_correct								∆E#fwd										05_end_correct								∆E#fwd											05_end_correct	-2737.94	-2737.93	-4.01625	-2741.95	-4.15262	-2742.09	-0.183519	-2742.27	-1.05512	-2.96113
22.77		05_start								∆E#rev										05_start								∆E#rev											05_start	-2737.91	-2737.91	-3.99879	-2741.91	-4.1466	-2742.06	-0.182829	-2742.24	-1.04816	-2.95064
-18.29		05_ts								∆Ereac										05_ts								∆Ereac											05_ts	-2737.9	-2737.9	-4.00846	-2741.91	-4.15129	-2742.05	-0.183136	-2742.24	-1.05296	-2.95549
15.77		06_end	-2591.81	-2.71454	-2594.52	-2.94439	-2594.75	-0.135818	-2594.89	∆E#fwd	21.1686	13.5161	14.855	13.4421	-0.0740101	-1.41288				06_end								∆E#fwd											06_end	-2591.81	-2591.81	-2.80147	-2594.61	-2.94418	-2594.75	-0.135803	-2594.89	-0.746997	-2.05447
14.25		06_start	-2591.81	-2.70891	-2594.52	-2.93841	-2594.75	-0.134447	-2594.89	∆E#rev	16.6789	12.5622	14.1158	13.5634	1.00123	-0.552355				06_start								∆E#rev											06_start	-2591.81	-2591.81	-2.79769	-2594.61	-2.9382	-2594.75	-0.134432	-2594.89	-0.748271	-2.04942
1.52		06_ts	-2591.78	-2.7211	-2594.5	-2.94848	-2594.73	-0.136699	-2594.87	∆Ereac	4.48973	0.953934	0.739217	-0.121309	-1.07524	-0.860526				06_ts								∆Ereac											06_ts	-2591.78	-2591.78	-2.81186	-2594.59	-2.94827	-2594.73	-0.136683	-2594.86	-0.753823	-2.05804
27.94		07_end	-2591.79	-2.71394	-2594.51	-2.94461	-2594.74	-0.136478	-2594.87	∆E#fwd	43.4849	26.8681	30.3735	26.6558	-0.212315	-3.71766				07_end								∆E#fwd											07_end	-2591.79	-2591.79	-2.80156	-2594.59	-2.9444	-2594.74	-0.136463	-2594.87	-0.74782	-2.05374
18.47		07_start	-2591.81	-2.71454	-2594.52	-2.94439	-2594.75	-0.135818	-2594.89	∆E#rev	34.5743	17.579	21.5994	18.2955	0.716492	-3.30391				07_start								∆E#rev											07_start	-2591.81	-2591.81	-2.80147	-2594.61	-2.94418	-2594.75	-0.135803	-2594.89	-0.746997	-2.05447
9.47		07_ts	-2591.74	-2.74102	-2594.48	-2.96529	-2594.7	-0.141743	-2594.84	∆Ereac	8.91065	9.28908	8.77402	8.36027	-0.928807	-0.41375				07_ts								∆Ereac											07_ts	-2591.74	-2591.74	-2.83513	-2594.57	-2.96508	-2594.7	-0.141727	-2594.84	-0.763056	-2.07208
37.28		08_end								∆E#fwd										08_end								∆E#fwd											08_end	-2616.67	-2616.67	-5.12317	-2621.79	-5.29545	-2621.96	-0.260871	-2622.22	-1.39819	-3.72498
35.82		08_start								∆E#rev										08_start								∆E#rev											08_start	-2616.67	-2616.67	-5.12636	-2621.79	-5.2982	-2621.97	-0.262386	-2622.23	-1.39796	-3.7284
1.46		08_ts								∆Ereac										08_ts								∆Ereac											08_ts	-2616.64	-2616.64	-5.08519	-2621.72	-5.27356	-2621.91	-0.260898	-2622.17	-1.38099	-3.7042
33		09_end								∆E#fwd										09_end								∆E#fwd											09_end	-2616.58	-2616.58	-5.16251	-2621.74	-5.34429	-2621.92	-0.279576	-2622.2	-1.41503	-3.74748
4.93		09_start								∆E#rev										09_start								∆E#rev											09_start	-2616.67	-2616.67	-5.12317	-2621.79	-5.29545	-2621.96	-0.260871	-2622.22	-1.39819	-3.72498
28.07		09_ts								∆Ereac										09_ts								∆Ereac											09_ts	-2616.59	-2616.59	-5.15077	-2621.74	-5.31969	-2621.91	-0.26815	-2622.18	-1.40937	-3.7414
-5.28		10_end_MAI	-1024.39	-3.24698	-1027.63	-3.46127	-1027.85	-0.137331	-1027.99	∆E#fwd	-9.75571	-7.75056	-5.28516	-3.47671	4.27385	1.80845	-0.00883205	-0.015324		10_end_MAI	-1024.26	-2.89618	-1027.16	-3.11673	-1027.38	-0.119621	-1027.5	∆E#fwd	-8.32371	-9.1826	-4.12678	-2.72885	6.45376	1.39793	0.00327387	0.00384985		DF-CCSD(T)	10_end_MAI	-1024.39	-1024.39	-3.30556	-1027.69	-3.46238	-1027.85	-0.137491	-1027.99	-0.833173	-2.47239
7.67		10_start_MAI	-1136.99	-3.5336	-1140.52	-3.77183	-1140.76	-0.156259	-1140.92	∆E#rev	17.7024	15.8102	12.6508	9.58419	-6.226	-3.06657	0.163778	0.173468		10_start_MAI	-1136.86	-3.18175	-1140.04	-3.43007	-1140.29	-0.138149	-1140.43	∆E#rev	18.0162	13.9273	10.954	7.72791	-6.19937	-3.22607	0.00570673	0.0055384			10_start_MAI	-1136.99	-1136.99	-3.60573	-1140.59	-3.77313	-1140.76	-0.156444	-1140.92	-0.91829	-2.68744
-12.95		10_ts_MAI	-1137	-3.53041	-1140.53	-3.76471	-1140.77	-0.153377	-1140.92	∆Ereac	-27.4581	-23.5608	-17.9359	-13.0609	10.4999	4.87502	-0.17261	-0.188792		10_ts_MAI	-1136.87	-3.18312	-1140.06	-3.42338	-1140.3	-0.135921	-1140.43	∆Ereac	-26.3399	-23.1099	-15.0808	-10.4568	12.6531	4.62401	-0.00243287	-0.00168855			10_ts_MAI	-1137	-1137	-3.60082	-1140.6	-3.76603	-1140.77	-0.153551	-1140.92	-0.91515	-2.68567
34.8		11_end	-1241.74	-4.10567	-1245.85	-4.35608	-1246.1	-0.208809	-1246.31	∆E#fwd	23.2277	32.1964	29.4317	29.8133	-2.38309	0.381597	-0.046441	-0.0497741		11_end	-1241.64	-3.86061	-1245.5	-4.1142	-1245.75	-0.194943	-1245.95	∆E#fwd	25.9836	31.2255	30.3952	30.3476	-0.877894	-0.0475286	-0.00458236	-0.0051936			11_end	-1241.74	-1241.74	-4.25324	-1246	-4.35737	-1246.1	-0.209054	-1246.31	-1.1557	-3.09755
89.6		11_start	-1241.63	-4.13437	-1245.76	-4.38066	-1246.01	-0.214465	-1246.22	∆E#rev	96.473	87.4307	87.2547	84.0873	-3.3434	-3.16738	0.00428096	0.00703148		11_start	-1241.53	-3.87748	-1245.41	-4.13196	-1245.66	-0.199808	-1245.86	∆E#rev	94.8688	89.5203	88.1327	85.0327	-4.48759	-3.10006	-0.00117548	-0.00147126			11_start	-1241.63	-1241.63	-4.28936	-1245.92	-4.38202	-1246.01	-0.214719	-1246.22	-1.17254	-3.11682
-54.8		11_ts	-1241.59	-4.12008	-1245.71	-4.37077	-1245.96	-0.213857	-1246.17	∆Ereac	-73.2453	-55.2343	-57.823	-54.274	0.960314	3.54897	-0.0507219	-0.0568055		11_ts	-1241.49	-3.86913	-1245.36	-4.12493	-1245.61	-0.199883	-1245.81	∆Ereac	-68.8852	-58.2947	-57.7376	-54.685	3.6097	3.05253	-0.00340687	-0.00372234			11_ts	-1241.59	-1241.59	-4.26896	-1245.86	-4.37208	-1245.96	-0.214106	-1246.18	-1.16083	-3.10812
-0.63		12_end	-1792.7	-3.33077	-1796.03	-3.57187	-1796.28	-0.152411	-1796.43	∆E#fwd	5.15293	5.59346	5.60376	5.66777	0.0743048	0.0640116	0.00482805	0.00511317		12_end	-1792.58	-2.95087	-1795.53	-3.20332	-1795.79	-0.134468	-1795.92	∆E#fwd	4.7771	5.63236	5.72474	5.79825	0.165896	0.0735147	0.000568943	0.000574614			12_end	-1792.7	-1792.7	-3.39903	-1796.1	-3.573	-1796.28	-0.152637	-1796.43	-0.866491	-2.53254
31.02		12_start	-1792.64	-3.34376	-1795.99	-3.58201	-1796.22	-0.153858	-1796.38	∆E#rev	43.587	35.8784	37.6757	36.8315	0.953153	-0.844187	0.0101877	0.00554536		12_start	-1792.52	-2.96179	-1795.49	-3.21256	-1795.74	-0.135429	-1795.87	∆E#rev	41.1622	35.1639	36.309	35.7796	0.615724	-0.529443	0.000853621	0.000729924			12_start	-1792.64	-1792.64	-3.41515	-1796.06	-3.58317	-1796.23	-0.154076	-1796.38	-0.873825	-2.54133
-31.65		12_ts	-1792.63	-3.34306	-1795.98	-3.5813	-1796.22	-0.153756	-1796.37	∆Ereac	-38.4341	-30.2849	-32.072	-31.1638	-0.878848	0.908198	-0.00535969	-0.000432185		12_ts	-1792.52	-2.96042	-1795.48	-3.21105	-1795.73	-0.135312	-1795.86	∆Ereac	-36.3851	-29.5315	-30.5843	-29.9813	-0.449828	0.602957	-0.000284677	-0.00015531			12_ts	-1792.63	-1792.63	-3.41461	-1796.05	-3.58246	-1796.22	-0.153975	-1796.37	-0.873888	-2.54073
22.41		13_end	-1675.98	-3.66054	-1679.64	-3.88795	-1679.87	-0.18361	-1680.05	∆E#fwd	48.3117	18.6097	24.6943	18.3688	-0.240873	-6.32547	0.060369	0.0672879		13_end	-1675.9	-3.28973	-1679.19	-3.53274	-1679.43	-0.165296	-1679.6	∆E#fwd	48.8733	17.5489	22.0657	16.2527	-1.29622	-5.81302	0.00854751	0.00904693			13_end	-1675.98	-1675.98	-3.80378	-1679.78	-3.88922	-1679.87	-0.18388	-1680.05	-1.04668	-2.7571
49.69		13_start	-1675.94	-3.65361	-1679.59	-3.87981	-1679.82	-0.183923	-1680	∆E#rev	73.2158	47.86	54.7051	48.1835	0.323499	-6.52151	0.0326808	0.0343199		13_start	-1675.86	-3.27628	-1679.14	-3.51838	-1679.38	-0.165675	-1679.55	∆E#rev	71.5556	48.6703	53.7602	47.7095	-0.96083	-6.05073	0.00280437	0.00251617			13_start	-1675.94	-1675.94	-3.79337	-1679.73	-3.88108	-1679.82	-0.184184	-1680	-1.04031	-2.75306
-27.28		13_ts	-1675.86	-3.70095	-1679.56	-3.91744	-1679.78	-0.194003	-1679.97	∆Ereac	-24.9041	-29.2504	-30.0108	-29.8147	-0.564371	0.196044	0.0276882	0.032968		13_ts	-1675.78	-3.3262	-1679.11	-3.5611	-1679.34	-0.174938	-1679.52	∆Ereac	-22.6822	-31.1214	-31.6945	-31.4568	-0.335387	0.237702	0.00574314	0.00653076			13_ts	-1675.86	-1675.86	-3.85337	-1679.72	-3.91878	-1679.78	-0.194275	-1679.98	-1.06865	-2.78473
10.33		14_end	-1159.48	-2.87772	-1162.36	-3.05594	-1162.53	-0.133138	-1162.67	∆E#fwd	16.6312	10.7775	11.245	10.1676	-0.609875	-1.07743	0.00152862	0.0012721		14_end	-1159.4	-2.53906	-1161.94	-2.72957	-1162.13	-0.116209	-1162.24	∆E#fwd	13.4144	8.20151	8.73493	7.68279	-0.51872	-1.05214	0.00152683	0.0014983		conventional CCSD(T)	14_end	-1159.48	-1159.48	-2.9859	-1162.46	-3.05572	-1162.53	-0.133121	-1162.67	-0.8141	-2.1718
14.46		14_start	-1159.47	-2.87759	-1162.35	-3.05507	-1162.53	-0.13333	-1162.66	∆E#rev	19.4158	13.6444	14.5753	13.3771	-0.267305	-1.19814	-0.00597612	-0.00625296		14_start	-1159.39	-2.539	-1161.93	-2.72779	-1162.12	-0.116388	-1162.23	∆E#rev	20.0935	14.92	16.5297	15.3655	0.44547	-1.16427	0.000960825	0.000935509			14_start	-1159.47	-1159.47	-2.98594	-1162.46	-3.05485	-1162.53	-0.133313	-1162.66	-0.814309	-2.17163
-4.13		14_ts	-1159.45	-2.88692	-1162.33	-3.06365	-1162.51	-0.135047	-1162.65	∆Ereac	-2.78457	-2.86695	-3.33023	-3.20952	-0.342569	0.120709	0.00750473	0.00752506		14_ts	-1159.37	-2.54731	-1161.91	-2.73525	-1162.1	-0.118065	-1162.22	∆Ereac	-6.67909	-6.71849	-7.79481	-7.68268	-0.96419	0.11213	0.000566006	0.000562796			14_ts	-1159.45	-1159.45	-2.99777	-1162.44	-3.06344	-1162.51	-0.13503	-1162.65	-0.819927	-2.17785
20.27		15_end	-986.522	-1.36496	-987.887	-1.44165	-987.963	-0.0680172	-988.031	∆E#fwd	28.3753	22.5426	24.5303	23.8953	1.35266	-0.635047	-0.00988289	-0.00962939		15_end	-986.482	-1.0773	-987.559	-1.16093	-987.643	-0.0556228	-987.699	∆E#fwd	28.4904	22.1028	25.611	24.4119	2.30906	-1.19908	0.00362368	0.0037516			15_end	-986.522	-986.522	-1.43311	-987.955	-1.44153	-987.963	-0.0680062	-988.031	-0.409468	-1.02364
77.23		15_start	-986.422	-1.37701	-987.799	-1.45263	-987.875	-0.0756112	-987.95	∆E#rev	90.9704	77.5771	80.2354	74.8351	-2.74198	-5.40036	-0.0136093	-0.0138863		15_start	-986.382	-1.08935	-987.471	-1.17376	-987.556	-0.0619756	-987.618	∆E#rev	91.1793	77.2277	80.2489	75.0634	-2.16433	-5.18553	0.00202469	0.00192174			15_start	-986.422	-986.422	-1.4424	-987.864	-1.45251	-987.874	-0.0755993	-987.95	-0.408442	-1.03396
-56.96		15_ts	-986.377	-1.38631	-987.763	-1.45876	-987.836	-0.0766232	-987.912	∆Ereac	-62.5951	-55.0344	-55.7051	-50.9398	4.09464	4.76531	0.00372639	0.00425691		15_ts	-986.337	-1.09953	-987.436	-1.17834	-987.515	-0.0638865	-987.579	∆Ereac	-62.6889	-55.1249	-54.6379	-50.6515	4.47339	3.98645	0.00159899	0.00182986			15_ts	-986.377	-986.377	-1.4544	-987.831	-1.45864	-987.835	-0.0766117	-987.912	-0.414319	-1.04008
34.22		16_end	-511.117	-1.70279	-512.819	-1.79864	-512.915	-0.0885828	-513.004	∆E#fwd	30.9808	33.1317	34.1895	37.4502	4.31853	3.26069	0.00250126	0.00212901		16_end	-511.083	-1.42231	-512.505	-1.51841	-512.601	-0.0772658	-512.679	∆E#fwd	30.6221	31.2082	33.753	36.4039	5.19569	2.65087	0.000590829	0.000251501			16_end	-511.117	-511.116	-1.7904	-512.907	-1.79852	-512.915	-0.0885704	-513.004	-0.514387	-1.27601
55.4		16_start	-511.065	-1.7087	-512.774	-1.81216	-512.878	-0.0974298	-512.975	∆E#rev	63.1288	61.5671	57.8542	55.5633	-6.00385	-2.29091	-0.00133904	-0.0020994		16_start	-511.03	-1.42495	-512.455	-1.53227	-512.563	-0.0845035	-512.647	∆E#rev	63.5542	62.4804	57.9896	56.0988	-6.38157	-1.89086	-0.00252632	-0.00317862			16_start	-511.065	-511.065	-1.79833	-512.864	-1.81203	-512.877	-0.0974168	-512.975	-0.518549	-1.27978
-21.18		16_ts	-511.016	-1.70527	-512.721	-1.80705	-512.823	-0.0922335	-512.915	∆Ereac	-32.148	-28.4354	-23.6646	-18.113	10.3224	5.5516	0.0038403	0.00422841		16_ts	-510.982	-1.42402	-512.406	-1.52728	-512.509	-0.080279	-512.589	∆Ereac	-32.9321	-31.2722	-24.2366	-19.6949	11.5773	4.54173	0.00311714	0.00343012			16_ts	-511.016	-511.016	-1.79039	-512.806	-1.80692	-512.823	-0.09222	-512.915	-0.511515	-1.27888
21.48	-	17_end_MAI	-	-	#VALUE!	-	#VALUE!	-	#VALUE!	∆E#fwd	#VALUE!	#VALUE!	#VALUE!	#VALUE!	#VALUE!	#VALUE!	#VALUE!	#VALUE!		17_end_MAI	-	-	#VALUE!	-	#VALUE!	-	#VALUE!	∆E#fwd	#VALUE!	#VALUE!	#VALUE!	#VALUE!	#VALUE!	#VALUE!	#VALUE!	#VALUE!			17_end_MAI	nomatch	nomatch	nomatch	#VALUE!	nomatch	#VALUE!	nomatch	#VALUE!	nomatch	nomatch
35.47	-	17_start_MAI	-	-	#VALUE!	-	#VALUE!	-	#VALUE!	∆E#rev	#VALUE!	#VALUE!	#VALUE!	#VALUE!	#VALUE!	#VALUE!	#VALUE!	#VALUE!		17_start_MAI	-	-	#VALUE!	-	#VALUE!	-	#VALUE!	∆E#rev	#VALUE!	#VALUE!	#VALUE!	#VALUE!	#VALUE!	#VALUE!	#VALUE!	#VALUE!			17_start_MAI	nomatch	nomatch	nomatch	#VALUE!	nomatch	#VALUE!	nomatch	#VALUE!	nomatch	nomatch
-13.99	-	17_ts_MAI	-	-	#VALUE!	-	#VALUE!	-	#VALUE!	∆Ereac	#VALUE!	#VALUE!	#VALUE!	#VALUE!	#VALUE!	#VALUE!	#VALUE!	#VALUE!		17_ts_MAI	-	-	#VALUE!	-	#VALUE!	-	#VALUE!	∆Ereac	#VALUE!	#VALUE!	#VALUE!	#VALUE!	#VALUE!	#VALUE!	#VALUE!	#VALUE!			17_ts_MAI	nomatch	nomatch	nomatch	#VALUE!	nomatch	#VALUE!	nomatch	#VALUE!	nomatch	nomatch
25.34	-	18_end_MAI	-	-	#VALUE!	-	#VALUE!	-	#VALUE!	∆E#fwd	#VALUE!	#VALUE!	#VALUE!	#VALUE!	#VALUE!	#VALUE!	#VALUE!	#VALUE!		18_end_MAI	-	-	#VALUE!	-	#VALUE!	-	#VALUE!	∆E#fwd	#VALUE!	#VALUE!	#VALUE!	#VALUE!	#VALUE!	#VALUE!	#VALUE!	#VALUE!			18_end_MAI	nomatch	nomatch	nomatch	#VALUE!	nomatch	#VALUE!	nomatch	#VALUE!	nomatch	nomatch
36.05	-	18_start_MAI	-	-	#VALUE!	-	#VALUE!	-	#VALUE!	∆E#rev	#VALUE!	#VALUE!	#VALUE!	#VALUE!	#VALUE!	#VALUE!	#VALUE!	#VALUE!		18_start_MAI	-	-	#VALUE!	-	#VALUE!	-	#VALUE!	∆E#rev	#VALUE!	#VALUE!	#VALUE!	#VALUE!	#VALUE!	#VALUE!	#VALUE!	#VALUE!			18_start_MAI	nomatch	nomatch	nomatch	#VALUE!	nomatch	#VALUE!	nomatch	#VALUE!	nomatch	nomatch
-10.72	-	18_ts_MAI	-	-	#VALUE!	-	#VALUE!	-	#VALUE!	∆Ereac	#VALUE!	#VALUE!	#VALUE!	#VALUE!	#VALUE!	#VALUE!	#VALUE!	#VALUE!		18_ts_MAI	-	-	#VALUE!	-	#VALUE!	-	#VALUE!	∆Ereac	#VALUE!	#VALUE!	#VALUE!	#VALUE!	#VALUE!	#VALUE!	#VALUE!	#VALUE!			18_ts_MAI	nomatch	nomatch	nomatch	#VALUE!	nomatch	#VALUE!	nomatch	#VALUE!	nomatch	nomatch
12.27	-	19_end_MAI	-	-	#VALUE!	-	#VALUE!	-	#VALUE!	∆E#fwd	#VALUE!	#VALUE!	#VALUE!	#VALUE!	#VALUE!	#VALUE!	#VALUE!	#VALUE!		19_end_MAI	-	-	#VALUE!	-	#VALUE!	-	#VALUE!	∆E#fwd	#VALUE!	#VALUE!	#VALUE!	#VALUE!	#VALUE!	#VALUE!	#VALUE!	#VALUE!			19_end_MAI	nomatch	nomatch	nomatch	#VALUE!	nomatch	#VALUE!	nomatch	#VALUE!	nomatch	nomatch
35.81	-	19_start_MAI	-	-	#VALUE!	-	#VALUE!	-	#VALUE!	∆E#rev	#VALUE!	#VALUE!	#VALUE!	#VALUE!	#VALUE!	#VALUE!	#VALUE!	#VALUE!		19_start_MAI	-	-	#VALUE!	-	#VALUE!	-	#VALUE!	∆E#rev	#VALUE!	#VALUE!	#VALUE!	#VALUE!	#VALUE!	#VALUE!	#VALUE!	#VALUE!			19_start_MAI	nomatch	nomatch	nomatch	#VALUE!	nomatch	#VALUE!	nomatch	#VALUE!	nomatch	nomatch
-23.54	-	19_ts_MAI	-	-	#VALUE!	-	#VALUE!	-	#VALUE!	∆Ereac	#VALUE!	#VALUE!	#VALUE!	#VALUE!	#VALUE!	#VALUE!	#VALUE!	#VALUE!		19_ts_MAI	-	-	#VALUE!	-	#VALUE!	-	#VALUE!	∆Ereac	#VALUE!	#VALUE!	#VALUE!	#VALUE!	#VALUE!	#VALUE!	#VALUE!	#VALUE!			19_ts_MAI	nomatch	nomatch	nomatch	#VALUE!	nomatch	#VALUE!	nomatch	#VALUE!	nomatch	nomatch
13.36	-	20_end_MAI	-	-	#VALUE!	-	#VALUE!	-	#VALUE!	∆E#fwd	#VALUE!	#VALUE!	#VALUE!	#VALUE!	#VALUE!	#VALUE!	#VALUE!	#VALUE!		20_end_MAI	-	-	#VALUE!	-	#VALUE!	-	#VALUE!	∆E#fwd	#VALUE!	#VALUE!	#VALUE!	#VALUE!	#VALUE!	#VALUE!	#VALUE!	#VALUE!			20_end_MAI	nomatch	nomatch	nomatch	#VALUE!	nomatch	#VALUE!	nomatch	#VALUE!	nomatch	nomatch
37.72	-	20_start_MAI	-	-	#VALUE!	-	#VALUE!	-	#VALUE!	∆E#rev	#VALUE!	#VALUE!	#VALUE!	#VALUE!	#VALUE!	#VALUE!	#VALUE!	#VALUE!		20_start_MAI	-	-	#VALUE!	-	#VALUE!	-	#VALUE!	∆E#rev	#VALUE!	#VALUE!	#VALUE!	#VALUE!	#VALUE!	#VALUE!	#VALUE!	#VALUE!			20_start_MAI	nomatch	nomatch	nomatch	#VALUE!	nomatch	#VALUE!	nomatch	#VALUE!	nomatch	nomatch
-24.36	-	20_ts_MAI	-	-	#VALUE!	-	#VALUE!	-	#VALUE!	∆Ereac	#VALUE!	#VALUE!	#VALUE!	#VALUE!	#VALUE!	#VALUE!	#VALUE!	#VALUE!		20_ts_MAI	-	-	#VALUE!	-	#VALUE!	-	#VALUE!	∆Ereac	#VALUE!	#VALUE!	#VALUE!	#VALUE!	#VALUE!	#VALUE!	#VALUE!	#VALUE!			20_ts_MAI	nomatch	nomatch	nomatch	#VALUE!	nomatch	#VALUE!	nomatch	#VALUE!	nomatch	nomatch
9.18		21_end	-707.117	-2.57535	-709.692	-2.76485	-709.882	-0.106566	-709.988	∆E#fwd	18.6439	11.5711	13.1795	11.1106	-0.460538	-2.06894	-0.0439224	-0.0417982		21_end	-707.01	-2.29372	-709.303	-2.49004	-709.5	-0.0923229	-709.592	∆E#fwd	19.5451	11.4481	13.3051	11.1985	-0.24959	-2.10658	-0.0435539	-0.0381467			21_end	-707.117	-707.117	-2.6171	-709.734	-2.7646	-709.882	-0.106524	-709.988	-0.652363	-1.96473
9.2		21_start	-707.117	-2.57535	-709.692	-2.76484	-709.882	-0.106565	-709.988	∆E#rev	18.6418	11.5715	13.179	11.1108	-0.460662	-2.0682	-0.0439094	-0.0417923		21_start	-707.01	-2.29372	-709.303	-2.49004	-709.5	-0.0923218	-709.592	∆E#rev	19.5435	11.4482	13.304	11.1981	-0.250154	-2.10592	-0.0435068	-0.0380924			21_start	-707.117	-707.117	-2.61709	-709.734	-2.7646	-709.882	-0.106523	-709.988	-0.652359	-1.96473
-0.02		21_ts	-707.087	-2.58662	-709.674	-2.77355	-709.861	-0.109862	-709.971	∆Ereac	0.00210685	-0.000359257	0.00050461	-0.000235314	0.000123944	-0.000739923	-1.30154e-05	-5.84171e-06		21_ts	-706.979	-2.30662	-709.285	-2.49999	-709.478	-0.0956789	-709.574	∆Ereac	0.00159368	-0.000119422	0.00110623	0.00044493	0.000564352	-0.000661302	-4.70439e-05	-5.43745e-05			21_ts	-707.087	-707.087	-2.63159	-709.719	-2.7733	-709.861	-0.109824	-709.971	-0.659446	-1.97215
14.3		22_end	-956.015	-3.43794	-959.453	-3.69568	-959.711	-0.139803	-959.85	∆E#fwd	27.6348	15.7236	18.1413	14.8553	-0.868309	-3.28594	-0.186819	-0.174513		22_end	-955.881	-3.08787	-958.969	-3.3557	-959.237	-0.122843	-959.36	∆E#fwd	27.9812	16.3083	18.8166	15.6544	-0.653871	-3.16222	-0.258376	-0.246957			22_end	-956.015	-956.014	-3.49063	-959.505	-3.69692	-959.711	-0.139985	-959.851	-0.869313	-2.62131
29.05		22_start	-955.982	-3.44244	-959.424	-3.69964	-959.681	-0.143454	-959.825	∆E#rev	48.4303	33.695	36.455	30.8777	-2.81736	-5.57733	0.0410249	0.0447485		22_start	-955.85	-3.09171	-958.942	-3.35927	-959.21	-0.126128	-959.336	∆E#rev	47.2529	33.1673	35.8461	30.6226	-2.5447	-5.22348	0.0150914	0.0149724			22_start	-955.982	-955.982	-3.49699	-959.479	-3.70089	-959.683	-0.143623	-959.826	-0.872902	-2.62409
-14.75		22_ts	-955.938	-3.46142	-959.399	-3.71476	-959.652	-0.148691	-959.801	∆Ereac	-20.7954	-17.9714	-18.3138	-16.0224	1.94905	2.29139	-0.227844	-0.219261		22_ts	-955.806	-3.11032	-958.916	-3.37388	-959.18	-0.131167	-959.311	∆Ereac	-19.2717	-16.859	-17.0295	-14.9682	1.89083	2.06126	-0.273468	-0.261929			22_ts	-955.938	-955.937	-3.52226	-959.459	-3.71609	-959.653	-0.148879	-959.802	-0.885879	-2.63638
30.71		23_end	-1006.99	-3.65308	-1010.64	-3.82551	-1010.81	-0.185774	-1011	∆E#fwd	41.5573	27.9403	31.7054	29.4799	1.53961	-2.22554	0.874878	0.897162		23_end	-1006.88	-3.33635	-1010.22	-3.52787	-1010.41	-0.167495	-1010.58	∆E#fwd	40.4372	31.6357	32.9404	30.8867	-0.749056	-2.05374	0.828629	0.872982			23_end	-1006.99	-1007	-3.78297	-1010.78	-3.82529	-1010.83	-0.185758	-1011.01	-1.0286	-2.75437
21.19		23_start	-1007	-3.65455	-1010.66	-3.82398	-1010.82	-0.187799	-1011.01	∆E#rev	33.192	18.6478	24.2987	20.802	2.15426	-3.49663	0.536341	0.62522		23_start	-1006.89	-3.34488	-1010.24	-3.53225	-1010.42	-0.169816	-1010.59	∆E#rev	33.231	19.0744	22.9873	19.4771	0.402682	-3.5102	0.71013	0.823202			23_start	-1007	-1007.01	-3.78619	-1010.8	-3.8244	-1010.84	-0.18789	-1011.03	-1.02995	-2.75624
9.52		23_ts	-1006.93	-3.67625	-1010.61	-3.83968	-1010.77	-0.191346	-1010.97	∆Ereac	8.36532	9.2925	7.40676	8.67785	-0.614647	1.27109	0.338536	0.271942		23_ts	-1006.83	-3.35891	-1010.19	-3.54419	-1010.37	-0.173089	-1010.54	∆Ereac	7.20623	12.5613	9.95313	11.4096	-1.15174	1.45646	0.118499	0.0497802			23_ts	-1006.93	-1006.95	-3.81294	-1010.76	-3.83986	-1010.79	-0.191472	-1010.98	-1.04164	-2.7713
2.87		24_end	-	-	#VALUE!	-	#VALUE!	-	#VALUE!	∆E#fwd	#VALUE!	#VALUE!	#VALUE!	#VALUE!	#VALUE!	#VALUE!	#VALUE!	#VALUE!		24_end	-	-	#VALUE!	-	#VALUE!	-	#VALUE!	∆E#fwd	#VALUE!	#VALUE!	#VALUE!	#VALUE!	#VALUE!	#VALUE!	#VALUE!	#VALUE!			24_end	-2255.48	-2255.48	-5.91768	-2261.4	-6.09146	-2261.57	-0.277929	-2261.85	-1.57997	-4.33771
16.96		24_start	-	-	#VALUE!	-	#VALUE!	-	#VALUE!	∆E#rev	#VALUE!	#VALUE!	#VALUE!	#VALUE!	#VALUE!	#VALUE!	#VALUE!	#VALUE!		24_start	-	-	#VALUE!	-	#VALUE!	-	#VALUE!	∆E#rev	#VALUE!	#VALUE!	#VALUE!	#VALUE!	#VALUE!	#VALUE!	#VALUE!	#VALUE!			24_start	-2255.47	-2255.47	-5.89896	-2261.37	-6.07844	-2261.55	-0.274766	-2261.82	-1.56822	-4.33073
-14.1		24_ts	-	-	#VALUE!	-	#VALUE!	-	#VALUE!	∆Ereac	#VALUE!	#VALUE!	#VALUE!	#VALUE!	#VALUE!	#VALUE!	#VALUE!	#VALUE!		24_ts	-	-	#VALUE!	-	#VALUE!	-	#VALUE!	∆Ereac	#VALUE!	#VALUE!	#VALUE!	#VALUE!	#VALUE!	#VALUE!	#VALUE!	#VALUE!			24_ts	-2255.45	-2255.45	-5.91955	-2261.37	-6.09133	-2261.54	-0.2787	-2261.82	-1.57781	-4.34173
2.66		25_end	-	-	#VALUE!	-	#VALUE!	-	#VALUE!	∆E#fwd	#VALUE!	#VALUE!	#VALUE!	#VALUE!	#VALUE!	#VALUE!	#VALUE!	#VALUE!		25_end	-	-	#VALUE!	-	#VALUE!	-	#VALUE!	∆E#fwd	#VALUE!	#VALUE!	#VALUE!	#VALUE!	#VALUE!	#VALUE!	#VALUE!	#VALUE!			25_end	-2182.11	-2182.12	-5.7333	-2187.85	-5.92926	-2188.05	-0.260495	-2188.31	-1.50886	-4.22444
12.01		25_start	-	-	#VALUE!	-	#VALUE!	-	#VALUE!	∆E#rev	#VALUE!	#VALUE!	#VALUE!	#VALUE!	#VALUE!	#VALUE!	#VALUE!	#VALUE!		25_start	-	-	#VALUE!	-	#VALUE!	-	#VALUE!	∆E#rev	#VALUE!	#VALUE!	#VALUE!	#VALUE!	#VALUE!	#VALUE!	#VALUE!	#VALUE!			25_start	-2182.12	-2182.12	-5.70202	-2187.82	-5.90826	-2188.03	-0.25564	-2188.28	-1.49199	-4.21003
-9.35		25_ts	-	-	#VALUE!	-	#VALUE!	-	#VALUE!	∆Ereac	#VALUE!	#VALUE!	#VALUE!	#VALUE!	#VALUE!	#VALUE!	#VALUE!	#VALUE!		25_ts	-	-	#VALUE!	-	#VALUE!	-	#VALUE!	∆Ereac	#VALUE!	#VALUE!	#VALUE!	#VALUE!	#VALUE!	#VALUE!	#VALUE!	#VALUE!			25_ts	-2182.09	-2182.09	-5.73164	-2187.83	-5.92637	-2188.02	-0.261082	-2188.28	-1.50572	-4.22591
25.39		26_end	-1123.62	-1.90481	-1125.52	-2.02209	-1125.64	-0.0783445	-1125.72	∆E#fwd	11.5477	23.4978	21.1253	21.9208	-1.57699	0.795502	-0.00500623	-0.0041392		26_end	-1123.54	-1.56783	-1125.11	-1.70762	-1125.25	-0.0636733	-1125.31	∆E#fwd	9.34264	17.4066	15.21	15.3802	-2.02644	0.170192	-0.0207186	-0.021202			26_end	-1123.62	-1123.62	-1.95597	-1125.57	-2.02185	-1125.64	-0.0783198	-1125.72	-0.510608	-1.44536
0.19		26_start	-1123.64	-1.92343	-1125.56	-2.0368	-1125.67	-0.0795221	-1125.75	∆E#rev	-0.472164	-0.206677	-0.128065	-0.0714837	0.135193	0.0565812	0.0094564	0.0102341		26_start	-1123.56	-1.58029	-1125.14	-1.71653	-1125.28	-0.063885	-1125.34	∆E#rev	-0.662775	-0.417112	-0.386212	-0.34886	0.0682513	0.0373514	0.0200459	0.0205162			26_start	-1123.64	-1123.63	-1.982	-1125.62	-2.03656	-1125.67	-0.0794972	-1125.75	-0.525171	-1.45683
25.2		26_ts	-1123.62	-1.90439	-1125.52	-2.02154	-1125.64	-0.0782544	-1125.72	∆Ereac	12.0198	23.7044	21.2533	21.9923	-1.71218	0.738921	-0.0144626	-0.0143733		26_ts	-1123.54	-1.56744	-1125.11	-1.70718	-1125.25	-0.0636138	-1125.31	∆Ereac	10.0054	17.8238	15.5962	15.7291	-2.09469	0.132841	-0.0407646	-0.0417182			26_ts	-1123.62	-1123.62	-1.95538	-1125.57	-2.02132	-1125.64	-0.0782309	-1125.72	-0.510276	-1.44511
13.76		27_end	-1205.05	-2.19767	-1207.24	-2.34023	-1207.39	-0.0888521	-1207.48	∆E#fwd	13.1246	17.8134	15.681	16.0938	-1.71958	0.41281	-0.161678	-0.174577		27_end	-1204.96	-1.82209	-1206.78	-1.98878	-1206.94	-0.0717221	-1207.02	∆E#fwd	13.1405	17.2483	15.2769	15.6308	-1.61751	0.353902	-0.160178	-0.172834			27_end	-1205.05	-1205.05	-2.25406	-1207.3	-2.34091	-1207.39	-0.0889515	-1207.48	-0.587285	-1.66678
2.39		27_start	-1205.06	-2.20497	-1207.27	-2.34546	-1207.41	-0.0893148	-1207.5	∆E#rev	1.89457	2.00325	1.16623	1.2887	-0.714549	0.122471	0.0765482	0.0798975		27_start	-1204.97	-1.83012	-1206.8	-1.9942	-1206.97	-0.0722321	-1207.04	∆E#rev	2.85597	1.92436	1.59194	1.62584	-0.29852	0.0339017	0.0926847	0.095533			27_start	-1205.06	-1205.06	-2.26097	-1207.33	-2.34622	-1207.41	-0.08944	-1207.5	-0.588259	-1.67271
11.37		27_ts	-1205.04	-2.1975	-1207.24	-2.34139	-1207.38	-0.088657	-1207.47	∆Ereac	11.23	15.8101	14.5148	14.8051	-1.00503	0.29034	-0.238226	-0.254475		27_ts	-1204.95	-1.82357	-1206.77	-1.9908	-1206.94	-0.0716681	-1207.01	∆Ereac	10.2845	15.324	13.685	14.005	-1.31899	0.320001	-0.252862	-0.268367			27_ts	-1205.04	-1205.04	-2.2529	-1207.3	-2.3421	-1207.39	-0.0887616	-1207.47	-0.585822	-1.66708
29.06		28_end	-1648.34	-3.48922	-1651.83	-3.71657	-1652.06	-0.157394	-1652.22	∆E#fwd	44.0572	33.8481	33.907	31.963	-1.88515	-1.94397	0.157294	0.159633		28_end	-1648.22	-3.09333	-1651.31	-3.34149	-1651.56	-0.137946	-1651.7	∆E#fwd	42.4367	30.0492	33.029	31.5572	1.50803	-1.47176	0.182651	0.183982			28_end	-1648.34	-1648.34	-3.61291	-1651.96	-3.71781	-1652.06	-0.157637	-1652.22	-0.979683	-2.63322
16.63		28_start	-1648.36	-3.49867	-1651.86	-3.72004	-1652.08	-0.158014	-1652.24	∆E#rev	31.5193	15.3832	19.187	16.8535	1.47029	-2.33348	0.107155	0.108358		28_start	-1648.24	-3.09295	-1651.34	-3.34091	-1651.59	-0.13897	-1651.72	∆E#rev	26.7406	14.5943	17.6986	15.5845	0.990181	-2.11412	0.0960698	0.0965801			28_start	-1648.36	-1648.36	-3.62586	-1651.99	-3.72124	-1652.09	-0.158256	-1652.24	-0.986724	-2.63914
12.43		28_ts	-1648.29	-3.51494	-1651.81	-3.73622	-1652.03	-0.161112	-1652.19	∆Ereac	12.5379	18.465	14.72	15.1095	-3.35544	0.389511	0.0501392	0.0512754		28_ts	-1648.18	-3.11269	-1651.29	-3.3559	-1651.53	-0.141315	-1651.67	∆Ereac	15.6961	15.4549	15.3304	15.9727	0.517849	0.642363	0.0865812	0.0874023			28_ts	-1648.29	-1648.29	-3.64405	-1651.94	-3.73747	-1652.03	-0.161358	-1652.19	-0.993114	-2.65094
14.95		29_end	-1649.52	-3.52434	-1653.05	-3.75619	-1653.28	-0.157092	-1653.44	∆E#fwd	22.6399	16.1754	16.5853	15.7426	-0.432774	-0.842772	0.0303766	0.0265835		29_end	-1649.39	-3.11126	-1652.5	-3.36482	-1652.76	-0.137143	-1652.89	∆E#fwd	17.9112	13.0467	13.8055	13.0717	0.0249974	-0.733749	0.0410674	0.0380836			29_end	-1649.52	-1649.52	-3.6466	-1653.17	-3.75735	-1653.28	-0.157313	-1653.44	-0.985975	-2.66063
30.89		29_start	-1649.49	-3.528	-1653.02	-3.75936	-1653.25	-0.157943	-1653.41	∆E#rev	43.2879	34.5261	35.2411	33.8637	-0.662321	-1.37734	0.187299	0.198213		29_start	-1649.35	-3.11844	-1652.47	-3.37031	-1652.72	-0.138037	-1652.86	∆E#rev	42.2765	32.9067	34.7282	33.4331	0.526388	-1.29508	0.18449	0.193199			29_start	-1649.49	-1649.49	-3.6505	-1653.14	-3.76062	-1653.25	-0.158188	-1653.41	-0.987012	-2.66348
-15.93		29_ts	-1649.45	-3.5383	-1652.99	-3.76901	-1653.22	-0.159287	-1653.38	∆Ereac	-20.648	-18.3507	-18.6557	-18.1212	0.229547	0.534569	-0.156922	-0.171629		29_ts	-1649.33	-3.1262	-1652.45	-3.37685	-1652.7	-0.139207	-1652.84	∆Ereac	-24.3652	-19.86	-20.9227	-20.3614	-0.501391	0.561336	-0.143423	-0.155115			29_ts	-1649.45	-1649.45	-3.66292	-1653.12	-3.77025	-1653.22	-0.159525	-1653.38	-0.992343	-2.67057
9.88		30_end	-1058.32	-2.61651	-1060.94	-2.80048	-1061.12	-0.11121	-1061.23	∆E#fwd	14.3776	11.1762	11.4972	10.8735	-0.302706	-0.623793	-0.533889	-0.51279		30_end	-1058.24	-2.21048	-1060.45	-2.41345	-1060.65	-0.0959432	-1060.75	∆E#fwd	16.108	15.5489	15.8294	15.4602	-0.0887127	-0.369247	-0.660754	-0.635025			30_end	-1058.32	-1058.32	-2.69273	-1061.01	-2.80121	-1061.12	-0.111398	-1061.23	-0.711656	-1.98107
17.22		30_start	-1058.29	-2.63038	-1060.92	-2.811	-1061.1	-0.11311	-1061.22	∆E#rev	31.1736	19.2717	21.6948	19.8788	0.607075	-1.81599	0.528145	0.523985		30_start	-1058.21	-2.22641	-1060.43	-2.4266	-1060.63	-0.0975855	-1060.73	∆E#rev	35.789	25.2313	27.259	25.8592	0.627865	-1.39981	0.507965	0.504803			30_start	-1058.29	-1058.3	-2.70887	-1061.01	-2.81173	-1061.11	-0.113258	-1061.22	-0.717956	-1.99091
-7.34		30_ts	-1058.27	-2.63548	-1060.91	-2.81559	-1061.09	-0.114104	-1061.2	∆Ereac	-16.7961	-8.09553	-10.1975	-9.00531	-0.909781	1.1922	-1.06203	-1.03677		30_ts	-1058.18	-2.2273	-1060.41	-2.42705	-1060.61	-0.098174	-1060.71	∆Ereac	-19.6811	-9.68242	-11.4296	-10.399	-0.716578	1.03056	-1.16872	-1.13983			30_ts	-1058.27	-1058.27	-2.71723	-1060.99	-2.81637	-1061.09	-0.114285	-1061.2	-0.723608	-1.99362
3.25		31_end	-1058.28	-2.6658	-1060.94	-2.83996	-1061.12	-0.117725	-1061.23	∆E#fwd	20.2141	0.553347	4.53135	2.14248	1.58914	-2.38887	-0.405659	-0.381026		31_end	-1058.19	-2.26471	-1060.45	-2.45761	-1060.65	-0.100838	-1060.75	∆E#fwd	21.6135	3.1258	6.4953	4.87677	1.75097	-1.61853	-0.564808	-0.540029			31_end	-1058.28	-1058.28	-2.74924	-1061.03	-2.84084	-1061.12	-0.11789	-1061.24	-0.732797	-2.01645
13.34		31_start	-1058.29	-2.63038	-1060.92	-2.811	-1061.1	-0.11311	-1061.22	∆E#rev	9.37255	11.941	11.8642	12.3713	0.430275	0.507086	0.14204	0.155622		31_start	-1058.21	-2.22641	-1060.43	-2.4266	-1060.63	-0.0975855	-1060.73	∆E#rev	10.9223	16.4675	15.2622	15.6843	-0.783191	0.422138	0.117648	0.122573			31_start	-1058.29	-1058.3	-2.70887	-1061.01	-2.81173	-1061.11	-0.113258	-1061.22	-0.717956	-1.99091
-10.08		31_ts	-1058.26	-2.66171	-1060.92	-2.83599	-1061.1	-0.116917	-1061.21	∆Ereac	10.8416	-11.3877	-7.33287	-10.2288	1.15886	-2.89595	-0.547699	-0.536648		31_ts	-1058.17	-2.25588	-1060.43	-2.4507	-1060.62	-0.100165	-1060.72	∆Ereac	10.6912	-13.3417	-8.7669	-10.8076	2.53416	-2.04067	-0.682456	-0.662602			31_ts	-1058.26	-1058.26	-2.74591	-1061.01	-2.8369	-1061.1	-0.117104	-1061.22	-0.732832	-2.01307
19.16		32_end	-995.068	-1.30191	-996.37	-1.37599	-996.444	-0.0600426	-996.504	∆E#fwd	29.6721	21.4982	23.127	23.6566	2.15842	0.52957	-0.811091	-0.801828		32_end	-995.024	-1.01506	-996.039	-1.10496	-996.129	-0.0500073	-996.179	∆E#fwd	29.6464	21.5514	22.6118	23.2792	1.72778	0.667424	-0.82958	-0.820249			32_end	-995.068	-995.07	-1.36441	-996.434	-1.37617	-996.446	-0.0601608	-996.506	-0.386386	-0.978028
64.57		32_start	-995.026	-1.27186	-996.298	-1.36167	-996.387	-0.0607655	-996.448	∆E#rev	55.9201	66.6075	58.3637	58.4396	-8.16787	0.0759585	-0.218101	-0.298703		32_start	-994.982	-0.984865	-995.967	-1.08905	-996.071	-0.0510917	-996.122	∆E#rev	56.0057	66.8603	58.9543	58.9413	-7.91898	-0.013042	-0.360065	-0.447269			32_start	-995.026	-995.029	-1.32203	-996.351	-1.36187	-996.391	-0.0607404	-996.451	-0.362329	-0.959697
-45.4		32_ts	-994.979	-1.28488	-996.263	-1.3721	-996.351	-0.0599216	-996.411	∆Ereac	-26.248	-45.1093	-35.2366	-34.783	10.3263	0.453611	-0.59299	-0.503125		32_ts	-994.934	-0.997765	-995.932	-1.10026	-996.035	-0.0500281	-996.085	∆Ereac	-26.3594	-45.3088	-36.3425	-35.6621	9.64676	0.680466	-0.469515	-0.37298			32_ts	-994.979	-994.98	-1.33667	-996.317	-1.37227	-996.353	-0.0599113	-996.412	-0.367743	-0.96893
1.26		33_end	-271.293	-0.893448	-272.186	-0.953178	-272.246	-0.0271383	-272.273	∆E#fwd	3.06919	3.25796	3.06645	2.76594	-0.492014	-0.30051	-0.215385	-0.200588		33_end	-271.23	-0.623748	-271.853	-0.688665	-271.918	-0.0172285	-271.936	∆E#fwd	3.39355	5.64293	4.853	4.28429	-1.35864	-0.568708	-0.203482	-0.197448			33_end	-271.293	-271.293	-0.92744	-272.22	-0.953122	-272.246	-0.0271569	-272.273	-0.253257	-0.674183
7.83		33_start	-271.256	-0.925151	-272.181	-0.975358	-272.232	-0.0298782	-272.261	∆E#rev	25.9017	6.19659	11.9808	9.96099	3.7644	-2.01981	0.735229	0.697791		33_start	-271.193	-0.65496	-271.848	-0.713567	-271.907	-0.0183445	-271.925	∆E#rev	26.3353	8.9989	12.1691	10.9001	1.90115	-1.26904	0.750306	0.714836			33_start	-271.256	-271.258	-0.961057	-272.219	-0.975039	-272.233	-0.0298135	-272.263	-0.263544	-0.697513
-6.57		33_ts	-271.251	-0.92485	-272.176	-0.975362	-272.227	-0.0303571	-272.257	∆Ereac	-22.8325	-2.93863	-8.91435	-7.19505	-4.25642	1.7193	-0.950613	-0.898379		33_ts	-271.188	-0.651375	-271.839	-0.711241	-271.899	-0.0192508	-271.918	∆Ereac	-22.9417	-3.35597	-7.3161	-6.61576	-3.25979	0.700336	-0.953788	-0.912283			33_ts	-271.251	-271.253	-0.962936	-272.216	-0.975149	-272.228	-0.030316	-272.258	-0.266308	-0.696629
29.15		34_end	-856.663	-2.73123	-859.395	-2.88787	-859.551	-0.127079	-859.678	∆E#fwd	21.2253	31.9392	27.9986	28.845	-3.09423	0.846388	-0.658606	-0.607172		34_end	-856.605	-2.42463	-859.03	-2.59096	-859.196	-0.116272	-859.312	∆E#fwd	22.0883	36.3202	31.9276	32.3199	-4.00021	0.392382	-0.584147	-0.544057			34_end	-856.663	-856.665	-2.84982	-859.515	-2.88894	-859.554	-0.127284	-859.682	-0.796728	-2.05309
2.91		34_start	-856.673	-2.768	-859.441	-2.91354	-859.587	-0.130841	-859.717	∆E#rev	15.1663	2.80608	5.83039	4.31594	1.50987	-1.51445	-0.584942	-0.595782		34_start	-856.614	-2.46574	-859.08	-2.62193	-859.236	-0.118626	-859.354	∆E#rev	16.5092	4.94182	6.91329	5.82869	0.886865	-1.0846	-0.508873	-0.522175			34_start	-856.673	-856.675	-2.8906	-859.566	-2.91431	-859.59	-0.130947	-859.721	-0.811278	-2.07933
26.24		34_ts	-856.639	-2.75093	-859.39	-2.90275	-859.542	-0.129492	-859.671	∆Ereac	6.05902	29.1332	22.1682	24.5291	-4.6041	2.36083	-0.0736639	-0.0113904		34_ts	-856.579	-2.44306	-859.022	-2.60625	-859.185	-0.118001	-859.303	∆Ereac	5.57914	31.3783	25.0143	26.4912	-4.88708	1.47698	-0.0752739	-0.0218816			34_ts	-856.639	-856.64	-2.87353	-859.514	-2.90377	-859.544	-0.129681	-859.674	-0.806931	-2.0666
18.31		35_end_MAI	-816.474	-2.55183	-819.026	-2.69255	-819.167	-0.124061	-819.291	∆E#fwd	14.5523	17.058	16.189	14.9693	-2.08869	-1.21964	-0.952389	-0.960657		35_end_MAI	-816.432	-2.28156	-818.714	-2.4302	-818.863	-0.114752	-818.977	∆E#fwd	11.3261	11.4715	10.8713	9.6122	-1.85932	-1.25909	-0.91119	-0.915735			35_end_MAI	-816.474	-816.475	-2.67314	-819.148	-2.69235	-819.167	-0.124047	-819.292	-0.757034	-1.9161
-1.41		35_start_MAI	-856.663	-2.73123	-859.395	-2.88787	-859.551	-0.127079	-859.678	∆E#rev	1.90669	-2.57242	-3.12614	-3.84856	-1.27613	-0.722411	-0.12302	-0.106254		35_start_MAI	-856.605	-2.42463	-859.03	-2.59096	-859.196	-0.116272	-859.312	∆E#rev	1.36914	-2.31161	-2.93475	-3.45113	-1.13952	-0.516381	-0.0668729	-0.0513346			35_start_MAI	-856.663	-856.665	-2.85055	-859.516	-2.88771	-859.553	-0.127104	-859.68	-0.795489	-2.05506
19.72		35_ts_MAI	-856.64	-2.72724	-859.367	-2.88526	-859.525	-0.129022	-859.654	∆Ereac	12.6456	19.6304	19.3151	18.8179	-0.812552	-0.497224	-0.829369	-0.854403		35_ts_MAI	-856.587	-2.42439	-859.011	-2.59168	-859.179	-0.118279	-859.297	∆Ereac	9.95696	13.7831	13.806	13.0633	-0.719801	-0.742713	-0.844317	-0.8644			35_ts_MAI	-856.64	-856.641	-2.84391	-859.485	-2.88499	-859.526	-0.129034	-859.655	-0.791179	-2.05273
		prodCH4	-40.1688	-0.168274	-40.3371	-0.18469	-40.3535	-0.0038101	-40.3573											prodCH4	-40.1567	-0.136965	-40.2936	-0.154623	-40.3113	-0.00270358	-40.314												prodCH4	-40.1688	-40.1688	-0.161649	-40.3304	-0.184665	-40.3535	-0.00380885	-40.3573	-0.0296838	-0.131965
		prodCO	-112.644	-0.280416	-112.925	-0.295391	-112.94	-0.0111588	-112.951							RMSD (kcal/mol)	0.398381	0.393219		prodCO	-112.644	-0.280416	-112.925	-0.295391	-112.94	-0.0111588	-112.951							RMSD (kcal/mol)	0.389931	0.388528			prodCO	-112.644	-112.644	-0.28898	-112.933	-0.295361	-112.94	-0.0111577	-112.951	-0.0765967	-0.212384
		prodPEt3_1	-576.403	-1.00412	-577.407	-1.09757	-577.5	-0.03453	-577.535											prodPEt3_1	-576.361	-0.884063	-577.245	-0.983218	-577.344	-0.0295219	-577.374												prodPEt3_1	-576.403	-576.403	-0.997473	-577.4	-1.09746	-577.5	-0.0345219	-577.535	-0.222625	-0.774848
[truncated: 35 more columns]

## Sheet: pctEcorr_recovery
%Ecorr. recovered with respect to CCSD(T)/def2-SVP
																avg. % (without reactions 8 and 9)			99.14	99.46	99.44	99.53	99.8	99.92	99.91	100	100.03	99.69	99.88	99.99	100	100	100		RMSD(no8,9)		1.39	1.17	0.9	0.91	0.56	0.34	0.4	0.27	0.29	0.78	0.28	0.18	0.14
																avg. % (without reaction 9)			99.13	99.44	99.42	99.51	99.79	99.91	99.9	99.99	100.02	99.68	99.88	99.99	99.99	100	100		RMSD(no9)		1.46	1.3	0.99	1.04	0.78	0.55	0.7	0.42	0.5	1.11	0.57	0.32	0.16
																		avg.%	99.1	99.42	99.41	99.49	99.77	99.9	99.89	99.98	100.01	99.67	99.88	99.98	99.99	100	100		RMSD(all)		2.55	2.38	1.95	2.11	1.67	1.2	1.39	0.82	1.14	1.44	0.7	0.47	0.26
					TcutPNO 1e-6	TcutPNO 1e-7	TcutPNO 1e-8															TcutPNO 1e-6	TcutPNO 1e-7	TcutPNO 1e-8											∆corr - ∆corr,canonical on barriers and reaction energies					TcutPNO 1e-6	TcutPNO 1e-7	TcutPNO 1e-8
		NormalPNO	NormalPNO	TightPNO	TightPNO	TightPNO (Default)	TightPNO	VeryTightPNO	1.7393	1.91055		Default	TightDomain	Normal	Tight	Tight+	vTight		NormalPNO	NormalPNO	TightPNO	TightPNO	TightPNO (Default)	TightPNO	VeryTightPNO	1.7393	1.91055	Default	TightDomain	Normal	Tight	Tight+	vTight			0	NormalPNO	NormalPNO	TightPNO	TightPNO	TightPNO (Default)	TightPNO	1.7393	1.91055	VeryTightPNO	Default	TightDomain	Normal	Tight
	canon. CCSD(T)	DLPNO-CCSD(T)	DLPNO-CCSD(T1)	DLPNO-CCSD(T)	DLPNO-CCSD(T1)	DLPNO-CCSD(T1)	DLPNO-CCSD(T1)	Hansen_perscomm	Extrap{6,7}	Extrap{7,8}		PNO-LCCSD(T)	PNO-LCCSD(T)	LNO-CCSD(T)	LNO-CCSD(T)	LNO-CCSD(T)	LNO-CCSD(T)		DLPNO-CCSD(T)	DLPNO-CCSD(T1)	DLPNO-CCSD(T)	DLPNO-CCSD(T1)	DLPNO-CCSD(T1)	DLPNO-CCSD(T1)	Hansen_perscomm	Extrap{6,7}	Extrap{7,8}	PNO-LCCSD(T)	PNO-LCCSD(T)	LNO-CCSD(T)	LNO-CCSD(T)	LNO-CCSD(T)	LNO-CCSD(T)			canon. CCSD(T)	DLPNO-CCSD(T)	DLPNO-CCSD(T1)	DLPNO-CCSD(T)	DLPNO-CCSD(T1)	DLPNO-CCSD(T1)	DLPNO-CCSD(T1)	Extrap{6,7}	Extrap{7,8}	Hansen_perscomm	PNO-LCCSD(T)	PNO-LCCSD(T)	LNO-CCSD(T)	LNO-CCSD(T)
01_end	-4.48272	-4.46341	-4.4715	-4.46853	-4.46748	-4.47763	-4.48092	-4.47925	-4.48514	-4.48391		-4.46666	-4.47674	-4.48339	-4.48258	-4.48279	-4.48232	01_end	99.57	99.75	99.68	99.66	99.89	99.96	99.92	100.05	100.03	99.64	99.87	100.01	100	100	99.99	01_end	∆E#fwd	-13.93	0.28	0.05	0.4	0.32	0.14	0.15	0.01	0.17	0.05	-0.17	0.13	-0.1	-0.01
01_start	-4.49284	-4.47257	-4.48073	-4.47832	-4.47696	-4.4876	-4.49089	-4.48906	-4.49546	-4.4939		-4.47738	-4.48698	-4.49359	-4.49272	-4.49293	-4.49237	01_start	99.55	99.73	99.68	99.65	99.88	99.96	99.92	100.06	100.02	99.66	99.87	100.02	100	100	99.99	01_start	∆E#rev	-20.27	0.88	0.6	0.6	0.71	0.23	0.24	-0.12	0.25	0.24	-0.55	0.04	-0.16	-0.03
01_ts	-4.51503	-4.49431	-4.50284	-4.49987	-4.49865	-4.50957	-4.51284	-4.51117	-4.51764	-4.51582		-4.49984	-4.50897	-4.51595	-4.51493	-4.51513	-4.5146	01_ts	99.54	99.73	99.66	99.64	99.88	99.95	99.91	100.06	100.02	99.66	99.87	100.02	100	100	99.99	01_ts	∆Ereaction	6.35	-0.6	-0.55	-0.2	-0.4	-0.09	-0.09	0.13	-0.08	-0.19	0.38	0.08	0.05	0.02
02_end	-3.88347	-3.86735	-3.87329	-3.87273	-3.87137	-3.87941	-3.88185	-3.88109	-3.88535	-3.88408		-3.87252	-3.87928	-3.88247	-3.88284	-3.88304	-3.88294	02_end	99.58	99.74	99.72	99.69	99.9	99.96	99.94	100.05	100.02	99.72	99.89	99.97	99.98	99.99	99.99	02_end	∆E#fwd	-4.78	0.11	0.13	-0.09	0.08	-0.04	-0.05	-0.12	-0.06	0	0.08	0.13	0.06	-0.02
02_start	-3.88768	-3.87121	-3.87747	-3.87634	-3.87547	-3.88342	-3.88594	-3.88511	-3.8893	-3.88824		-3.87756	-3.88372	-3.887	-3.88719	-3.88738	-3.88714	02_start	99.58	99.74	99.71	99.69	99.89	99.96	99.93	100.04	100.01	99.74	99.9	99.98	99.99	99.99	99.99	02_start	∆E#rev	-7.42	0.33	0.15	0.29	0.15	0.09	0.02	0.04	-0.03	0.12	-0.44	-0.02	-0.14	-0.1
02_ts	-3.8953	-3.87866	-3.88487	-3.8841	-3.88296	-3.8911	-3.89364	-3.89272	-3.89711	-3.89595		-3.88504	-3.89113	-3.89452	-3.89483	-3.89504	-3.89477	02_ts	99.57	99.73	99.71	99.68	99.89	99.96	99.93	100.05	100.02	99.74	99.89	99.98	99.99	99.99	99.99	02_ts	∆Ereaction	2.64	-0.22	-0.02	-0.38	-0.07	-0.12	-0.07	-0.16	-0.03	-0.12	0.52	0.15	0.2	0.09
03_end	-1.90731	-1.89603	-1.90253	-1.89791	-1.90178	-1.90498	-1.90674	-1.9069	-1.90735	-1.90835		-1.90569	-1.90685	-1.90648	-1.90705	-1.90705	-1.90744	03_end	99.41	99.75	99.51	99.71	99.88	99.97	99.98	100	100.05	99.92	99.98	99.96	99.99	99.99	100.01	03_end	∆E#fwd	-2.05	0.12	0.06	0.08	0	0.02	0.09	0.03	0.16	0.07	0.08	0.08	0.02	-0.01
03_start	-1.93412	-1.92383	-1.93185	-1.92435	-1.92998	-1.93279	-1.93421	-1.93419	-1.93487	-1.9355		-1.93211	-1.93328	-1.934	-1.93422	-1.93422	-1.93444	03_start	99.47	99.88	99.49	99.79	99.93	100	100	100.04	100.07	99.9	99.96	99.99	100.01	100.01	100.02	03_start	∆E#rev	-18.87	-0.51	-1.51	0.31	-0.88	-0.62	-0.32	-0.42	-0.05	-0.24	0.32	0.32	-0.43	-0.24
03_ts	-1.93738	-1.92691	-1.93501	-1.92748	-1.93324	-1.93603	-1.93733	-1.93735	-1.93809	-1.93851		-1.93525	-1.93642	-1.93724	-1.9375	-1.9375	-1.93769	03_ts	99.46	99.88	99.49	99.79	99.93	100	100	100.04	100.06	99.89	99.95	99.99	100.01	100.01	100.02	03_ts	∆Ereaction	16.82	0.63	1.57	-0.23	0.87	0.63	0.41	0.45	0.22	0.31	-0.24	-0.23	0.45	0.23
04_end	-1.77651	-1.76719	-1.77298	-1.76841	-1.77206	-1.77466	-1.77615	-1.77625	-1.77659	-1.77751		-1.77569	-1.77638	-1.7761	-1.77651	-1.77651	-1.77667	04_end	99.48	99.8	99.54	99.75	99.9	99.98	99.99	100	100.06	99.95	99.99	99.98	100	100	100.01	04_end	∆E#fwd	0.57	0.08	0.24	-0.19	0.19	-0.05	-0.03	-0.23	-0.02	0.07	-0.12	-0.12	-0.01	0.02
04_start	-1.80369	-1.79402	-1.80158	-1.79426	-1.79991	-1.80222	-1.8034	-1.80355	-1.80392	-1.80447		-1.80249	-1.80327	-1.80326	-1.8038	-1.8038	-1.80398	04_start	99.46	99.88	99.48	99.79	99.92	99.98	99.99	100.01	100.04	99.93	99.98	99.98	100.01	100.01	100.02	04_start	∆E#rev	-16.49	0.3	-0.65	0.65	-0.23	-0.29	-0.08	-0.33	0.12	0	0.12	0.06	0.01	-0.05
04_ts	-1.80279	-1.79298	-1.80028	-1.79365	-1.7987	-1.8014	-1.80255	-1.80253	-1.80339	-1.80359		-1.80177	-1.80256	-1.80236	-1.80287	-1.80287	-1.80305	04_ts	99.46	99.86	99.49	99.77	99.92	99.99	99.99	100.03	100.04	99.94	99.99	99.98	100	100	100.01	04_ts	∆Ereaction	17.06	-0.22	0.89	-0.84	0.42	0.23	0.04	0.1	-0.14	0.08	-0.24	-0.19	-0.01	0.07
05_end_correct	-4.33614	-4.28574	-4.30282	-4.30075	-4.30569	-4.32085	-4.32835	-4.32725	-4.33205	-4.33519		-4.3208	-4.33046	-4.33493	-4.33451	-4.33467	-4.33459	05_end_correct	98.84	99.23	99.18	99.3	99.65	99.82	99.8	99.91	99.98	99.65	99.87	99.97	99.96	99.97	99.96	05_end_correct	∆E#fwd	-3.14	-0.93	-0.97	-0.72	-0.67	-0.71	-0.32	-0.75	0.04	-0.1	-0.53	0.02	-0.29	-0.06
05_start	-4.32943	-4.27769	-4.29419	-4.2932	-4.29723	-4.31275	-4.32073	-4.32055	-4.32423	-4.32799		-4.3128	-4.32356	-4.32803	-4.32784	-4.32802	-4.32787	05_start	98.8	99.19	99.16	99.26	99.61	99.8	99.79	99.88	99.97	99.62	99.86	99.97	99.96	99.97	99.96	05_start	∆E#rev	1.07	-0.08	0.24	-0.19	0.43	0.16	0.26	-0.05	0.35	-0.1	0.28	0.14	-0.17	-0.08
05_ts	-4.33443	-4.28416	-4.30074	-4.29934	-4.3033	-4.31889	-4.32624	-4.32571	-4.33042	-4.33293		-4.31865	-4.32852	-4.33348	-4.33293	-4.33307	-4.33294	05_ts	98.84	99.22	99.19	99.28	99.64	99.81	99.8	99.91	99.97	99.64	99.86	99.98	99.97	99.97	99.97	05_ts	∆Ereaction	-4.21	-0.84	-1.21	-0.53	-1.1	-0.87	-0.58	-0.7	-0.31	0	-0.81	-0.12	-0.12	0.02
06_end	-3.07999	-3.0274	-3.0383	-3.04652	-3.04592	-3.06029	-3.0695	-3.07055	-3.07091	-3.0779		-3.07072	-3.07646	-3.07889	-3.08042	-3.08048	-3.08075	06_end	98.29	98.65	98.91	98.89	99.36	99.66	99.69	99.71	99.93	99.7	99.89	99.96	100.01	100.02	100.02	06_end	∆E#fwd	-7.73	0.75	0.61	0.24	0.69	0.12	0.45	-0.3	0.76	0.43	0.33	0.21	0.06	-0.14
06_start	-3.07264	-3.02236	-3.03288	-3.04074	-3.04114	-3.05412	-3.06334	-3.06434	-3.06371	-3.07174		-3.06389	-3.06955	-3.07207	-3.07315	-3.07327	-3.07346	06_start	98.36	98.71	98.96	98.98	99.4	99.7	99.73	99.71	99.97	99.72	99.9	99.98	100.02	100.02	100.03	06_start	∆E#rev	-3.12	-0.7	-0.59	-0.74	-0.92	-0.62	-0.29	-0.4	0.01	-0.29	0.01	-0.06	-0.27	-0.19
06_ts	-3.08495	-3.03349	-3.04422	-3.05267	-3.05235	-3.06624	-3.07493	-3.07598	-3.0765	-3.08285		-3.07567	-3.08152	-3.08429	-3.08568	-3.08577	-3.0859	06_ts	98.33	98.68	98.95	98.94	99.39	99.68	99.71	99.73	99.93	99.7	99.89	99.98	100.02	100.03	100.03	06_ts	∆Ereaction	-4.61	1.45	1.21	0.99	1.61	0.74	0.74	0.1	0.75	0.72	0.32	0.27	0.33	0.05
07_end	-3.08086	-3.02752	-3.03856	-3.04571	-3.04554	-3.05958	-3.07	-3.0714	-3.06996	-3.07949		-3.0709	-3.07716	-3.07951	-3.08128	-3.08139	-3.08164	07_end	98.27	98.63	98.86	98.85	99.31	99.65	99.69	99.65	99.96	99.68	99.88	99.96	100.01	100.02	100.03	07_end	∆E#fwd	-16.83	0.19	-0.11	0.33	0.38	0.12	-0.48	-0.07	-1.02	-0.38	0.93	0.09	-0.07	-0.09
07_start	-3.07999	-3.02737	-3.03827	-3.04652	-3.04595	-3.0603	-3.06949	-3.07057	-3.0709	-3.07787		-3.07072	-3.07646	-3.07889	-3.08042	-3.08048	-3.08075	07_start	98.29	98.65	98.91	98.89	99.36	99.66	99.69	99.7	99.93	99.7	99.89	99.96	100.01	100.02	100.02	07_start	∆E#rev	-16.28	-0.27	-0.47	-0.72	-0.42	-0.87	-0.71	-1.21	-0.56	-0.41	0.49	-0.02	-0.24	-0.1
07_ts	-3.10681	-3.05389	-3.06526	-3.07281	-3.07216	-3.08692	-3.09707	-3.098	-3.09783	-3.10632		-3.09606	-3.10314	-3.10583	-3.10739	-3.10748	-3.10772	07_ts	98.3	98.66	98.91	98.88	99.36	99.69	99.72	99.71	99.98	99.65	99.88	99.97	100.02	100.02	100.03	07_ts	∆Ereaction	-0.55	0.46	0.37	1.06	0.81	1	0.23	1.14	-0.47	0.03	0.44	0.11	0.16	0.01
08_end	-5.55633	-5.48197	-5.50047	-5.50475	-5.50553	-5.52736	-5.5392	-5.53917	-5.5435	-5.54997		-5.53131	-5.54555	-5.55209	-5.55442	-5.55496	-5.55458	08_end	98.66	98.99	99.07	99.09	99.48	99.69	99.69	99.77	99.89	99.55	99.81	99.92	99.97	99.98	99.97	08_end	∆E#fwd	16.4	3.64	4.21	3.32	3.61	3.97	3.09	4.25	2.29	2.91	4.6	3.2	2.01	0.52
08_start	-5.56059	-5.48757	-5.50579	-5.51076	-5.51009	-5.53318	-5.54465	-5.54435	-5.55025	-5.5551		-5.5338	-5.54974	-5.55781	-5.55921	-5.55976	-5.55932	08_start	98.69	99.01	99.1	99.09	99.51	99.71	99.71	99.81	99.9	99.52	99.8	99.95	99.98	99.99	99.98	08_start	∆E#rev	13.72	2.8	3.54	2.22	3.42	3	2.35	2.69	1.75	2.33	5.71	3.25	1.09	0.19
08_ts	-5.53446	-5.45564	-5.47296	-5.47934	-5.47821	-5.50071	-5.51359	-5.51358	-5.51735	-5.52531		-5.50033	-5.5185	-5.52848	-5.53225	-5.53281	-5.53279	08_ts	98.58	98.89	99	98.98	99.39	99.62	99.62	99.69	99.83	99.38	99.71	99.89	99.96	99.97	99.97	08_ts	∆Ereaction	2.68	0.84	0.67	1.1	0.19	0.98	0.75	1.56	0.54	0.58	-1.11	-0.05	0.91	0.33
09_end	-5.62387	-5.52435	-5.54409	-5.55232	-5.55124	-5.5774	-5.59448	-5.59457	-5.59674	-5.61003		-5.58756	-5.60797	-5.61579	-5.6195	-5.62023	-5.62123	09_end	98.23	98.58	98.73	98.71	99.17	99.48	99.48	99.52	99.75	99.35	99.72	99.86	99.92	99.94	99.95	09_end	∆E#fwd	-19.77	4.95	4.61	4.02	4.46	3.53	1.85	2.84	0.32	2.45	2.82	1.23	0.18	0.49
09_start	-5.55633	-5.48188	-5.50039	-5.50481	-5.50567	-5.52744	-5.53933	-5.53923	-5.54354	-5.55016		-5.53131	-5.54555	-5.55209	-5.55442	-5.55496	-5.55458	09_start	98.66	98.99	99.07	99.09	99.48	99.69	99.69	99.77	99.89	99.55	99.81	99.92	99.97	99.98	99.97	09_start	∆E#rev	22.61	-10.78	-10.35	-8.55	-9.33	-7.51	-5.93	-6.16	-4.5	-5.2	-4.26	-1.98	-2.23	-1.05
09_ts	-5.58784	-5.50551	-5.52456	-5.52991	-5.53008	-5.55333	-5.5679	-5.56683	-5.57053	-5.58116		-5.55833	-5.57509	-5.58331	-5.58516	-5.58569	-5.58571	09_ts	98.53	98.87	98.96	98.97	99.38	99.64	99.62	99.69	99.88	99.47	99.77	99.92	99.95	99.96	99.96	09_ts	∆Ereaction	-42.38	15.73	14.96	12.57	13.79	11.03	7.78	9	4.82	7.65	7.08	3.21	2.41	1.54
10_end_MAI	-3.59987	-3.57935	-3.58668	-3.58656	-3.5868	-3.59476	-3.59763	-3.59692	-3.60065	-3.60025		-3.57814	-3.59046	-3.59744	-3.59842	-3.59871	-3.59899	10_end_MAI	99.43	99.63	99.63	99.64	99.86	99.94	99.92	100.02	100.01	99.4	99.74	99.93	99.96	99.97	99.98	10_end_MAI	∆E#fwd	6.28	-1.03	-1.08	-0.95	-1.37	-0.9	-0.6	-0.56	-0.32	-0.45	-1.11	-0.57	-0.07	-0.19
10_start_MAI	-3.92958	-3.90478	-3.91304	-3.91335	-3.91326	-3.92281	-3.92648	-3.9255	-3.92988	-3.92981		-3.90465	-3.91873	-3.92668	-3.92744	-3.92774	-3.92815	10_start_MAI	99.37	99.58	99.59	99.58	99.83	99.92	99.9	100.01	100.01	99.37	99.72	99.93	99.95	99.95	99.96	10_start_MAI	∆E#rev	-200.62	1.66	1.02	0.89	0.68	0.14	-0.05	-0.26	-0.23	0.27	0.9	0.33	0.23	0.24
10_ts_MAI	-3.91958	-3.89642	-3.90476	-3.90486	-3.90543	-3.91425	-3.91743	-3.9162	-3.92077	-3.92032		-3.89642	-3.90964	-3.91679	-3.91774	-3.91809	-3.9184	10_ts_MAI	99.41	99.62	99.62	99.64	99.86	99.95	99.91	100.03	100.02	99.41	99.75	99.93	99.95	99.96	99.97	10_ts_MAI	∆Ereaction	206.9	-2.69	-2.1	-1.83	-2.04	-1.04	-0.54	-0.3	-0.09	-0.71	-2.01	-0.9	-0.3	-0.44
11_end	-4.56642	-4.53927	-4.55242	-4.54596	-4.54996	-4.56052	-4.56434	-4.56263	-4.56833	-4.56782		-4.545	-4.55607	-4.56566	-4.56536	-4.56562	-4.56559	11_end	99.41	99.69	99.55	99.64	99.87	99.95	99.92	100.04	100.03	99.53	99.77	99.98	99.98	99.98	99.98	11_end	∆E#fwd	6.63	-0.1	-0.24	-0.29	-0.95	-0.39	-0.25	0.03	-0.13	-0.26	-1.75	-0.69	-0.01	-0.06
11_start	-4.59674	-4.56451	-4.57791	-4.57386	-4.57648	-4.58911	-4.59383	-4.59224	-4.59845	-4.59812		-4.57292	-4.58495	-4.59531	-4.59556	-4.59584	-4.59573	11_start	99.3	99.59	99.5	99.56	99.83	99.94	99.9	100.04	100.03	99.48	99.74	99.97	99.97	99.98	99.98	11_start	∆E#rev	-12.4	3.09	2.79	1.23	1.43	0.7	0.27	0.16	-0.12	0.19	-0.24	0.22	0.41	0.01
11_ts	-4.58618	-4.55411	-4.56772	-4.56377	-4.56744	-4.57917	-4.58367	-4.58209	-4.58784	-4.58778		-4.56515	-4.57549	-4.58477	-4.5851	-4.5854	-4.58541	11_ts	99.3	99.6	99.51	99.59	99.85	99.95	99.91	100.04	100.03	99.54	99.77	99.97	99.98	99.98	99.98	11_ts	∆Ereaction	19.02	-3.19	-3.03	-1.52	-2.39	-1.09	-0.52	-0.12	-0.01	-0.45	-1.51	-0.9	-0.42	-0.07
12_end	-3.72563	-3.69864	-3.70829	-3.70792	-3.71001	-3.71923	-3.72331	-3.72225	-3.72604	-3.72702		-3.71303	-3.72109	-3.72436	-3.72473	-3.72507	-3.72473	12_end	99.28	99.53	99.52	99.58	99.83	99.94	99.91	100.01	100.04	99.66	99.88	99.97	99.98	99.98	99.98	12_end	∆E#fwd	0.51	-0.31	-0.29	-0.19	-0.08	-0.17	-0.23	-0.24	-0.29	-0.17	0.1	-0.04	-0.17	0
12_start	-3.73724	-3.71124	-3.72094	-3.7195	-3.72232	-3.73075	-3.73478	-3.73377	-3.73699	-3.73844		-3.72482	-3.73293	-3.73575	-3.73609	-3.73643	-3.73642	12_start	99.3	99.56	99.53	99.6	99.83	99.93	99.91	99.99	100.03	99.67	99.88	99.96	99.97	99.98	99.98	12_start	∆E#rev	-6.78	-0.93	-0.95	-0.17	-0.53	-0.12	-0.14	0.18	-0.16	-0.11	-0.01	-0.19	-0.03	0.15
12_ts	-3.73643	-3.71092	-3.72059	-3.719	-3.72164	-3.73022	-3.73434	-3.73323	-3.73656	-3.73809		-3.72385	-3.73219	-3.73522	-3.73529	-3.7356	-3.73558	12_ts	99.32	99.58	99.53	99.6	99.83	99.94	99.91	100	100.04	99.66	99.89	99.97	99.97	99.98	99.98	12_ts	∆Ereaction	7.29	0.62	0.65	-0.02	0.44	-0.05	-0.09	-0.42	-0.12	-0.05	0.11	0.15	-0.14	-0.15
13_end	-4.0731	-4.03763	-4.05141	-4.04929	-4.05306	-4.06526	-4.06974	-4.06833	-4.07429	-4.07381		-4.0572	-4.06698	-4.07255	-4.07221	-4.07244	-4.0725	13_end	99.13	99.47	99.42	99.51	99.81	99.92	99.88	100.03	100.02	99.61	99.85	99.99	99.98	99.98	99.99	13_end	∆E#fwd	-29.99	3.02	2.72	2.37	2.7	1.83	1.06	1.19	0.36	1.02	1.98	0.53	0.06	0
13_start	-4.06526	-4.03156	-4.04581	-4.04194	-4.04714	-4.05832	-4.06244	-4.06134	-4.06658	-4.0662		-4.05067	-4.05923	-4.06457	-4.06409	-4.06432	-4.06461	13_start	99.17	99.52	99.43	99.55	99.83	99.93	99.9	100.03	100.02	99.64	99.85	99.98	99.97	99.98	99.98	13_start	∆E#rev	-25.07	1.92	1.32	2.07	1.5	1.28	0.72	1.11	0.22	0.48	1.16	0.48	0.15	0.17
13_ts	-4.11305	-4.07453	-4.08925	-4.08595	-4.09062	-4.10318	-4.10854	-4.10751	-4.11247	-4.11342		-4.0953	-4.10616	-4.11227	-4.11188	-4.11213	-4.11228	13_ts	99.06	99.42	99.34	99.45	99.76	99.89	99.87	99.99	100.01	99.57	99.83	99.98	99.97	99.98	99.98	13_ts	∆Ereaction	-4.92	1.11	1.4	0.3	1.21	0.56	0.34	0.08	0.14	0.53	0.81	0.05	-0.09	-0.18
14_end	-3.18884	-3.16131	-3.17222	-3.17054	-3.1741	-3.18323	-3.18704	-3.18651	-3.18998	-3.1905		-3.17947	-3.18604	-3.18884	-3.18902	-3.18911	-3.18964	14_end	99.14	99.48	99.43	99.54	99.82	99.94	99.93	100.04	100.05	99.71	99.91	100	100.01	100.01	100.02	14_end	∆E#fwd	-6.46	0.49	0.34	0.28	0.42	0.11	0.09	-0.12	0.08	0.04	0.32	0.17	0	-0.01
14_start	-3.18816	-3.16115	-3.17169	-3.17063	-3.17433	-3.18295	-3.18674	-3.18615	-3.18932	-3.1902		-3.17968	-3.18569	-3.18837	-3.18842	-3.18852	-3.18896	14_start	99.15	99.48	99.45	99.57	99.84	99.96	99.94	100.04	100.06	99.73	99.92	100.01	100.01	100.01	100.02	14_start	∆E#rev	-6.04	0.17	0.25	-0.2	-0.15	-0.14	-0.15	-0.13	-0.15	-0.16	-0.23	-0.04	-0.13	-0.06
14_ts	-3.19847	-3.17066	-3.18145	-3.18048	-3.18396	-3.19308	-3.1969	-3.19639	-3.19982	-3.20037		-3.18947	-3.19573	-3.19867	-3.19873	-3.19882	-3.19936	14_ts	99.13	99.47	99.44	99.55	99.83	99.95	99.94	100.04	100.06	99.72	99.91	100.01	100.01	100.01	100.03	14_ts	∆Ereaction	-0.43	0.33	0.09	0.48	0.57	0.25	0.24	0.01	0.23	0.2	0.56	0.21	0.13	0.05
15_end	-1.50954	-1.49059	-1.49827	-1.49754	-1.50137	-1.50631	-1.50897	-1.50894	-1.50997	-1.51139		-1.50731	-1.5087	-1.5102	-1.51043	-1.51043	-1.51021	15_end	98.74	99.25	99.2	99.46	99.79	99.96	99.96	100.03	100.12	99.85	99.94	100.04	100.06	100.06	100.04	15_end	∆E#fwd	-4.48	0.56	0.28	0.46	0.27	0.13	0.14	0.03	0.15	0.09	0.66	0.07	0.06	0.03
15_start	-1.52811	-1.50548	-1.51466	-1.51374	-1.51831	-1.52423	-1.52686	-1.52698	-1.5286	-1.52925		-1.52491	-1.52688	-1.52889	-1.52899	-1.52899	-1.52877	15_start	98.52	99.12	99.06	99.36	99.75	99.92	99.93	100.03	100.07	99.79	99.92	100.05	100.06	100.06	100.04	15_start	∆E#rev	-16.14	2.86	1.65	1.95	1.29	0.54	0.57	-0.01	0.6	0.42	1.27	0.31	-0.02	0.03
15_ts	-1.53525	-1.51174	-1.52135	-1.52015	-1.52502	-1.53116	-1.53377	-1.53398	-1.5357	-1.53615		-1.53101	-1.53391	-1.53594	-1.53609	-1.5361	-1.53593	15_ts	98.47	99.09	99.02	99.33	99.73	99.9	99.92	100.03	100.06	99.72	99.91	100.05	100.05	100.05	100.04	15_ts	∆Ereaction	11.65	-2.3	-1.37	-1.49	-1.02	-0.41	-0.43	0.04	-0.44	-0.33	-0.61	-0.24	0.08	0
16_end	-1.88709	-1.86675	-1.87445	-1.87466	-1.87747	-1.88365	-1.88632	-1.88621	-1.88822	-1.88876		-1.884	-1.88593	-1.88705	-1.88763	-1.88763	-1.88776	16_end	98.92	99.33	99.34	99.49	99.82	99.96	99.95	100.06	100.09	99.84	99.94	100	100.03	100.03	100.04	16_end	∆E#fwd	6.47	-2.81	-1.97	-1.72	-1.66	-0.78	-0.07	-0.12	0.57	0	-0.86	-0.33	0.01	-0.02
16_start	-1.90945	-1.88098	-1.89065	-1.89182	-1.89521	-1.90312	-1.90723	-1.90753	-1.90896	-1.91098		-1.90467	-1.90758	-1.90919	-1.90984	-1.90987	-1.91008	16_start	98.51	99.02	99.08	99.25	99.67	99.88	99.9	99.97	100.08	99.75	99.9	99.99	100.02	100.02	100.03	16_start	∆E#rev	-7.56	2.29	1.89	1.54	1.24	1.04	0.84	0.89	0.66	0.65	0.19	0.11	0.15	0.08
16_ts	-1.89914	-1.87515	-1.88349	-1.88425	-1.88755	-1.89405	-1.89704	-1.89722	-1.89885	-1.89976		-1.89574	-1.8978	-1.89887	-1.89956	-1.89958	-1.89979	16_ts	98.74	99.18	99.22	99.39	99.73	99.89	99.9	99.98	100.03	99.82	99.93	99.99	100.02	100.02	100.03	16_ts	∆Ereaction	14.03	-5.1	-3.86	-3.27	-2.9	-1.82	-0.91	-1.01	-0.09	-0.65	-1.06	-0.44	-0.14	-0.09
21_end	-2.87113	-2.85647	-2.86154	-2.86166	-2.86218	-2.86754	-2.86982	-2.86941	-2.87151	-2.87189		-2.85717	-2.86625	-2.87163	-2.87123	-2.87129	-2.87154	21_end	99.49	99.67	99.67	99.69	99.88	99.95	99.94	100.01	100.03	99.51	99.83	100.02	100	100.01	100.01	21_end	∆E#fwd	-7.53	0.66	0.51	0.61	0.62	0.42	0.39	0.28	0.36	0.18	-0.36	-0.08	0.19	0.1
21_start	-2.87113	-2.85662	-2.86169	-2.86172	-2.86224	-2.8676	-2.86988	-2.86945	-2.87156	-2.87195		-2.85716	-2.86624	-2.87163	-2.87123	-2.87129	-2.87154	21_start	99.49	99.67	99.67	99.69	99.88	99.96	99.94	100.02	100.03	99.51	99.83	100.02	100	100.01	100.01	21_start	∆E#rev	-7.53	0.56	0.41	0.58	0.58	0.39	0.35	0.25	0.32	0.15	-0.36	-0.08	0.19	0.1
21_ts	-2.88312	-2.86756	-2.87288	-2.87273	-2.87326	-2.87892	-2.88125	-2.88116	-2.88311	-2.88337		-2.86974	-2.87837	-2.88332	-2.88307	-2.88313	-2.88353	21_ts	99.46	99.64	99.64	99.66	99.85	99.94	99.93	100	100.01	99.54	99.84	100.01	100	100	100.01	21_ts	∆Ereaction	0	0.1	0.1	0.04	0.04	0.04	0.04	0.04	0.04	0.03	0	0	0	0.01
22_end	-3.83691	-3.81535	-3.82138	-3.82397	-3.82304	-3.83105	-3.83377	-3.8327	-3.83697	-3.83625		-3.81724	-3.82904	-3.83598	-3.83577	-3.83595	-3.8359	22_end	99.44	99.6	99.66	99.64	99.85	99.92	99.89	100	99.98	99.49	99.79	99.98	99.97	99.98	99.97	22_end	∆E#fwd	-12.84	0.49	0.4	0.21	0.46	0.11	0.12	-0.15	0.13	0.12	1.02	0.3	0.36	0.24
22_start	-3.84451	-3.82202	-3.82849	-3.83015	-3.82903	-3.83779	-3.84109	-3.84003	-3.84426	-3.84409		-3.8241	-3.83658	-3.84329	-3.84311	-3.84329	-3.84327	22_start	99.42	99.58	99.63	99.6	99.83	99.91	99.88	99.99	99.99	99.47	99.79	99.97	99.96	99.97	99.97	22_start	∆E#rev	-17.61	1.07	0.71	1.1	1.46	0.65	0.3	0.05	-0.02	0.29	1.49	0.34	0.54	0.4
22_ts	-3.86497	-3.8417	-3.84831	-3.85028	-3.84877	-3.85808	-3.86136	-3.8603	-3.86496	-3.86434		-3.84294	-3.85657	-3.86318	-3.86319	-3.86336	-3.86365	22_ts	99.4	99.57	99.62	99.58	99.82	99.91	99.88	100	99.98	99.43	99.78	99.95	99.95	99.96	99.97	22_ts	∆Ereaction	4.77	-0.58	-0.31	-0.89	-1.01	-0.54	-0.18	-0.2	0.15	-0.17	-0.47	-0.04	-0.18	-0.16
23_end	-4.01104	-3.98375	-3.99641	-3.99112	-3.99484	-4.00548	-4.00956	-4.00842	-4.01335	-4.01328		-3.99611	-4.00606	-4.01238	-4.01176	-4.0119	-4.01196	23_end	99.32	99.64	99.5	99.6	99.86	99.96	99.93	100.06	100.06	99.63	99.88	100.03	100.02	100.02	100.02	23_end	∆E#fwd	-11.95	2.86	2.59	1.11	1.44	0.67	0.18	0.1	-0.26	0.03	0.69	0.65	0.04	-0.14
23_start	-4.01229	-3.98635	-3.99957	-3.9915	-3.99653	-4.00645	-4.0103	-4.00894	-4.01378	-4.01381		-3.99648	-4.00738	-4.01352	-4.01235	-4.01248	-4.01244	23_start	99.35	99.68	99.48	99.61	99.85	99.95	99.92	100.04	100.04	99.61	99.88	100.03	100	100	100	23_start	∆E#rev	-12.73	2.01	1.39	1.65	1.16	0.85	0.5	0.61	0.19	0.48	1.24	0.61	0.11	0.27
23_ts	-4.03133	-4.00083	-4.01447	-4.00877	-4.01327	-4.02442	-4.02905	-4.02793	-4.03266	-4.03326		-4.01442	-4.02538	-4.0325	-4.03162	-4.03174	-4.0318	23_ts	99.24	99.58	99.44	99.55	99.83	99.94	99.92	100.03	100.05	99.58	99.85	100.03	100.01	100.01	100.01	23_ts	∆Ereaction	0.78	0.85	1.2	-0.54	0.28	-0.18	-0.32	-0.51	-0.45	-0.45	-0.55	0.04	-0.07	-0.41
26_end	-2.10017	-2.08143	-2.08953	-2.08848	-2.09338	-2.09789	-2.0999	-2.09977	-2.10123	-2.10173		-2.09598	-2.09919	-2.10063	-2.10053	-2.10062	-2.10062	26_end	99.11	99.49	99.44	99.68	99.89	99.99	99.98	100.05	100.07	99.8	99.95	100.02	100.02	100.02	100.02	26_end	∆E#fwd	10.36	0.65	0.61	0.38	0.11	0.28	0.13	0.41	-0.01	0.09	0.22	0.17	0.05	-0.08
26_start	-2.11606	-2.09833	-2.10638	-2.10492	-2.10943	-2.11416	-2.11592	-2.11579	-2.11767	-2.11751		-2.11224	-2.11526	-2.11646	-2.11627	-2.11634	-2.11655	26_start	99.16	99.54	99.47	99.69	99.91	99.99	99.99	100.08	100.07	99.82	99.96	100.02	100.01	100.01	100.02	26_start	∆E#rev	0.39	0.01	0	0.03	0.01	0.04	0.05	0.06	0.06	0.01	-0.01	0.05	0.08	0.01
26_ts	-2.09955	-2.08079	-2.0889	-2.08781	-2.09274	-2.09721	-2.0992	-2.09913	-2.10051	-2.10102		-2.09538	-2.09849	-2.09987	-2.09989	-2.09998	-2.1	26_ts	99.11	99.49	99.44	99.68	99.89	99.98	99.98	100.05	100.07	99.8	99.95	100.02	100.02	100.02	100.02	26_ts	∆Ereaction	9.97	0.64	0.6	0.35	0.1	0.24	0.08	0.35	-0.06	0.09	0.23	0.12	-0.03	-0.09
27_end	-2.42986	-2.40875	-2.41678	-2.41664	-2.42049	-2.4261	-2.4285	-2.42828	-2.43025	-2.43068		-2.42307	-2.42741	-2.42931	-2.42893	-2.42904	-2.42926	27_end	99.13	99.46	99.46	99.61	99.85	99.94	99.93	100.02	100.03	99.72	99.9	99.98	99.96	99.97	99.98	27_end	∆E#fwd	3.01	-0.24	-0.01	-0.27	-0.01	-0.03	-0.06	-0.04	-0.09	-0.1	0.11	0.05	0.01	-0.02
27_start	-2.43566	-2.41466	-2.42304	-2.42196	-2.42624	-2.43172	-2.43405	-2.43381	-2.43578	-2.43617		-2.42843	-2.43326	-2.43522	-2.4348	-2.4349	-2.43503	27_start	99.14	99.48	99.44	99.61	99.84	99.93	99.92	100	100.02	99.7	99.9	99.98	99.96	99.97	99.97	27_start	∆E#rev	-0.63	-0.31	-0.29	0.03	0.03	0.08	0.09	0.12	0.1	0.07	0.38	0.02	-0.06	-0.06
27_ts	-2.43086	-2.41023	-2.41824	-2.41759	-2.42145	-2.42697	-2.42935	-2.42917	-2.43105	-2.43151		-2.42346	-2.42838	-2.4304	-2.43002	-2.43011	-2.4303	27_ts	99.15	99.48	99.45	99.61	99.84	99.94	99.93	100.01	100.03	99.7	99.9	99.98	99.97	99.97	99.98	27_ts	∆Ereaction	3.64	0.07	0.28	-0.3	-0.03	-0.11	-0.15	-0.17	-0.19	-0.17	-0.27	0.03	0.07	0.04
28_end	-3.87545	-3.84367	-3.85374	-3.85591	-3.85729	-3.86813	-3.872	-3.87094	-3.87615	-3.87552		-3.86205	-3.87036	-3.87324	-3.87401	-3.87424	-3.87449	28_end	99.18	99.44	99.5	99.53	99.81	99.91	99.88	100.02	100	99.65	99.87	99.94	99.96	99.97	99.98	28_end	∆E#fwd	-12.13	-1.67	-1.21	-0.9	-0.19	-0.24	-0.13	-0.29	-0.02	-0.06	0.14	0.28	0.25	0.22
28_start	-3.8795	-3.84287	-3.85439	-3.85685	-3.85998	-3.87103	-3.87539	-3.87459	-3.8792	-3.87937		-3.86582	-3.87441	-3.87769	-3.8784	-3.87863	-3.8787	28_start	99.06	99.35	99.42	99.5	99.78	99.89	99.87	99.99	100	99.65	99.87	99.95	99.97	99.98	99.98	28_start	∆E#rev	-14.67	1.37	0.92	1.05	0.66	0.48	0.28	0.34	0.1	0.19	0.31	0.27	0	0.01
28_ts	-3.89883	-3.86486	-3.87564	-3.87762	-3.8796	-3.89075	-3.89492	-3.89402	-3.89899	-3.89873		-3.88493	-3.8933	-3.89662	-3.89738	-3.89761	-3.89787	28_ts	99.13	99.41	99.46	99.51	99.79	99.9	99.88	100	100	99.64	99.86	99.94	99.96	99.97	99.98	28_ts	∆Ereaction	2.54	-3.04	-2.13	-1.95	-0.85	-0.72	-0.41	-0.63	-0.12	-0.25	-0.17	0	0.25	0.21
29_end	-3.91466	-3.88378	-3.89397	-3.89497	-3.89681	-3.90721	-3.91135	-3.91052	-3.9149	-3.91512		-3.90123	-3.90975	-3.91274	-3.9134	-3.91371	-3.9139	29_end	99.21	99.47	99.5	99.54	99.81	99.92	99.89	100.01	100.01	99.66	99.87	99.95	99.97	99.98	99.98	29_end	∆E#fwd	-6.89	0.52	0.4	0.36	0.35	0.19	0.15	0.06	0.11	0.1	0.55	0.28	-0.12	0.15
29_start	-3.9188	-3.88864	-3.89858	-3.89979	-3.90114	-3.91171	-3.91562	-3.91453	-3.91952	-3.91917		-3.90542	-3.91377	-3.91677	-3.9176	-3.91786	-3.91797	29_start	99.23	99.48	99.51	99.55	99.82	99.92	99.89	100.02	100.01	99.66	99.87	99.95	99.97	99.98	99.98	29_start	∆E#rev	-9.49	0.07	0.11	-0.06	0.24	-0.04	0.07	-0.24	0.17	0.19	0.52	0.35	-0.04	0.12
29_ts	-3.92978	-3.89878	-3.90891	-3.91019	-3.91155	-3.92239	-3.92636	-3.92534	-3.93039	-3.92997		-3.91552	-3.9243	-3.92793	-3.92833	-3.92856	-3.9289	29_ts	99.21	99.47	99.5	99.54	99.81	99.91	99.89	100.02	100	99.64	99.86	99.95	99.96	99.97	99.98	29_ts	∆Ereaction	2.6	0.45	0.29	0.42	0.12	0.22	0.08	0.3	-0.05	-0.08	0.03	-0.07	-0.08	0.03
30_end	-2.91261	-2.89105	-2.89845	-2.89926	-2.90048	-2.90804	-2.91067	-2.91014	-2.91363	-2.91306		-2.90181	-2.90905	-2.91202	-2.91213	-2.91227	-2.91229	30_end	99.26	99.51	99.54	99.58	99.84	99.93	99.92	100.04	100.02	99.63	99.88	99.98	99.98	99.99	99.99	30_end	∆E#fwd	-3.56	-0.08	-0.11	-0.03	-0.08	-0.04	-0.03	-0.01	-0.01	0.01	0.11	0.09	0.02	0.16
30_start	-2.92498	-2.90297	-2.91065	-2.91138	-2.91272	-2.92048	-2.92313	-2.92259	-2.92623	-2.92554		-2.91537	-2.92159	-2.92448	-2.92476	-2.92487	-2.92479	30_start	99.25	99.51	99.53	99.58	99.85	99.94	99.92	100.04	100.02	99.67	99.88	99.98	99.99	100	99.99	30_start	∆E#rev	-11.33	0.21	0	0.14	0	-0.08	-0.08	-0.15	-0.08	-0.03	-0.63	-0.01	-0.03	0
30_ts	-2.93066	-2.90877	-2.91649	-2.9171	-2.91852	-2.92622	-2.92885	-2.92825	-2.93192	-2.93123		-2.92087	-2.92712	-2.93012	-2.93018	-2.9303	-2.93032	30_ts	99.25	99.52	99.54	99.59	99.85	99.94	99.92	100.04	100.02	99.67	99.88	99.98	99.98	99.99	99.99	30_ts	∆Ereaction	7.77	-0.29	-0.11	-0.16	-0.09	0.04	0.05	0.14	0.06	0.04	0.74	0.1	0.06	0.16
31_end	-2.95873	-2.93919	-2.94656	-2.94493	-2.94628	-2.95362	-2.9565	-2.95602	-2.95904	-2.95913		-2.94862	-2.955	-2.95858	-2.9583	-2.95837	-2.95831	31_end	99.34	99.59	99.53	99.58	99.83	99.92	99.91	100.01	100.01	99.66	99.87	99.99	99.99	99.99	99.99	31_end	∆E#fwd	-18.21	-0.19	-0.24	0.46	0.46	0.44	0.29	0.42	0.15	0.26	2.5	0.41	-0.24	0.21
31_start	-2.92498	-2.90297	-2.91065	-2.91138	-2.91272	-2.92048	-2.92313	-2.92259	-2.92623	-2.92554		-2.91537	-2.92159	-2.92448	-2.92476	-2.92487	-2.92479	31_start	99.25	99.51	99.53	99.58	99.85	99.94	99.92	100.04	100.02	99.67	99.88	99.98	99.99	100	99.99	31_start	∆E#rev	2.97	1.37	1.12	0.33	0.35	0.05	0.05	-0.17	0.06	0.07	2.18	0.2	-0.02	0.08
31_ts	-2.954	-2.93229	-2.94005	-2.93967	-2.941	-2.94881	-2.95169	-2.95118	-2.95458	-2.95431		-2.94041	-2.94994	-2.95388	-2.95345	-2.95352	-2.95354	31_ts	99.26	99.53	99.51	99.56	99.82	99.92	99.9	100.02	100.01	99.54	99.86	100	99.98	99.98	99.98	31_ts	∆Ereaction	-21.18	-1.56	-1.36	0.12	0.11	0.39	0.23	0.59	0.1	0.2	0.31	0.21	-0.22	0.13
32_end	-1.43633	-1.42015	-1.4264	-1.42656	-1.42916	-1.43369	-1.43541	-1.4354	-1.43704	-1.43696		-1.43365	-1.43496	-1.43646	-1.43671	-1.43671	-1.43647	32_end	98.87	99.31	99.32	99.5	99.82	99.94	99.94	100.05	100.04	99.81	99.9	100.01	100.03	100.03	100.01	32_end	∆E#fwd	-6	-1.12	-0.92	-0.87	-0.96	-0.6	-0.32	-0.34	-0.06	-0.29	-0.03	0.08	-0.1	-0.09
32_start	-1.42262	-1.40375	-1.4102	-1.41106	-1.41323	-1.41861	-1.42084	-1.42096	-1.42259	-1.42286		-1.41986	-1.42147	-1.42255	-1.42269	-1.42269	-1.42272	32_start	98.67	99.13	99.19	99.34	99.72	99.87	99.88	100	100.02	99.81	99.92	100	100.01	100.01	100.01	32_start	∆E#rev	2.6	0.57	0.64	0.25	0.44	0.26	0.22	0.13	0.19	0.17	0.02	-0.06	0.02	0.1
32_ts	-1.43218	-1.4151	-1.42124	-1.42201	-1.42432	-1.42913	-1.43091	-1.43098	-1.43269	-1.43252		-1.42947	-1.43091	-1.43227	-1.4324	-1.4324	-1.43238	32_ts	98.81	99.24	99.29	99.45	99.79	99.91	99.92	100.04	100.02	99.81	99.91	100.01	100.02	100.02	100.01	32_ts	∆Ereaction	-8.6	-1.69	-1.56	-1.12	-1.4	-0.86	-0.54	-0.46	-0.25	-0.46	-0.06	0.14	-0.12	-0.19
33_end	-0.980279	-0.972109	-0.974848	-0.975995	-0.976743	-0.979186	-0.980076	-0.980098	-0.980992	-0.980886		-0.979424	-0.979979	-0.980216	-0.980307	-0.980307	-0.980418	33_end	99.17	99.45	99.56	99.64	99.89	99.98	99.98	100.07	100.06	99.91	99.97	99.99	100	100	100.01	33_end	∆E#fwd	-0.38	0.46	0.34	0.26	0.23	0.09	0.03	0	-0.03	0.05	0.11	0.14	0.05	0.05
33_start	-1.00485	-0.997306	-1.00029	-1.0008	-1.00209	-1.00415	-1.00491	-1.00495	-1.00567	-1.00561		-1.00432	-1.00487	-1.00514	-1.0053	-1.0053	-1.00536	33_start	99.25	99.55	99.6	99.73	99.93	100.01	100.01	100.08	100.08	99.95	100	100.03	100.04	100.04	100.05	33_start	∆E#rev	-15.8	0.07	-0.21	0.12	-0.26	-0.15	-0.14	-0.07	-0.12	-0.13	-0.09	-0.06	-0.17	-0.21
33_ts	-1.00547	-0.997181	-1.00037	-1.001	-1.00234	-1.00461	-1.00548	-1.00549	-1.00629	-1.00627		-1.00475	-1.00526	-1.00567	-1.00583	-1.00583	-1.00588	33_ts	99.18	99.49	99.56	99.69	99.92	100	100	100.08	100.08	99.93	99.98	100.02	100.04	100.04	100.04	33_ts	∆Ereaction	15.42	0.39	0.55	0.15	0.49	0.25	0.17	0.07	0.09	0.17	0.2	0.2	0.22	0.26
34_end	-3.01622	-2.99339	-3.00231	-3.00155	-3.00391	-3.01194	-3.0144	-3.01383	-3.01789	-3.01664		-3.00744	-3.01278	-3.01595	-3.01587	-3.01595	-3.01591	34_end	99.24	99.54	99.51	99.59	99.86	99.94	99.92	100.06	100.01	99.71	99.89	99.99	99.99	99.99	99.99	34_end	∆E#fwd	7.41	1.09	0.87	0.27	0.25	-0.01	0.02	-0.2	0.04	0.12	1.27	0.38	0.19	0.18
34_start	-3.04526	-3.02449	-3.03354	-3.03068	-3.03343	-3.04107	-3.0437	-3.04331	-3.04672	-3.04609		-3.03774	-3.04219	-3.04533	-3.04524	-3.04529	-3.04533	34_start	99.32	99.62	99.52	99.61	99.86	99.95	99.94	100.05	100.03	99.75	99.9	100	100	100	100	34_start	∆E#rev	-10.81	-0.2	-0.51	0.22	-0.06	-0.07	-0.14	-0.07	-0.21	-0.16	0.48	0.15	-0.03	-0.03
34_ts	-3.03345	-3.01094	-3.02035	-3.01844	-3.02123	-3.02928	-3.03187	-3.03132	-3.03524	-3.03422		-3.02391	-3.02977	-3.03323	-3.03315	-3.03322	-3.03323	34_ts	99.26	99.57	99.5	99.6	99.86	99.95	99.93	100.06	100.03	99.69	99.88	99.99	99.99	99.99	99.99	34_ts	∆Ereaction	18.22	1.29	1.38	0.06	0.3	0.06	0.16	-0.13	0.26	0.27	0.79	0.23	0.22	0.21
35_end_MAI	-2.8164	-2.79304	-2.80217	-2.80214	-2.80446	-2.81298	-2.81565	-2.8153	-2.81928	-2.81808		-2.8101	-2.8144	-2.81735	-2.81757	-2.81761	-2.81763	35_end_MAI	99.17	99.5	99.49	99.58	99.88	99.97	99.96	100.1	100.06	99.78	99.93	100.03	100.04	100.04	100.04	35_end_MAI	∆E#fwd	0.49	2.12	1.93	0.94	0.98	0.54	0.35	0.21	0.18	0.26	0.38	0.14	0.1	-0.07
35_start_MAI	-3.01481	-2.99334	-3.00226	-3.00156	-3.00392	-3.01196	-3.01441	-3.01384	-3.0179	-3.01664		-3.00744	-3.01278	-3.01595	-3.01587	-3.01595	-3.01591	35_start_MAI	99.29	99.58	99.56	99.64	99.91	99.99	99.97	100.1	100.06	99.76	99.93	100.04	100.04	100.04	100.04	35_start_MAI	∆E#rev	-124.02	0.93	0.88	0.3	0.33	0.19	0.13	0.08	0.09	0.18	1.06	0.17	-0.02	0
35_ts_MAI	-3.01403	-2.98919	-2.9984	-2.99929	-3.00157	-3.01032	-3.01307	-3.01265	-3.01678	-3.01558		-3.00605	-3.01177	-3.01501	-3.0152	-3.01529	-3.01525	35_ts_MAI	99.18	99.48	99.51	99.59	99.88	99.97	99.95	100.09	100.05	99.74	99.92	100.03	100.04	100.04	100.04	35_ts_MAI	∆Ereaction	124.51	1.19	1.05	0.63	0.65	0.35	0.21	0.13	0.09	0.08	-0.67	-0.02	0.12	-0.07
[truncated: 65 more columns]

## Sheet: Diagnostics Def2SV_P or Def2SVP
	def2-SV(P) throughout in MOBH35/conventional_CCSD_T_def2SV_P/zDiagnostics_def2SV_P																																	DLPNO-CCSD-GRIDX9		def2-SVP throughout in MOBH35/CCSD_T_def2SVP/ZDiagnostics-def2SVP
FILE_NAME	T1DIAG	D1DIAG	new_D1DIAG	D2DIAG	FOD_TPSS	FOD_TPSS0	FOD_PBE0	FOD_BHLYP	%Ecorr[(T)]Kulik	max{t_i}^A	max{t_ij}^AB	|(T1)-(T0)|	(T1)/(T0)	H-L gap (eV)	1/H-L gap (1/eV)	Matito i_ND/I_tot	Matito revIND	Truhlar Mdiag	BEST-IronJanes			DLPNO-CCSD - canonical CCSD	including (T0)	including (T1)	HF (def2-SV(P))	MP2 (def2-SV(P))	CCSD Tot (def2-SV(P))	CCSD(T) Tot (def2-SV(P))		HF	MP2	CCSD	CCSD(T)	- CCSD	FILE_NAME	T1Diag	D1Diag	New D1Diag	D2Diag	FOD_VALUE	%Ecorr[(T)]Kulik	max{t_i}^A	max{t_ij}^AB	HF	MP2	CCSD Tot	CCSD(T) Tot
01_end	0.011552	0.049754	0.049754	0.1878	0.325594	0.875422	0.946024	1.73235	3.86314	0.0192856	0.0714285	0.008659	1.05789	9.9775	0.100226	0.231457	0.01545	0.084	0.286849		∆E#fwd	0.0501491	0.371182	0.088253	-1852.33	-1856.12	-1856.33	-1856.49	∆E#fwd	43.8895	28.3162	33.4264	31.0346	0.0501491	01_end	0.011279	0.056246	0.056246	0.187489	0.325594	3.94145			-1852.44	-1856.52	-1856.74	-1856.92		01_end
01_start	0.011803	0.046954	0.046954	0.188094	0.349956	0.916103	0.984876	1.78392	3.89324	0.0224443	0.0503895	0.00881623	1.05844	10.0531	0.0994718	0.231967	0.01551	0.085	-1.22497		∆E#rev	-0.0715923	0.492332	0.110744	-1852.34	-1856.15	-1856.35	-1856.51	∆E#rev	37.1464	13.2299	21.1977	17.7648	-0.0715923	01_start	0.011508	0.051245	0.051245	0.187748	0.349956	3.97325			-1852.45	-1856.55	-1856.76	-1856.94		01_start
01_ts	0.0119993	0.0563132	0.0563132	0.188284	0.31092	0.896564	0.960364	1.77805	3.96506	0.0219334	0.0546993	0.0092671	1.06011	10.0968	0.0990413	0.233528	0.01571	0.086	1.51182		∆Ereac	0.121741	-0.12115	-0.0224908	-1852.27	-1856.1	-1856.3	-1856.46	∆Ereac	6.74306	15.0863	12.2287	13.2698	0.121741	01_ts	0.011822	0.062006	0.062006	0.187939	0.31092	4.04307			-1852.38	-1856.51	-1856.72	-1856.9		01_ts
02_end	0.011072	0.041075	0.041075	0.189207	0.266545	0.727143	0.796228	1.47845	3.57842	0.0165433	0.0345717	0.00626059	1.0523	10.1591	0.0984339	0.219646	0.01492	0.084	0.228229		∆E#fwd	-0.0170874	-0.0778414	-0.0326942	-1683.84	-1687.07	-1687.28	-1687.41	∆E#fwd	10.6703	5.4935	7.33843	6.69235	-0.0170874	02_end	0.010619	0.047041	0.047041	0.189007	0.266545	3.67919	0.0250489	0.0362928	-1683.95	-1687.46	-1687.69	-1687.83		02_end
02_start	0.011848	0.059617	0.059617	0.18851	0.290474	0.781103	0.851894	1.55905	3.6465	0.0299948	0.0399096	0.00666032	1.05467	10.1848	0.0981855	0.221336	0.01509	0.084	0.115683		∆E#rev	-0.0256887	0.221326	0.0156401	-1683.8	-1687.04	-1687.25	-1687.38	∆E#rev	33.9561	26.1563	29.2559	26.9734	-0.0256887	02_start	0.011564	0.066138	0.066138	0.188304	0.290474	3.74388	0.0335579	0.0409608	-1683.91	-1687.43	-1687.65	-1687.8		02_start
02_ts	0.011862	0.054014	0.054014	0.188913	0.241604	0.710964	0.776854	1.4961	3.66877	0.0186311	0.0422282	0.00658837	1.05358	10.07	0.0993049	0.221523	0.01512	0.084	0.112545		∆Ereac	0.00860125	-0.299167	-0.0483343	-1683.78	-1687.03	-1687.24	-1687.37	∆Ereac	-23.2858	-20.6628	-21.9175	-20.2811	0.00860125	02_ts	0.011451	0.054417	0.054417	0.18869	0.241604	3.76661	0.0174698	0.0442643	-1683.89	-1687.42	-1687.64	-1687.79		02_ts
03_end	0.0195576	0.102652	0.102652	0.194968	0.360356	0.700485	0.740941	1.1837	4.8105	0.0609382	0.0466779	0.00695382	1.09006	9.5817	0.104366	0.212579	0.01833	0.087	0.0148387		∆E#fwd	0.0309299	0.120872	0.0506884	-1266.74	-1268.38	-1268.43	-1268.52	∆E#fwd	3.13822	1.26199	1.75085	1.25442	0.0309299	03_end	0.021429	0.115871	0.115871	0.195213	0.360356	4.88805	0.0704374	0.0458242	-1266.8	-1268.57	-1268.62	-1268.71		03_end
03_start	0.0187216	0.083415	0.083415	0.196527	0.159422	0.538184	0.576975	1.06929	5.18802	0.0386328	0.0727126	0.00837382	1.09941	10.8872	0.091851	0.222146	0.01951	0.112	-0.225468		∆E#rev	-0.276659	0.494856	-0.466387	-1266.67	-1268.35	-1268.38	-1268.47	∆E#rev	46.263	20.6729	32.8392	27.2545	-0.276659	03_start	0.020471	0.093922	0.093922	0.196354	0.159422	5.23107	0.047543	0.0733583	-1266.73	-1268.54	-1268.57	-1268.67		03_start
03_ts	0.0189449	0.0882802	0.0882802	0.199159	0.149541	0.531806	0.569484	1.06774	5.22325	0.043945	0.0698788	0.00848566	1.09996	10.8753	0.0919515	0.222452	0.01957	0.115	0.240306		∆Ereac	0.307589	-0.373985	0.517075	-1266.67	-1268.35	-1268.38	-1268.47	∆Ereac	-43.1248	-19.4109	-31.0884	-26.0001	0.307589	03_ts	0.020618	0.098513	0.098513	0.198955	0.149541	5.26563	0.0474151	0.069795	-1266.73	-1268.54	-1268.57	-1268.67		03_ts
04_end	0.0183692	0.0854008	0.0854008	0.17597	0.158118	0.480287	0.516944	0.946136	4.69511	0.0419903	0.0285671	0.00612428	1.08742	11.2973	0.0885167	0.208396	0.01793	0.082	-0.163266		∆E#fwd	0.090091	-0.0137542	0.120376	-1228.92	-1230.43	-1230.48	-1230.56	∆E#fwd	1.90752	4.4705	2.33021	2.71298	0.090091	04_end	0.020234	0.096922	0.096922	0.177396	0.158118	4.77724	0.0504796	0.0309953	-1228.97	-1230.62	-1230.67	-1230.75		04_end
04_start	0.0191233	0.0907377	0.0907377	0.197748	0.110926	0.451583	0.484511	0.953566	5.19624	0.0415661	0.0559131	0.00789451	1.10117	10.6968	0.0934859	0.218876	0.01922	0.115	-0.612641		∆E#rev	-0.0768947	0.864639	-0.112068	-1228.88	-1230.44	-1230.46	-1230.55	∆E#rev	25.7076	3.9897	15.0313	9.36343	-0.0768947	04_start	0.02085	0.10048	0.10048	0.19791	0.110926	5.24026	0.0439648	0.0566409	-1228.94	-1230.62	-1230.65	-1230.74		04_start
04_ts	0.0195933	0.0940273	0.0940273	0.195618	0.092481	0.424368	0.455592	0.928058	5.16364	0.0554908	0.0348012	0.00768076	1.09899	10.731	0.093188	0.217439	0.01905	0.108	0.459375		∆Ereac	0.166986	-0.878393	0.232444	-1228.87	-1230.43	-1230.46	-1230.54	∆Ereac	-23.8001	0.4808	-12.7011	-6.65046	0.166986	04_ts	0.021172	0.103404	0.103404	0.195909	0.092481	5.21208	0.0591651	0.0362964	-1228.93	-1230.62	-1230.64	-1230.74		04_ts
05_end_correct	0.031955	0.180517	0.180517	0.197396	0.172051	0.602551	0.679827	1.33337	4.16278	0.101684	0.0334618	0.0188853	1.13607	11.8647	0.0842836	0.242064	0.01639	0.155	0.157206		∆E#fwd	-0.43243	-0.660662	-0.645221	-2737.82	-2741.43	-2741.57	-2741.73	∆E#fwd	8.03811	4.49792	7.31662	7.34686	-0.43243	05_end_correct	0.0305605	0.178055			0.172051	4.23231			-2737.93	-2741.95	-2742.09	-2742.27		05_end_correct
05_start	0.03139	0.182737	0.182737	0.194984	0.272376	0.702035	0.784644	1.43452	4.1612	0.12548	0.042558	0.0183512	1.13236	10.7851	0.0927205	0.236594	0.01164	0.148	-0.121353		∆E#rev	-0.00407942	-0.317832	0.032741	-2737.8	-2741.39	-2741.54	-2741.7	∆E#rev	21.8888	28.0269	24.2766	24.4824	-0.00407942	05_start	0.0301373	0.178686			0.272376	4.22294			-2737.91	-2741.91	-2742.06	-2742.24		05_start
05_ts	0.030659	0.175938	0.175938	0.193875	0.229164	0.664271	0.744425	1.3966	4.15879	0.0866393	0.0329681	0.0183266	1.13188	11.3252	0.0882987	0.240148	0.01623	0.146	0.268559		∆Ereac	-0.428351	-0.34283	-0.677962	-2737.79	-2741.39	-2741.53	-2741.69	∆Ereac	-13.8507	-23.529	-16.96	-17.1355	-0.428351	05_ts	0.0293358	0.168855			0.229164	4.22516			-2737.9	-2741.91	-2742.05	-2742.24		05_ts
06_end	0.0399417	0.203839	0.203839	0.19631	0.509337	0.842902	0.936575	1.37535	4.42465	0.0730987	0.0434141	0.0132684	1.12881	9.8835	0.101179	0.217325	0.01582	0.079	-0.0704323		∆E#fwd	-0.211808	0.0930266	-0.0748299	-2591.74	-2594.26	-2594.41	-2594.53	∆E#fwd	18.8713	10.2916	13.1141	11.5645	-0.211808	06_end	0.038585	0.192713	0.192713	0.193276	0.509337	4.40922	0.0666538	0.0418541	-2591.81	-2594.61	-2594.75	-2594.89		06_end
06_start	0.0388231	0.201069	0.201069	0.190445	0.419342	0.747117	0.83398	1.31841	4.37068	0.103751	0.0251137	0.0127863	1.12502	10.6051	0.0942943	0.216981	0.01577	0.076	0.393226		∆E#rev	-0.520242	-0.918545	-0.783901	-2591.74	-2594.26	-2594.4	-2594.52	∆E#rev	18.555	12.6121	16.5584	16.1674	-0.520242	06_start	0.037617	0.193252	0.193252	0.186843	0.419342	4.37514	0.0993632	0.0237131	-2591.81	-2594.61	-2594.75	-2594.89		06_start
06_ts	0.038723	0.194661	0.194661	0.190332	0.412653	0.759404	0.848364	1.31995	4.44095	0.100449	0.037491	0.0130538	1.1252	10.1943	0.098094	0.217988	0.0159	0.076	-0.463658		∆Ereac	0.308433	1.01157	0.709071	-2591.71	-2594.24	-2594.38	-2594.5	∆Ereac	0.316386	-2.32044	-3.44432	-4.6029	0.308433	06_ts	0.037463	0.185092	0.185092	0.186795	0.412653	4.43065	0.0902007	0.0312403	-2591.78	-2594.59	-2594.73	-2594.86		06_ts
07_end	0.0417721	0.223093	0.223093	0.195926	0.66744	0.979466	1.07692	1.52811	4.43917	0.11108	0.0291598	0.0133317	1.12933	9.9859	0.100141	0.217812	0.01587	0.079	-0.426191		∆E#fwd	-0.251377	0.041933	-0.117232	-2591.73	-2594.25	-2594.39	-2594.52	∆E#fwd	42.6791	23.4946	31.0672	27.5919	-0.251377	07_end	0.040491	0.220915	0.220915	0.192003	0.66744	4.42938	0.112482	0.0265503	-2591.79	-2594.59	-2594.74	-2594.87		07_end
07_start	0.0399417	0.203839	0.203839	0.19631	0.508791	0.842589	0.936184	1.37482	4.42465	0.0730987	0.0434141	0.0132698	1.12883	9.8835	0.101179	0.217325	0.01582	0.079	-0.166843		∆E#rev	-0.931768	-0.88194	-1.00224	-2591.74	-2594.26	-2594.41	-2594.53	∆E#rev	33.6675	15.0381	22.6592	19.4776	-0.931768	07_start	0.038585	0.192713	0.192713	0.193276	0.508791	4.40922	0.0666538	0.0418541	-2591.81	-2594.61	-2594.75	-2594.89		07_start
07_ts	0.040749	0.205693	0.205693	0.192791	0.503838	0.88757	0.985429	1.47144	4.58388	0.11486	0.0680551	0.0135235	1.12513	9.7796	0.102254	0.22054	0.0162	0.081	-0.259349		∆Ereac	0.680391	0.923873	0.885009	-2591.67	-2594.22	-2594.36	-2594.48	∆Ereac	9.01158	8.45651	8.408	8.11426	0.680391	07_ts	0.039528	0.196119	0.196119	0.191387	0.503838	4.56184	0.100129	0.0679692	-2591.74	-2594.57	-2594.7	-2594.84		07_ts
08_end	0.03443	0.241775	0.241775	0.201616	0.417141	1.00224	1.10658	1.98676	4.68975	0.0977065	0.0749892	0.0219107	1.10414	10.5701	0.0946065	0.252514	0.01654	0.107	-2.01396		∆E#fwd	2.13649	3.11845	3.67526	-2616.56	-2621.32	-2621.49	-2621.73	∆E#fwd	20.3477	45.2253	35.413	36.1772	2.13649	08_end					0.417141	4.69503			-2616.67	-2621.79	-2621.96	-2622.22		08_end
08_start	0.033106	0.231844	0.231844	0.198038	0.694194	1.3056	1.41448	2.33884	4.7194	0.082383	0.0486947	0.02174	1.1026	8.631	0.115861	0.252226	0.01651	0.101	-3.78789		∆E#rev	0.894841	2.0339	2.69786	-2616.57	-2621.33	-2621.49	-2621.74	∆E#rev	18.8036	41.5225	32.0055	31.6683	0.894841	08_start					0.694194	4.71867			-2616.67	-2621.79	-2621.97	-2622.23		08_start
08_ts	0.037035	0.320683	0.320683	0.216129	1.17558	1.55074	1.68928	2.41753	4.71886	0.0941728	0.0470312	0.0208526	1.09972	8.7692	0.114035	0.250497	0.01633	0.098	1.77392		∆Ereac	1.24165	1.08455	0.9774	-2616.53	-2621.25	-2621.44	-2621.68	∆Ereac	1.54411	3.70279	3.40753	4.5089	1.24165	08_ts					1.17558	4.71406			-2616.64	-2621.72	-2621.91	-2622.17		08_ts
09_end	0.049907	0.513387	0.513387	0.295751	0.823149	1.46953	1.56176	2.4687	4.94896	0.193845	0.0660491	0.0241046	1.11128	7.385	0.13541	0.256456	0.01693	0.117	-5.81498		∆E#fwd	2.40351	3.8084	3.42242	-2616.47	-2621.27	-2621.45	-2621.71	∆E#fwd	48.2243	31.737	33.0893	29.1957	2.40351	09_end					0.823149	4.97125			-2616.58	-2621.74	-2621.92	-2622.2		09_end
09_start	0.03443	0.241775	0.241775	0.201616	0.418632	1.00196	1.10627	1.98622	4.68975	0.0977065	0.0749892	0.0219172	1.10417	10.5701	0.0946065	0.252514	0.01654	0.107	7.33243		∆E#rev	-3.13716	-8.31979	-7.33318	-2616.56	-2621.32	-2621.49	-2621.73	∆E#rev	-7.62404	0.406354	8.69311	15.2814	-3.13716	09_start					0.418632	4.69503			-2616.67	-2621.79	-2621.96	-2622.22		09_start
09_ts	0.039049	0.330554	0.330554	0.219356	0.578232	1.21768	1.32494	2.19932	4.78175	0.13653	0.0654817	0.0225323	1.10511	9.2808	0.107749	0.254957	0.01679	0.107	-12.9793		∆Ereac	5.54066	12.1282	10.7556	-2616.49	-2621.27	-2621.44	-2621.69	∆Ereac	55.8483	31.3306	24.3962	13.9142	5.54066	09_ts					0.578232	4.79881			-2616.59	-2621.74	-2621.91	-2622.18		09_ts
10_end_MAI	0.01416	0.07576	0.07576	0.173508	0.216624	0.759796	0.835149	1.58896	3.69617	0.0350356	0.0126122	0.00771035	1.07027	9.003	0.111074	0.222936	0.01462	0.105	1.48495		∆E#fwd	-0.446983	-0.84768	-0.839851	-1024.26	-1027.16	-1027.38	-1027.5	∆E#fwd	-8.32371	-9.1826	-4.12678	-2.72885	-0.44371	10_end_MAI	0.015103	0.088735	0.088735	0.174903	0.216624	3.81623	0.0428727	0.0129709	-1024.39	-1027.63	-1027.85	-1027.99		10_end_MAI
10_start_MAI	0.0178181	0.107562	0.107562	0.228128	0.899337	1.52224	1.61927	2.40204	3.87165	0.0610517	0.11366	0.00899298	1.07141	6.3008	0.15871	0.227197	0.01471	0.138	0.232205		∆E#rev	-0.0914262	0.402622	0.17182	-1136.86	-1140.04	-1140.29	-1140.43	∆E#rev	18.0162	13.9273	10.954	7.72791	-0.0857194	10_start_MAI	0.01921	0.141724	0.141724	0.227633	0.899337	3.97797	0.109295	0.109418	-1136.99	-1140.52	-1140.76	-1140.92		10_start_MAI
10_ts_MAI	0.015471	0.079504	0.079504	0.179508	0.315789	0.892467	0.986285	1.74601	3.81875	0.0426601	0.0231177	0.0089805	1.07222	8.8139	0.113457	0.226739	0.01465	0.101	1.25275		∆Ereac	-0.355557	-1.2503	-1.01167	-1136.87	-1140.06	-1140.3	-1140.43	∆Ereac	-26.3399	-23.1099	-15.0808	-10.4568	-0.35799	10_ts_MAI	0.016706	0.096159	0.096159	0.18093	0.315789	3.91458			-1137	-1140.53	-1140.77	-1140.92		10_ts_MAI
11_end	0.01532	0.089836	0.089836	0.196715	0.282699	1.0697	1.14616	2.16971	4.52395	0.0526003	0.067732	0.0141141	1.0795	10.0388	0.0996135	0.249954	0.01755	0.11	-0.248233		∆E#fwd	-0.390721	-0.444688	-0.625444	-1241.64	-1245.5	-1245.75	-1245.95	∆E#fwd	25.9836	31.2255	30.3952	30.3476	-0.395304	11_end					0.282699	4.57425			-1241.74	-1245.85	-1246.1	-1246.31		11_end
11_start	0.017602	0.122408	0.122408	0.200985	0.843511	1.65858	1.74876	2.76695	4.61261	0.0601231	0.0646176	0.0147784	1.08176	7.7562	0.128929	0.250639	0.01765	0.103	-2.05176		∆E#rev	0.248504	1.2317	0.634107	-1241.53	-1245.41	-1245.66	-1245.86	∆E#rev	94.8688	89.5203	88.1327	85.0327	0.247329	11_start					0.843511	4.66724			-1241.63	-1245.76	-1246.01	-1246.22		11_start
11_ts	0.017858	0.107115	0.107115	0.208364	0.836295	1.70281	1.79712	2.7996	4.62178	0.059534	0.0363513	0.0150664	1.08328	8.2777	0.120807	0.25073	0.01766	0.108	1.80352		∆Ereac	-0.639226	-1.67639	-1.25955	-1241.49	-1245.36	-1245.61	-1245.81	∆Ereac	-68.8852	-58.2947	-57.7376	-54.685	-0.642632	11_ts					0.836295	4.66466			-1241.59	-1245.71	-1245.96	-1246.17		11_ts
12_end	0.0180186	0.118827	0.118827	0.195784	0.525481	1.0899	1.19544	1.98628	4.02867	0.0645911	0.0806591	0.0105097	1.08684	9.6362	0.103775	0.228348	0.0157	0.109	0.380184		∆E#fwd	-0.0735317	-0.176104	-0.153945	-1792.58	-1795.53	-1795.79	-1795.92	∆E#fwd	4.7771	5.63236	5.72474	5.79825	-0.0729627	12_end					0.525481	4.09234			-1792.7	-1796.03	-1796.28	-1796.43		12_end
12_start	0.0184318	0.12821	0.12821	0.198631	0.895312	1.37508	1.47855	2.23091	4.04509	0.0609528	0.084485	0.010338	1.08457	9.3871	0.106529	0.230284	0.0159	0.113	0.355371		∆E#rev	-0.138934	-0.397213	-0.267297	-1792.52	-1795.49	-1795.74	-1795.87	∆E#rev	41.1622	35.1639	36.309	35.7796	-0.13808	12_start					0.895312	4.11839			-1792.64	-1795.99	-1796.22	-1796.38		12_start
12_ts	0.0178907	0.119543	0.119543	0.197946	0.863197	1.17946	1.26842	2.0998	4.04355	0.0630738	0.079679	0.0103027	1.08425	9.9448	0.100555	0.229912	0.01588	0.112	0.0248128		∆Ereac	0.0654023	0.221109	0.113353	-1792.52	-1795.48	-1795.73	-1795.86	∆Ereac	-36.3851	-29.5315	-30.5843	-29.9813	0.0651176	12_ts					0.863197	4.11657			-1792.63	-1795.98	-1796.22	-1796.37		12_ts
13_end	0.02129	0.135927	0.135927	0.188013	0.545169	1.1546	1.24517	2.09917	4.46983	0.0605501	0.0329556	0.0141846	1.09611	8.3023	0.120449	0.241057	0.01712	0.094	-2.04598		∆E#fwd	1.13583	2.262	1.80616	-1675.9	-1679.19	-1679.43	-1679.6	∆E#fwd	48.8733	17.5489	22.0657	16.2527	1.14437	13_end	0.020187	0.133248	0.133248	0.187628	0.545169	4.50958	0.0567876	0.0318063	-1675.98	-1679.64	-1679.87	-1680.05		13_end
13_start	0.019673	0.108248	0.108248	0.210924	0.645528	1.32001	1.42426	2.25112	4.49708	0.0537347	0.0632979	0.0145697	1.09856	8.345	0.119832	0.242262	0.01724	0.11	-1.86652		∆E#rev	0.753988	1.97097	1.27346	-1675.86	-1679.14	-1679.38	-1679.55	∆E#rev	71.5556	48.6703	53.7602	47.7095	0.756792	13_start	0.01846	0.097345	0.097345	0.21044	0.645528	4.52595	0.0563147	0.062744	-1675.94	-1679.59	-1679.82	-1680		13_start
13_ts	0.022537	0.13852	0.13852	0.20152	0.870668	1.5208	1.62195	2.44445	4.68246	0.0670622	0.0428753	0.0152962	1.0985	7.6729	0.130329	0.245879	0.01769	0.107	-0.179463		∆Ereac	0.381839	0.291036	0.532694	-1675.78	-1679.11	-1679.34	-1679.52	∆Ereac	-22.6822	-31.1214	-31.6945	-31.4568	0.387582	13_ts	0.02121	0.13225	0.13225	0.197791	0.870668	4.7186	0.0671529	0.041035	-1675.86	-1679.56	-1679.78	-1679.97		13_ts
14_end	0.0231377	0.12158	0.12158	0.187165	0.441631	0.783121	0.857192	1.36213	4.08357	0.0402273	0.0752503	0.0110462	1.10773	10.7223	0.0932636	0.223282	0.01631	0.088	-0.236304		∆E#fwd	0.131341	0.373086	0.196676	-1159.4	-1161.94	-1162.13	-1162.24	∆E#fwd	13.4144	8.20151	8.73493	7.68279	0.132868	14_end	0.021644	0.103038	0.103038	0.186943	0.441631	4.1748	0.0393718	0.0748429	-1159.48	-1162.36	-1162.53	-1162.67		14_end
14_start	0.022441	0.116325	0.116325	0.185785	0.308675	0.865821	0.942622	1.58485	4.09215	0.0530445	0.0407189	0.0107198	1.10399	9.3914	0.10648	0.223064	0.01632	0.087	0.793639		∆E#rev	-0.0402153	-0.0301777	-0.00172685	-1159.39	-1161.93	-1162.12	-1162.23	∆E#rev	20.0935	14.92	16.5297	15.3655	-0.0392545	14_start	0.021187	0.099268	0.099268	0.185434	0.308675	4.18172	0.0451744	0.0413311	-1159.47	-1162.35	-1162.53	-1162.66		14_start
14_ts	0.0226391	0.11793	0.11793	0.185066	0.297422	0.721129	0.792356	1.36354	4.13781	0.0447622	0.0469301	0.0110009	1.10539	10.316	0.0969368	0.223848	0.0164	0.088	-1.02994		∆Ereac	0.171557	0.403264	0.198403	-1159.37	-1161.91	-1162.1	-1162.22	∆Ereac	-6.67909	-6.71849	-7.79481	-7.68268	0.172123	14_ts	0.021363	0.100256	0.100256	0.184837	0.297422	4.22194	0.0379551	0.0476248	-1159.45	-1162.33	-1162.51	-1162.65		14_ts
15_end	0.0249783	0.0987636	0.0987636	0.175109	0.282482	0.649921	0.709711	1.19463	4.57218	0.0578348	0.0324171	0.00718745	1.15073	9.51	0.105152	0.207482	0.01644	0.083	0.369221		∆E#fwd	-0.108212	0.35346	-0.113245	-986.482	-987.559	-987.643	-987.699	∆E#fwd	28.4904	22.1028	25.611	24.4119	-0.104588	15_end	0.022653	0.085306	0.085306	0.174044	0.282482	4.50543	0.0551427	0.0324707	-986.522	-987.887	-987.963	-988.031		15_end
15_start	0.0351046	0.19466	0.19466	0.218749	0.56594	1.04411	1.11308	1.63039	5.0153	0.147516	0.0601181	0.00875962	1.16795	8.0687	0.123936	0.217094	0.01752	0.124	-2.24573		∆E#rev	0.0885234	1.73197	0.278713	-986.382	-987.471	-987.556	-987.618	∆E#rev	91.1793	77.2277	80.2489	75.0634	0.0905481	15_start	0.031593	0.164554	0.164554	0.209741	0.56594	4.94758	0.123457	0.0543476	-986.422	-987.799	-987.875	-987.95		15_start
15_ts	0.0304445	0.151994	0.151994	0.210362	0.66257	1.124	1.1844	1.68949	5.14288	0.0999023	0.0610716	0.00950336	1.1782	8.6356	0.1158	0.218405	0.01775	0.119	2.61495		∆Ereac	-0.196735	-1.37851	-0.391959	-986.337	-987.436	-987.515	-987.579	∆Ereac	-62.6889	-55.1249	-54.6379	-50.6515	-0.195136	15_ts	0.029406	0.15883	0.15883	0.206862	0.66257	4.99049	0.100171	0.0483519	-986.377	-987.763	-987.836	-987.912		15_ts
16_end	0.0177035	0.0819481	0.0819481	0.208372	0.898233	1.12451	1.17728	1.57054	4.8422	0.0555308	0.0869094	0.00794681	1.11669	8.8845	0.112556	0.210966	0.01708	0.106	1.36405		∆E#fwd	-0.331549	-1.66887	-0.823998	-511.083	-512.505	-512.601	-512.679	∆E#fwd	30.6221	31.2082	33.753	36.4039	-0.330958	16_end	0.017288	0.076357	0.076357	0.204765	0.898233	4.69381	0.055034	0.0822177	-511.117	-512.819	-512.915	-513.004		16_end
16_start	0.039505	0.278692	0.278692	0.217743	0.475436	0.933834	0.980107	1.46965	5.22668	0.219124	0.0773749	0.00999453	1.13854	7.7665	0.128758	0.213127	0.01739	0.097	-1.61557		∆E#rev	0.690668	1.36169	0.921604	-511.03	-512.455	-512.563	-512.647	∆E#rev	63.5542	62.4804	57.9896	56.0988	0.688142	16_start	0.036719	0.252561	0.252561	0.20916	0.475436	5.10213	0.203856	0.0720532	-511.065	-512.774	-512.878	-512.975		16_start
16_ts	0.0289829	0.192549	0.192549	0.213889	0.975692	1.28688	1.346	1.74632	4.99385	0.125733	0.045249	0.00864813	1.12346	8.2673	0.120958	0.212482	0.01733	0.097	2.97962		∆Ereac	-1.02222	-3.03056	-1.7456	-510.982	-512.406	-512.509	-512.589	∆Ereac	-32.9321	-31.2722	-24.2366	-19.6949	-1.0191	16_ts	0.02717	0.175027	0.175027	0.20935	0.975692	4.85624	0.11658	0.0446479	-511.016	-512.721	-512.823	-512.915		16_ts
17_end_MAI	nomatch	nomatch	nomatch	nomatch	0.330262	1.0285	1.12109	2.1321							#DIV/0!	#DIV/0!		0	0		∆E#fwd				nomatch	#VALUE!	#VALUE!	#VALUE!						#VALUE!	17_end_MAI					0.330262	#VALUE!			-	#VALUE!	#VALUE!	#VALUE!		17_end_MAI
17_start_MAI	nomatch	nomatch	nomatch	nomatch	0.52616	1.36075	1.47865	2.69499							#DIV/0!	#DIV/0!		0	0		∆E#rev				nomatch	#VALUE!	#VALUE!	#VALUE!						#VALUE!	17_start_MAI					0.52616	#VALUE!			-	#VALUE!	#VALUE!	#VALUE!		17_start_MAI
17_ts_MAI	nomatch	nomatch	nomatch	nomatch	0.876464	1.74041	1.85534	3.01318							#DIV/0!	#DIV/0!		0	0		∆Ereac				nomatch	#VALUE!	#VALUE!	#VALUE!						#VALUE!	17_ts_MAI					0.876464	#VALUE!			-	#VALUE!	#VALUE!	#VALUE!		17_ts_MAI
18_end_MAI	nomatch	nomatch	nomatch	nomatch	0.361423	1.10119	1.19836	2.25493							#DIV/0!	#DIV/0!		0	0		∆E#fwd				nomatch	#VALUE!	#VALUE!	#VALUE!						#VALUE!	18_end_MAI					0.361423	#VALUE!			-	#VALUE!	#VALUE!	#VALUE!		18_end_MAI
18_start_MAI	nomatch	nomatch	nomatch	nomatch	0.566523	1.43552	1.55562	2.80434							#DIV/0!	#DIV/0!		0	0		∆E#rev				nomatch	#VALUE!	#VALUE!	#VALUE!						#VALUE!	18_start_MAI					0.566523	#VALUE!			-	#VALUE!	#VALUE!	#VALUE!		18_start_MAI
18_ts_MAI	nomatch	nomatch	nomatch	nomatch	1.01554	1.92916	2.04623	3.2538							#DIV/0!	#DIV/0!		0	0		∆Ereac				nomatch	#VALUE!	#VALUE!	#VALUE!						#VALUE!	18_ts_MAI					1.01554	#VALUE!			-	#VALUE!	#VALUE!	#VALUE!		18_ts_MAI
19_end_MAI	nomatch	nomatch	nomatch	nomatch	0.288225	0.984765	1.07536	2.08663							#DIV/0!	#DIV/0!		0	0		∆E#fwd				nomatch	#VALUE!	#VALUE!	#VALUE!						#VALUE!	19_end_MAI					0.288225	#VALUE!			-	#VALUE!	#VALUE!	#VALUE!		19_end_MAI
19_start_MAI	nomatch	nomatch	nomatch	nomatch	0.603295	1.45145	1.57429	2.80462							#DIV/0!	#DIV/0!		0	0		∆E#rev				nomatch	#VALUE!	#VALUE!	#VALUE!						#VALUE!	19_start_MAI					0.603295	#VALUE!			-	#VALUE!	#VALUE!	#VALUE!		19_start_MAI
19_ts_MAI	nomatch	nomatch	nomatch	nomatch	0.838301	1.69893	1.81176	2.96858							#DIV/0!	#DIV/0!		0	0		∆Ereac				nomatch	#VALUE!	#VALUE!	#VALUE!						#VALUE!	19_ts_MAI					0.838301	#VALUE!			-	#VALUE!	#VALUE!	#VALUE!		19_ts_MAI
20_end_MAI	nomatch	nomatch	nomatch	nomatch	0.320674	1.05906	1.1543	2.21095							#DIV/0!	#DIV/0!		0	0		∆E#fwd				nomatch	#VALUE!	#VALUE!	#VALUE!						#VALUE!	20_end_MAI					0.320674	#VALUE!			-	#VALUE!	#VALUE!	#VALUE!		20_end_MAI
20_start_MAI	nomatch	nomatch	nomatch	nomatch	0.639346	1.52484	1.65233	2.93049							#DIV/0!	#DIV/0!		0	0		∆E#rev				nomatch	#VALUE!	#VALUE!	#VALUE!						#VALUE!	20_start_MAI					0.639346	#VALUE!			-	#VALUE!	#VALUE!	#VALUE!		20_start_MAI
20_ts_MAI	nomatch	nomatch	nomatch	nomatch	0.973517	1.88875	2.00379	3.21433							#DIV/0!	#DIV/0!		0	0		∆Ereac				nomatch	#VALUE!	#VALUE!	#VALUE!						#VALUE!	20_ts_MAI					0.973517	#VALUE!			-	#VALUE!	#VALUE!	#VALUE!		20_ts_MAI
21_end	0.0163091	0.0858291	0.0858291	0.190863	0.182768	0.639194	0.706448	1.30459	3.57513	0.053057	0.0279561	0.00549796	1.06464	11.284	0.0886211	0.207458	0.01492	0.065	-0.737176		∆E#fwd	0.176225	0.476107	0.257344	-707.01	-709.303	-709.5	-709.592	∆E#fwd	19.5451	11.4481	13.3051	11.1985	0.132671	21_end	0.017673	0.101223	0.101223	0.19037	0.182768	3.71129	0.0555681	0.0244336	-707.117	-709.692	-709.882	-709.988		21_end
21_start	0.0163089	0.0858184	0.0858184	0.19087	0.182453	0.639533	0.706837	1.30528	3.57509	0.0530098	0.0279839	0.005497	1.06463	11.2842	0.0886195	0.207458	0.01492	0.065	-0.747968		∆E#rev	0.124557	0.421106	0.202947	-707.01	-709.303	-709.5	-709.592	∆E#rev	19.5435	11.4482	13.304	11.1981	0.0810501	21_start	0.017672	0.101211	0.101211	0.190376	0.182453	3.71125	0.0555904	0.0244464	-707.117	-709.692	-709.882	-709.988		21_start
21_ts	0.0179443	0.101428	0.101428	0.174494	0.337311	0.795155	0.864942	1.44605	3.6861	0.0935812	0.0505755	0.00584562	1.06647	9.9142	0.100865	0.208986	0.01511	0.069	0.0107919		∆Ereac	0.0516679	0.055001	0.0543963	-706.979	-709.285	-709.478	-709.574	∆Ereac	0.00159366	-0.000119422	0.00110623	0.00044493	0.0516209	21_ts	0.019567	0.116707	0.116707	0.174813	0.337311	3.81015	0.105865	0.0474225	-707.087	-709.674	-709.861	-709.971		21_ts
22_end	0.015058	0.080306	0.080306	0.194735	0.168292	0.648421	0.725315	1.42498	3.53146	0.050975	0.032003	0.00664594	1.05847	11.8029	0.0847249	0.217475	0.0145	0.061	-0.519097		∆E#fwd	-0.171173	0.0365394	-0.077576	-955.881	-958.969	-959.237	-959.36	∆E#fwd	27.9812	16.3083	18.8166	15.6544	-0.429549	22_end	0.015946	0.095232	0.095232	0.193962	0.168292	3.64499			-956.015	-959.453	-959.711	-959.85		22_end
22_start	0.016395	0.088652	0.088652	0.189424	0.275412	0.79372	0.869097	1.5822	3.61875	0.0642196	0.0279894	0.00716835	1.06173	10.5626	0.0946737	0.218676	0.01461	0.068	-2.17008		∆E#rev	0.280952	1.004	0.562067	-955.85	-958.942	-959.21	-959.336	∆E#rev	47.2529	33.1673	35.8461	30.6226	0.296043	22_start	0.017474	0.102142	0.102142	0.188907	0.275412	3.73279			-955.982	-959.424	-959.681	-959.825		22_start
22_ts	0.017038	0.094518	0.094518	0.17663	0.276313	0.828772	0.903663	1.64914	3.74224	0.0761062	0.0254683	0.00735021	1.06083	9.9788	0.100212	0.220519	0.01483	0.078	1.65098		∆Ereac	-0.452125	-0.967462	-0.639643	-955.806	-958.916	-959.18	-959.311	∆Ereac	-19.2717	-16.859	-17.0295	-14.9682	-0.725592	22_ts	0.018044	0.105507	0.105507	0.177444	0.276313	3.84865			-955.938	-959.399	-959.652	-959.801		22_ts
23_end	0.0157975	0.101067	0.101067	0.20589	0.473714	1.06222	1.12812	1.91669	4.53257	0.0653232	0.0595266	0.0135946	1.09037	8.9474	0.111764	0.24875	0.01807	0.16	-1.23709		∆E#fwd	0.503751	1.30246	0.854337	-1006.88	-1010.22	-1010.41	-1010.58	∆E#fwd	40.4372	31.6357	32.9404	30.8867	1.33238	23_end	0.01599	0.119395	0.119395	0.201774	0.473714	4.63128			-1006.99	-1010.64	-1010.81	-1011		23_end
23_start	0.015679	0.095679	0.095679	0.206578	0.215055	0.851235	0.910265	1.77146	4.58706	0.0616711	0.0715819	0.0142389	1.09343	10.4357	0.0958249	0.250199	0.01823	0.159	-1.04013		∆E#rev	0.367205	1.38783	0.535436	-1006.89	-1010.24	-1010.42	-1010.59	∆E#rev	33.231	19.0744	22.9873	19.4771	1.07734	23_start	0.015581	0.11219	0.11219	0.201989	0.215055	4.6812			-1007	-1010.66	-1010.82	-1011.01		23_start
23_ts	0.01758	0.117799	0.117799	0.209558	0.5895	1.24528	1.31401	2.15294	4.65633	0.0543142	0.0433577	0.014953	1.09685	7.9347	0.126029	0.251689	0.0184	0.165	-0.196953		∆Ereac	0.136545	-0.0853733	0.318901	-1006.83	-1010.19	-1010.37	-1010.54	∆Ereac	7.20623	12.5613	9.95313	11.4096	0.255044	23_ts	0.016509	0.12332	0.12332	0.204375	0.5895	4.74683			-1006.93	-1010.61	-1010.77	-1010.97		23_ts
24_end	nomatch	nomatch	nomatch	nomatch	0.586655	1.32122	1.42144	2.49511						9.0506	0.11049	#DIV/0!		0	0		∆E#fwd				-2255.33	#VALUE!	#VALUE!	#VALUE!						#VALUE!	24_end					0.586655	#VALUE!			-	#VALUE!	#VALUE!	#VALUE!		24_end
24_start	nomatch	nomatch	nomatch	nomatch	0.706521	1.48634	1.57945	2.71394						7.0964	0.140917	#DIV/0!		0	0		∆E#rev				-2255.32	#VALUE!	#VALUE!	#VALUE!						#VALUE!	24_start					0.706521	#VALUE!			-	#VALUE!	#VALUE!	#VALUE!		24_start
24_ts	nomatch	nomatch	nomatch	nomatch	0.598544	1.40595	1.49934	2.64041						8.0237	0.124631	#DIV/0!		0	0		∆Ereac				-2255.3	#VALUE!	#VALUE!	#VALUE!						#VALUE!	24_ts					0.598544	#VALUE!			-	#VALUE!	#VALUE!	#VALUE!		24_ts
25_end	nomatch	nomatch	nomatch	nomatch	0.497654	1.13504	1.22585	2.20871						9.0253	0.1108	#DIV/0!		0	0		∆E#fwd				-2181.95	#VALUE!	#VALUE!	#VALUE!						#VALUE!	25_end					0.497654	#VALUE!			-	#VALUE!	#VALUE!	#VALUE!		25_end
25_start	nomatch	nomatch	nomatch	nomatch	0.445892	1.20967	1.30284	2.38837						9.1826	0.108902	#DIV/0!		0	0		∆E#rev				-2181.96	#VALUE!	#VALUE!	#VALUE!						#VALUE!	25_start					0.445892	#VALUE!			-	#VALUE!	#VALUE!	#VALUE!		25_start
25_ts	nomatch	nomatch	nomatch	nomatch	0.383349	1.13984	1.22863	2.30776						9.1831	0.108896	#DIV/0!		0	0		∆Ereac				-2181.93	#VALUE!	#VALUE!	#VALUE!						#VALUE!	25_ts					0.383349	#VALUE!			-	#VALUE!	#VALUE!	#VALUE!		25_ts
26_end	0.0197669	0.0975789	0.0975789	0.16967	0.2628	0.590068	0.651869	1.1077	3.59474	0.052891	0.0280579	0.00775179	1.14119	10.4487	0.0957057	0.200327	0.01494	0.074	0.463759		∆E#fwd	0.207372	0.476796	0.273043	-1123.54	-1125.11	-1125.25	-1125.31	∆E#fwd	9.34264	17.4066	15.21	15.3802	0.186653	26_end	0.018237	0.08299	0.08299	0.165684	0.2628	3.72992	0.0633546	0.025046	-1123.62	-1125.52	-1125.64	-1125.72		26_end
26_start	0.018149	0.0873248	0.0873248	0.16291	0.031021	0.293386	0.332214	0.821176	3.58821	0.0445159	0.037393	0.00742851	1.13373	12.7372	0.0785102	0.201303	0.01508	0.072	-0.0641714		∆E#rev	-0.0100838	-0.0115472	-0.0124377	-1123.56	-1125.14	-1125.28	-1125.34	∆E#rev	-0.662775	-0.417112	-0.386212	-0.34886	0.00996213	26_start	0.016331	0.070243	0.070243	0.160283	0.031021	3.75756	0.0289471	0.0333042	-1123.64	-1125.56	-1125.67	-1125.75		26_start
26_ts	0.0197382	0.0972383	0.0972383	0.169787	0.251929	0.582192	0.644581	1.10217	3.59239	0.0537432	0.0301528	0.00775321	1.14136	10.6262	0.094107	0.200327	0.01493	0.075	0.52793		∆Ereac	0.217455	0.488343	0.285481	-1123.54	-1125.11	-1125.25	-1125.31	∆Ereac	10.0054	17.8238	15.5962	15.7291	0.176691	26_ts	0.018224	0.082748	0.082748	0.165788	0.251929	3.72676	0.0647319	0.0272046	-1123.62	-1125.52	-1125.64	-1125.72		26_ts
27_end	0.0184884	0.0819765	0.0819765	0.162185	0.062316	0.393576	0.448522	1.00294	3.48081	0.0398664	0.0261147	0.00756671	1.12029	12.1644	0.0822071	0.202409	0.01466	0.069	0.158963		∆E#fwd	-0.0081467	-0.287356	-0.0259055	-1204.96	-1206.78	-1206.94	-1207.02	∆E#fwd	13.1405	17.2483	15.2769	15.6308	-0.168324	27_end	0.016881	0.067232	0.067232	0.160013	0.062316	3.65785	0.0278263	0.0242319	-1205.05	-1207.24	-1207.39	-1207.48		27_end
27_start	0.0187035	0.0925184	0.0925184	0.164843	0.074426	0.415499	0.471523	1.02659	3.4955	0.0466392	0.0271999	0.00799074	1.12688	12.2562	0.0815914	0.203514	0.01479	0.074	-0.230582		∆E#rev	0.0488268	0.0446377	0.0400047	-1204.97	-1206.8	-1206.97	-1207.04	∆E#rev	2.85597	1.92436	1.59194	1.62584	0.141511	27_start	0.016771	0.07401	0.07401	0.162015	0.074426	3.66829	0.032181	0.0249154	-1205.06	-1207.27	-1207.41	-1207.5		27_start
27_ts	0.0183868	0.0853837	0.0853837	0.162256	0.073057	0.398919	0.456254	0.988518	3.47488	0.0321141	0.0174295	0.00757409	1.1205	12.3715	0.0808309	0.202175	0.01464	0.07	0.389545		∆Ereac	-0.0569735	-0.331993	-0.0659102	-1204.95	-1206.77	-1206.94	-1207.01	∆Ereac	10.2845	15.324	13.685	14.005	-0.309836	27_ts	0.016785	0.07011	0.07011	0.160124	0.073057	3.64836	0.0264762	0.0208856	-1205.04	-1207.24	-1207.38	-1207.47		27_ts
28_end	0.0169283	0.0917182	0.0917182	0.186147	0.428338	1.05179	1.13142	1.97487	3.96462	0.0436798	0.0655126	0.010431	1.0838	8.6318	0.115851	0.229388	0.01574	0.086	0.994426		∆E#fwd	-0.452431	-1.20389	-0.51853	-1648.22	-1651.31	-1651.56	-1651.7	∆E#fwd	42.4367	30.0492	33.029	31.5572	-0.26978	28_end					0.428338	4.06286			-1648.34	-1651.83	-1652.06	-1652.22		28_end
28_start	0.0200059	0.148865	0.148865	0.187367	0.460462	1.06588	1.13688	1.9415	3.99354	0.11205	0.0721707	0.0124059	1.10071	8.7043	0.114886	0.230112	0.01582	0.091	-1.13365		∆E#rev	0.391034	1.09225	0.538361	-1648.24	-1651.34	-1651.59	-1651.72	∆E#rev	26.7406	14.5943	17.6986	15.5845	0.487104	28_start					0.460462	4.07458			-1648.36	-1651.86	-1652.08	-1652.24		28_start
28_ts	0.01757	0.103921	0.103921	0.186417	0.343478	0.970011	1.04408	1.86721	4.0408	0.0629418	0.0586565	0.0113137	1.08928	9.2584	0.10801	0.231312	0.01594	0.087	2.12808		∆Ereac	-0.843465	-2.29614	-1.05689	-1648.18	-1651.29	-1651.53	-1651.67	∆Ereac	15.6961	15.4549	15.3304	15.9727	-0.756884	28_ts					0.343478	4.13392			-1648.29	-1651.81	-1652.03	-1652.19		28_ts
29_end	0.016752	0.101872	0.101872	0.187484	0.293189	0.807977	0.882993	1.65719	3.91616	0.0653128	0.0694798	0.0104528	1.0845	9.3095	0.107417	0.229123	0.01556	0.088	-0.301071		∆E#fwd	0.124071	0.401607	0.202051	-1649.39	-1652.5	-1652.76	-1652.89	∆E#fwd	17.9112	13.0467	13.8055	13.0717	0.165138	29_end	0.016082	0.089471	0.089471	0.187235	0.293189	4.01432	0.0576368	0.0683353	-1649.52	-1653.05	-1653.28	-1653.44		29_end
29_start	0.0160942	0.0838334	0.0838334	0.186752	0.223381	0.8171	0.89064	1.7521	3.93454	0.049326	0.0508896	0.010109	1.08084	9.7894	0.102151	0.229158	0.0156	0.086	0.206311		∆E#rev	-0.26854	-0.275529	-0.259335	-1649.35	-1652.47	-1652.72	-1652.86	∆E#rev	42.2765	32.9067	34.7282	33.4331	-0.0840496	29_start	0.016014	0.078933	0.078933	0.186159	0.223381	4.03194	0.0437413	0.0449179	-1649.49	-1653.02	-1653.25	-1653.41		29_start
29_ts	0.016185	0.081419	0.081419	0.186649	0.254218	0.788219	0.859049	1.64421	3.95916	0.0400349	0.0793046	0.010427	1.0829	9.9807	0.100193	0.229654	0.01566	0.087	-0.517382		∆Ereac	0.392611	0.677136	0.461385	-1649.33	-1652.45	-1652.7	-1652.84	∆Ereac	-24.3652	-19.86	-20.9227	-20.3614	0.249188	29_ts	0.016122	0.077236	0.077236	0.18623	0.254218	4.05485			-1649.45	-1652.99	-1653.22	-1653.38		29_ts
30_end	0.0149802	0.067859	0.067859	0.187234	0.142026	0.579566	0.639826	1.26799	3.82336	0.0297723	0.0718325	0.00747462	1.08614	10.6799	0.0936338	0.209669	0.01477	0.084	-0.0811065		∆E#fwd	-0.00998559	-0.0549181	-0.0378432	-1058.24	-1060.45	-1060.65	-1060.75	∆E#fwd	16.108	15.5489	15.8294	15.4602	-0.670739	30_end	0.014326	0.068351	0.068351	0.186769	0.142026	3.81943			-1058.32	-1060.94	-1061.12	-1061.23		30_end
30_start	0.0149911	0.0657123	0.0657123	0.187622	0.129269	0.570134	0.627104	1.28939	3.86601	0.0332295	0.0747395	0.00774176	1.08787	10.1798	0.0982338	0.211514	0.01498	0.085	-0.589257		∆E#rev	-0.0375373	0.110046	-0.0405114	-1058.21	-1060.43	-1060.63	-1060.73	∆E#rev	35.789	25.2313	27.259	25.8592	0.470427	30_start	0.014274	0.061276	0.061276	0.187039	0.129269	3.86819	0.0257085	0.0743921	-1058.29	-1060.92	-1061.1	-1061.22		30_start
30_ts	0.014671	0.0652429	0.0652429	0.187426	0.101674	0.525234	0.579158	1.23725	3.88774	0.0255005	0.0662616	0.00771455	1.08691	10.5541	0.0947499	0.21181	0.01501	0.085	0.508151		∆Ereac	0.0275517	-0.164964	0.0026682	-1058.18	-1060.41	-1060.61	-1060.71	∆Ereac	-19.6811	-9.68242	-11.4296	-10.399	-1.14117	30_ts	0.0138	0.059265	0.059265	0.186902	0.101674	3.89474	0.0195191	0.066767	-1058.27	-1060.91	-1061.09	-1061.2		30_ts
31_end	0.0132471	0.0545188	0.0545188	0.187398	0.078666	0.47619	0.531387	1.16459	3.94135	0.0150384	0.0414184	0.0072201	1.07861	11.2616	0.0887973	0.215122	0.01537	0.085	-0.630616		∆E#fwd	0.149978	0.0993643	0.17577	-1058.19	-1060.45	-1060.65	-1060.75	∆E#fwd	21.6135	3.1258	6.4953	4.87677	-0.41483	31_end					0.078666	3.98031			-1058.28	-1060.94	-1061.12	-1061.23		31_end
31_start	0.0149911	0.0657123	0.0657123	0.187622	0.129269	0.570134	0.627104	1.28939	3.86601	0.0332295	0.0747395	0.00774176	1.08787	10.1798	0.0982338	0.211514	0.01498	0.085	-0.601211		∆E#rev	-0.00583808	0.246274	-0.00466528	-1058.21	-1060.43	-1060.63	-1060.73	∆E#rev	10.9223	16.4675	15.2622	15.6843	0.11181	31_start					0.129269	3.86819			-1058.29	-1060.92	-1061.1	-1061.22		31_start
31_ts	0.0144911	0.0700353	0.0700353	0.187397	0.113025	0.545279	0.600233	1.25765	3.92671	0.0361538	0.067258	0.00762	1.08395	10.5662	0.0946414	0.214413	0.01533	0.085	-0.0394047		∆Ereac	0.155816	-0.14691	0.180435	-1058.17	-1060.43	-1060.62	-1060.72	∆Ereac	10.6912	-13.3417	-8.7669	-10.8076	-0.52664	31_ts	0.013682	0.06112	0.06112	0.186841	0.113025	3.95938	0.0304388	0.0673947	-1058.26	-1060.92	-1061.1	-1061.21		31_ts
32_end	0.017087	0.0655752	0.0655752	0.180578	0.222793	0.481824	0.520566	0.873309	4.32976	0.0337975	0.0511387	0.00590133	1.13573	9.8545	0.101476	0.196445	0.01485	0.081	0.965908		∆E#fwd	-0.352085	-0.897579	-0.59205	-995.024	-996.039	-996.129	-996.179	∆E#fwd	29.6464	21.5514	22.6118	23.2792	-1.18167	32_end	0.015789	0.055049	0.055049	0.179811	0.222793	4.18114	0.0294725	0.0496093	-995.068	-996.37	-996.444	-996.504		32_end
32_start	0.0268248	0.140422	0.140422	0.193856	0.579642	0.888927	0.944989	1.25026	4.48116	0.103428	0.0480252	0.00640798	1.14729	8.6792	0.115218	0.193177	0.01445	0.08	-1.79311		∆E#rev	0.273121	0.392091	0.379698	-994.982	-995.967	-996.071	-996.122	∆E#rev	56.0057	66.8603	58.9543	58.9413	-0.0869443	32_start	0.024364	0.114647	0.114647	0.192702	0.579642	4.27194	0.0848496	0.0443883	-995.026	-996.298	-996.387	-996.448		32_start
32_ts	0.0232236	0.125727	0.125727	0.208179	0.547521	0.814662	0.870088	1.19389	4.34917	0.0595604	0.0416355	0.00592108	1.13671	9.1495	0.109296	0.195055	0.01469	0.077	2.74902		∆Ereac	-0.625206	-1.28967	-0.971748	-994.934	-995.932	-996.035	-996.085	∆Ereac	-26.3594	-45.3088	-36.3425	-35.6621	-1.09472	32_ts	0.021487	0.109841	0.109841	0.206872	0.547521	4.18441	0.0542308	0.0411947	-994.979	-996.263	-996.351	-996.411		32_ts
33_end	0.016167	0.0646033	0.0646033	0.163918	0.061227	0.200203	0.222555	0.408064	2.44066	0.0266647	0.023794	0.00219754	1.14872	13.4672	0.0742545	0.171701	0.0103	0.044	-0.211193		∆E#fwd	0.0349383	0.28567	0.0421467	-271.23	-271.853	-271.918	-271.936	∆E#fwd	3.39355	5.64293	4.853	4.28429	-0.168543	33_end	0.01689	0.064691	0.064691	0.15727	0.061227	2.76832	0.0287634	0.0239134	-271.293	-272.186	-272.246	-272.273		33_end
33_start	0.0122099	0.0392713	0.0392713	0.177485	0.048126	0.188158	0.209515	0.401277	2.50639	0.0232671	0.0464135	0.0020359	1.1265	12.3564	0.0809297	0.183218	0.01132	0.059	0.0132052		∆E#rev	-0.0582106	0.0662066	-0.0758837	-271.193	-271.848	-271.907	-271.925	∆E#rev	26.3353	8.9989	12.1691	10.9001	0.692096	33_start	0.013666	0.045118	0.045118	0.16776	0.048126	2.97226	0.0256436	0.0396638	-271.256	-272.181	-272.232	-272.261		33_start
33_ts	0.0156354	0.0582186	0.0582186	0.170274	0.028779	0.157437	0.174407	0.370168	2.63533	0.0274482	0.0263153	0.00242398	1.14602	13.1969	0.0757754	0.182168	0.01127	0.056	-0.224398		∆Ereac	0.0931489	0.219464	0.11803	-271.188	-271.839	-271.899	-271.918	∆Ereac	-22.9417	-3.35597	-7.3161	-6.61576	-0.860639	33_ts	0.01537	0.052679	0.052679	0.163814	0.028779	3.01845	0.0239489	0.0234267	-271.251	-272.176	-272.227	-272.257		33_ts
34_end	0.0165712	0.0671655	0.0671655	0.183008	0.13005	0.50753	0.552163	1.12899	4.29489	0.0333892	0.0466134	0.00928551	1.0883	11.7576	0.0850514	0.222479	0.01638	0.084	-0.0404998		∆E#fwd	-0.132596	0.179463	-0.152129	-856.605	-859.03	-859.196	-859.312	∆E#fwd	22.0883	36.3202	31.9276	32.3199	-0.716743	34_end	0.01643	0.067009	0.067009	0.182692	0.13005	4.21495	0.0340511	0.0458698	-856.663	-859.395	-859.551	-859.678		34_end
34_start	0.0149189	0.0592739	0.0592739	0.182404	0.047667	0.370015	0.404578	0.972985	4.32855	0.0395108	0.0309	0.00905873	1.0841	12.9296	0.0773419	0.226281	0.01685	0.084	-0.00574226		∆E#rev	-0.056964	0.128885	-0.0604002	-856.614	-859.08	-859.236	-859.354	∆E#rev	16.5092	4.94182	6.91329	5.82869	-0.565837	34_start	0.015249	0.058288	0.058288	0.182167	0.047667	4.29778	0.0400354	0.0306932	-856.673	-859.441	-859.587	-859.717		34_start
34_ts	0.0169342	0.0793121	0.0793121	0.182585	0.089645	0.460969	0.501095	1.09653	4.3315	0.0437482	0.0444526	0.00958716	1.08994	12.0939	0.0826863	0.224516	0.01663	0.085	-0.0347575		∆Ereac	-0.0756319	0.0505782	-0.0917283	-856.579	-859.022	-859.185	-859.303	∆Ereac	5.57914	31.3783	25.0143	26.4912	-0.150906	34_ts	0.016478	0.0664	0.0664	0.182301	0.089645	4.27051	0.0328675	0.0433504	-856.639	-859.39	-859.542	-859.671		34_ts
35_end_MAI	0.018181	0.0753386	0.0753386	0.18455	0.417192	0.753552	0.808387	1.30672	4.50902	0.0462506	0.0312363	0.00979815	1.09521	10.6536	0.093865	0.223181	0.0169	0.085	-1.16191		∆E#fwd	0.431777	1.06915	0.690366	-816.432	-818.714	-818.863	-818.977	∆E#fwd	11.3261	11.4715	10.8713	9.6122	-0.479413	35_end_MAI	0.018268	0.086074	0.086074	0.183891	0.417192	4.40462	0.0414887	0.0308541	-816.474	-819.026	-819.167	-819.291		35_end_MAI
35_start_MAI	0.0165712	0.0671655	0.0671655	0.183008	0.130293	0.507178	0.551795	1.12811	4.29489	0.0333892	0.0466134	0.00928365	1.08828	11.7576	0.0850514	0.222479	0.01638	0.084	-1.23009		∆E#rev	0.0703326	0.215129	0.192221	-856.605	-859.03	-859.196	-859.312	∆E#rev	1.36914	-2.31161	-2.93475	-3.45113	0.00345974	35_start_MAI	0.01643	0.067009	0.067009	0.182692	0.130293	4.21495	0.0340511	0.0458698	-856.663	-859.395	-859.551	-859.678		35_start_MAI
35_ts_MAI	0.0174217	0.0763468	0.0763468	0.184761	0.509966	0.82078	0.87699	1.37233	4.3646	0.0383169	0.0429813	0.00988729	1.09315	10.8051	0.0925489	0.223191	0.01643	0.085	0.0681851		∆Ereac	0.361444	0.854026	0.498145	-856.587	-859.011	-859.179	-859.297	∆Ereac	9.95696	13.7831	13.806	13.0633	-0.482873	35_ts_MAI	0.017484	0.083668	0.083668	0.183791	0.509966	4.28036	0.039404	0.0360093	-856.64	-859.367	-859.525	-859.654		35_ts_MAI
prodCH4	0.00793633	0.0126112	0.0126112	0.12465	2.8e-05				1.71845	0.0109521	0.0349418			19.802			0.00915								-40.1567	-40.2936	-40.3113	-40.314							prodCH4	0.005607	0.008778	0.008778	0.131033	2.8e-05	2.02127	0.00539226	0.0298842	-40.1688	-40.3371	-40.3535	-40.3573		prodCH4
prodCO	0.0204705	0.0436439	0.0436439	0.158288	0.001077				3.64013	0.0371278	0.0783121			18.9143			0.01313								-112.644	-112.925	-112.94	-112.951							prodCO	0.020471	0.043644	0.043644	0.158288	0.001077	3.64013	0.0371037	0.0782235	-112.644	-112.925	-112.94	-112.951		prodCO
prodPEt3_1	0.00977516	0.0245033	0.0245033	0.16424	0.009266				2.91506	0.00919866	0.0187638			13.446			0.00981								-576.361	-577.245	-577.344	-577.374							prodPEt3_1	0.008292	0.025279	0.025279	0.164692	0.009266	3.05009	0.00937764	0.0181969	-576.403	-577.407	-577.5	-577.535		prodPEt3_1
	emmanous/3transition_metals/MOBH35/DFT-diagnostics/TPSS_100%XHF_with-ScalHFX_1_and_ScalDFX_0		emmanous/3transition_metals/MOBH35/DFT-diagnostics/TPSS								emmanous/3transition_metals/MOBH35/CCSD_T_def2SVP																								emmanous/3transition_metals/MOBH35/DFT-diagnostics/ATOMS_TPSS_100%HF_with-ScalHFX_1_and_ScalDFX_0	emmanous/3transition_metals/MOBH35/DFT-diagnostics/ATOMS_TPSS
MOBH35 species	Electronic energies (Ha)														Energy of all consitutents atoms
ID1	Etot_TPSS_with_100_X_HF/ def2-SVP	Correlation_TPSS_with_100_X_HF/ def2-SVP	Etot_TPSS/ def2-SVP	Exchange_TPSS/ def2-SVP	Correlation_TPSS/ def2-SVP		∆E#total	∆E#corr	%barrier[corr]	∆E#the-rest	HF/def2-SVP	CCSD(FC)/ def2-SVP	CCSD(T)/ def2-SVP	Stoichiometry	E_tot_TPSS_with_100_X_HF	Etot_TPSS	SCF	CCSD	CCSD(T)		TAE[TPSS_w/_XHF]	TAE [TPSS]	SCF(sum of atoms - molecular)	CCSD(sum of atoms - molecular)	CCSD(T) (sum of atoms - molecular)	%TAE[SCF]	%TAE[(T)]	A100[TPSS]		∆[(T)] kcal/mol		∆%TAE[(T)]	∆A100	Atoms	Etot TPSS_with_100_%_X_HF	Etot_TPSS	Exchange TPSS	Correlation TPSS	SCF	CCSD	CCSD(T)
01_end	-1860.02	-7.592877474260	-1861.03	-196.206	-7.57532	fwdBarr	21.5675	-6.61452	-30.6689	28.1821	-1852.44	-1856.75	-1856.92	C24H37N3Sc(1+)	-1849.53	-1850.34	-1844.6	-1846.69	-1846.72		10.4859	10.6919	7.84237	10.0521	10.1985	76.8976	1.43518	0.0192658	∆E#fwd	2.53128	01_end	0.0457862	0.00190252	b	-24.6152	-24.6399	-3.78671	-0.115064	-24.5006	-24.5575	-24.5583
01_start	-1860.04	-7.602352018071	-1861.05	-196.203	-7.58432	revBarr	13.1357	-12.2609	-93.3406	25.3966	-1852.45	-1856.76	-1856.94	C24H37N3Sc(1+)	-1849.53	-1850.34	-1844.6	-1846.69	-1846.72		10.5062	10.7054	7.85304	10.071	10.2192	76.8456	1.45014	0.0186026	∆E#rev	3.6781		0.0607511	0.00123926	c	-37.7933	-37.8206	-5.0932	-0.148506	-37.6452	-37.7144	-37.7154
01_ts	-1859.99	-7.614125955460	-1861.01	-196.191	-7.59486	eReact	8.43188	5.64639	66.9648	2.78548	-1852.38	-1856.72	-1856.9	C24H37N3Sc(1+)	-1849.53	-1850.34	-1844.6	-1846.69	-1846.72		10.4522	10.671	7.78772	10.0239	10.1761	76.5294	1.49593	0.0205051	∆Ereac	-1.14682		-0.0149649	0.000663259	f	-99.5806	-99.6444	-54.5357	-1.12468	-99.2841	-99.4338	-99.4347
02_end	-1690.64	-6.699421225821	-1691.45	-173.546	-6.68172	fwdBarr	5.0833	-5.91082	-116.279	10.9941	-1683.95	-1687.69	-1687.83	C21H36N2Sc(1+)	-1681.13	-1681.83	-1676.83	-1678.63	-1678.66		9.5019	9.6155	7.11998	9.05622	9.17252	77.6229	1.26798	0.0118146	∆E#fwd	0.73457	02_end	0.0140956	-0.000218615	fe	-1263.31	-1263.51	-10.0965	-0.296737	-1262.16	-1262.43	-1262.44
02_start	-1690.58	-6.682545033519	-1691.42	-173.518	-6.66606	revBarr	19.1807	3.91831	20.4283	15.2624	-1683.91	-1687.65	-1687.8	C21H36N2Sc(1+)	-1681.13	-1681.83	-1676.83	-1678.63	-1678.66		9.44672	9.59303	7.08474	9.02252	9.1415	77.5009	1.30149	0.0152519	∆E#rev	2.40995		0.0476059	0.00321861	h	-0.499279	-0.499258	-0.31313	-1.7e-10	-0.499278	-0.499278	-0.499278
02_ts	-1690.57	-6.693188355571	-1691.42	-173.523	-6.67548	eReact	-14.0974	-9.82913	69.7227	-4.26832	-1683.89	-1687.64	-1687.79	C21H36N2Sc(1+)	-1681.13	-1681.83	-1676.83	-1678.63	-1678.66		9.44084	9.58493	7.06816	9.01238	9.13253	77.3954	1.31559	0.0150332	∆Ereac	-1.67538		-0.0335103	-0.00343722	ir	-104.097	-104.216	-9.87541	-0.663928	-103.427	-103.704	-103.711
03_end	-1270.21	-3.414692124506	-1270.82	-100.454	-3.40761	fwdBarr	0.0144619	-1.32418	-9156.32	1.33864	-1266.8	-1268.62	-1268.71	C8H12N2Ti	-1266.55	-1266.91	-1264.1	-1265.02	-1265.04		3.66538	3.91345	2.70117	3.59405	3.6718	73.5654	2.11752	0.0633892	∆E#fwd	0.527388	03_end	0.0241497	0.000618922	mo	-68.0281	-68.0693	-51.0133	-1.04955	-67.5454	-67.7478	-67.7519
03_start	-1270.13	-3.395170193205	-1270.77	-100.396	-3.38873	revBarr	29.9825	10.5237	35.0995	19.4588	-1266.73	-1268.57	-1268.67	C8H12N2Ti	-1266.55	-1266.91	-1264.1	-1265.02	-1265.04		3.57741	3.8657	2.63274	3.54448	3.63017	72.5239	2.36065	0.074575	∆E#rev	5.51272		0.26728	0.0118047	mn	-1150.62	-1150.83	-7.43685	-0.47919	-1149.56	-1149.8	-1149.8
03_ts	-1270.12	-3.397555309620	-1270.77	-100.394	-3.39084	eReact	-29.968	-11.8479	39.5351	-18.1201	-1266.73	-1268.57	-1268.67	C8H12N2Ti	-1266.55	-1266.91	-1264.1	-1265.02	-1265.04		3.575	3.86567	2.62796	3.54212	3.62866	72.4224	2.3848	0.0751939	∆Ereac	-4.98533		-0.24313	-0.0111858	na	-162.165	-162.226	-14.0539	-0.371961	-161.793	-161.794	-161.794
04_end	-1232.18	-3.212784248212	-1232.74	-95.2487	-3.20541	fwdBarr	0.258494	-2.71816	-1051.54	2.97665	-1228.97	-1230.67	-1230.75	C7H12N2Ti	-1228.76	-1229.09	-1226.46	-1227.31	-1227.32		3.42685	3.65525	2.51733	3.35693	3.42733	73.4487	2.05405	0.0624852	∆E#fwd	-0.348609	04_end	-0.0136933	-0.000562438	nb	-56.6983	-56.7976	-6.43075	-0.432556	-56.3132	-56.4954	-56.4992
04_start	-1232.13	-3.199166748465	-1232.73	-95.2106	-3.19203	revBarr	9.38237	5.67633	60.5	3.70603	-1228.94	-1230.65	-1230.74	C7H12N2Ti	-1228.76	-1229.09	-1226.46	-1227.31	-1227.32		3.37731	3.64071	2.48021	3.33735	3.41739	72.5761	2.3424	0.0723495	∆E#rev	5.70676		0.274654	0.0093018	n	-54.5215	-54.548	-6.62348	-0.185292	-54.3365	-54.421	-54.4217
04_ts	-1232.13	-3.203873588778	-1232.73	-95.2131	-3.19636	eReact	-9.12387	-8.39449	92.0058	-0.729383	-1228.93	-1230.64	-1230.74	C7H12N2Ti	-1228.76	-1229.09	-1226.46	-1227.31	-1227.32		3.37897	3.6403	2.47736	3.33414	3.41363	72.5725	2.3287	0.071787	∆Ereac	-6.05537		-0.288347	-0.00986424	o	-74.9593	-75.0108	-8.25759	-0.239451	-74.7201	-74.8366	-74.8375
05_end_correct	-2745.84	-7.915648400646	-2747.07	-226.727	-7.90284	fwdBarr	4.15873	-3.38083	-81.2949	7.53956	-2737.94	-2742.09	-2742.27	C18H38MnNO2P2	-2736.57	-2737.49	-2731.11	-2733.08	-2733.1		9.26572	9.58774	6.82143	9.01104	9.16662	74.4161	1.69725	0.033587	∆E#fwd	0.192794	05_end_correct	0.00474737	0.000180495	os	-90.4232	-90.54	-8.78452	-0.592529	-89.8317	-90.083	-90.0887
05_start	-2745.82	-7.913707416083	-2747.05	-226.748	-7.90164	revBarr	19.6231	-2.63093	-13.4073	22.254	-2737.91	-2742.06	-2742.24	C18H38MnNO2P2	-2736.57	-2737.49	-2731.11	-2733.08	-2733.1		9.24443	9.5631	6.8005	8.98408	9.13897	74.4121	1.69484	0.0333223	∆E#rev	-0.239974		0.00233463	-8.41871e-05	pd	-127.773	-127.783	-12.0406	-0.7661	-127	-127.31	-127.322
05_ts	-2745.81	-7.920417324975	-2747.04	-226.742	-7.90703	eReact	-15.4643	-0.749906	4.84926	-14.7144	-2737.9	-2742.05	-2742.24	C18H38MnNO2P2	-2736.57	-2737.49	-2731.11	-2733.08	-2733.1		9.2363	9.55647	6.78805	8.97632	9.13152	74.3365	1.69959	0.0335028	∆Ereac	0.432767		0.00241273	0.000264682	p	-341.13	-341.171	-22.6721	-0.532627	-340.597	-340.676	-340.677
06_end	-2597.84	-6.038127929162	-2598.92	-188.949	-6.03926	fwdBarr	10.9203	-3.49994	-32.0498	14.4202	-2591.81	-2594.75	-2594.89	C10H20FeN2O2P2	-2592.45	-2593.16	-2587.9	-2589.42	-2589.45		5.3907	5.764	3.90529	5.32638	5.43804	71.8143	2.05346	0.064764	∆E#fwd	1.41265	06_end	0.0495838	0.00212306	pt	-119.125	-119.234	-10.8897	-0.72872	-118.38	-118.658	-118.663
06_start	-2597.85	-6.041025061166	-2598.92	-188.96	-6.04175	revBarr	11.3431	-5.06418	-44.6456	16.4072	-2591.81	-2594.75	-2594.89	C10H20FeN2O2P2	-2592.45	-2593.16	-2587.9	-2589.42	-2589.45		5.40165	5.76332	3.91245	5.32755	5.43785	71.9484	2.02832	0.0627548	∆E#rev	0.552069		0.0244374	0.000113874	re	-77.9967	-78.161	-7.90232	-0.528443	-77.5298	-77.7422	-77.747
06_ts	-2597.82	-6.046952682546	-2598.9	-188.937	-6.04733	eReact	-0.422762	1.56424	-370.005	-1.987	-2591.78	-2594.73	-2594.87	C10H20FeN2O2P2	-2592.45	-2593.16	-2587.9	-2589.42	-2589.45		5.37314	5.74592	3.87871	5.30388	5.41643	71.6101	2.0779	0.0648779	∆Ereac	0.860586		0.0251464	0.00200919	rh	-110.398	-110.424	-10.6523	-0.679445	-109.717	-109.981	-109.988
07_end	-2597.82	-6.032855639974	-2598.91	-188.932	-6.03389	fwdBarr	19.3431	-5.18276	-26.7939	24.5258	-2591.79	-2594.74	-2594.87	C10H20FeN2O2P2	-2592.45	-2593.16	-2587.9	-2589.42	-2589.45		5.37174	5.75341	3.89109	5.31239	5.42472	71.7289	2.07067	0.0663367	∆E#fwd	3.7173	07_end	0.125959	0.00559994	ru	-94.7138	-94.755	-9.49835	-0.613241	-94.0744	-94.3473	-94.3541
07_start	-2597.84	-6.038193426262	-2598.92	-188.949	-6.03934	revBarr	12.5105	-8.60299	-68.7659	21.1135	-2591.81	-2594.75	-2594.89	C10H20FeN2O2P2	-2592.45	-2593.16	-2587.9	-2589.42	-2589.45		5.39017	5.76429	3.90529	5.32638	5.43804	71.8143	2.05346	0.0649031	∆E#rev	3.30335		0.108754	0.00416636	sc	-760.458	-760.53	-38.1466	-0.828235	-759.629	-759.812	-759.815
07_ts	-2597.78	-6.046958301603	-2598.89	-188.934	-6.0476	eReact	6.83254	3.42023	50.0579	3.41231	-2591.74	-2594.7	-2594.84	C10H20FeN2O2P2	-2592.45	-2593.16	-2587.9	-2589.42	-2589.45		5.32924	5.73347	3.83599	5.27797	5.39556	71.0953	2.17942	0.0705031	∆Ereac	0.413953		0.0172045	0.00143358	si	-289.243	-289.293	-20.3333	-0.489584	-288.753	-288.815	-288.816
08_end	-2625.8	-9.143051658620	-2627.43	-245.642	-9.13499	fwdBarr	29.7659	10.3395	34.7359	19.4265	-2616.67	-2621.96	-2622.22	C29H33FeN3O	-2614.31	-2615.43	-2608.07	-2610.72	-2610.76		11.4858	12.0006	8.59258	11.2398	11.4595	74.9824	1.91725	0.0428983	∆E#fwd	-0.933773	08_end	-0.003094	0.000316154	ta	-56.7211	-56.8271	-6.16357	-0.436669	-56.2858	-56.4639	-56.4693
08_start	-2625.81	-9.153855565385	-2627.43	-245.649	-9.14524	revBarr	28.7985	3.90605	13.5634	24.8924	-2616.67	-2621.97	-2622.23	C29H33FeN3O	-2614.31	-2615.43	-2608.07	-2610.72	-2610.76		11.4991	12.0021	8.59569	11.2456	11.4668	74.9613	1.92923	0.0419085	∆E#rev	0.0165982		0.00888243	-0.000673694	ti	-849.169	-849.255	-41.1464	-0.881493	-848.276	-848.475	-848.481
08_ts	-2625.76	-9.136555293814	-2627.39	-245.631	-9.12876	eReact	0.967443	6.43341	664.991	-5.46597	-2616.64	-2621.91	-2622.17	C29H33FeN3O	-2614.31	-2615.43	-2608.07	-2610.72	-2610.76		11.4499	11.9547	8.56298	11.1883	11.408	75.0612	1.92613	0.0422246	∆Ereac	-0.950371		-0.0119764	0.000989847	w	-66.7952	-66.9126	-7.04028	-0.479308	CCSD diverges for "0 6" --- needs some work for correct ground state?
09_end	-2625.7	-9.130398761797	-2627.4	-245.55	-9.1237	fwdBarr	28.5714	5.3721	18.8024	23.1993	-2616.58	-2621.92	-2622.2	C29H33FeN3O	-2614.31	-2615.43	-2608.07	-2610.72	-2610.76		11.3841	11.9636	8.5037	11.1997	11.4381	74.3452	2.08436	0.0484419	∆E#fwd	4.56736	09_end	0.0714225	0.00368487
09_start	-2625.8	-9.143297592686	-2627.43	-245.645	-9.13495	revBarr	5.34988	-1.68286	-31.4561	7.03274	-2616.67	-2621.96	-2622.22	C29H33FeN3O	-2614.31	-2615.43	-2608.07	-2610.72	-2610.76		11.4854	12.0006	8.59258	11.2398	11.4595	74.9824	1.91725	0.0429328	∆E#rev	-7.17028		-0.0956875	-0.00182416
09_ts	-2625.71	-9.132889096214	-2627.39	-245.557	-9.12639	eReact	23.2215	7.05496	30.3811	16.1666	-2616.59	-2621.91	-2622.18	C29H33FeN3O	-2614.31	-2615.43	-2608.07	-2610.72	-2610.76		11.3978	11.9551	8.51551	11.1869	11.4139	74.6064	1.98867	0.0466177	∆Ereac	11.7376		0.16711	0.00550903
10_end_MAI	-1030.38	-6.002643603545	-1031.2	-137.919	-5.98064	fwdBarr	3.87638	5.92677	152.894	-2.05039	-1024.39	-1027.85	-1027.99	C15H36N4NaNb	-1021.82	-1022.5	-1018.1	-1019.66	-1019.68		8.55622	8.70039	6.28338	8.18588	8.30137	75.6908	1.39121	0.0165708	∆E#fwd	-1.68504	10_end_MAI	-0.0322047	-0.00126424
10_start_MAI	-1143.46	-6.486923625251	-1144.45	-151.42	-6.4648	revBarr	-0.661679	-12.5156	1891.5	11.854	-1136.99	-1140.76	-1140.92	C16H36N4NaNbO	-1134.57	-1135.33	-1130.47	-1132.21	-1132.24		8.88866	9.11645	6.51861	8.54595	8.67853	75.112	1.5276	0.0249875	∆E#rev	9.03484		0.10418	0.00715247
10_ts_MAI	-1143.47	-6.476541538591	-1144.44	-151.389	-6.45536	eReact	4.53806	18.4424	406.394	-13.9043	-1137	-1140.77	-1140.92	C16H36N4NaNbO	-1134.57	-1135.33	-1130.47	-1132.21	-1132.24		8.89415	9.11028	6.53416	8.55597	8.68586	75.2276	1.49539	0.0237233	∆Ereac	-10.7199		-0.136385	-0.00841671
11_end	-1248.92	-7.185733029939	-1250.21	-170.407	-7.17611	fwdBarr	20.8962	15.8005	75.6142	5.09569	-1241.74	-1246.1	-1246.31	C24H25FN3Nb	-1239.36	-1240.26	-1234.57	-1236.82	-1236.85		9.55891	9.94674	7.16964	9.2816	9.45954	75.7926	1.88115	0.0389913	∆E#fwd	-0.38493	11_end	0.00341557	0.00323607
11_start	-1248.83	-7.215654443564	-1250.13	-170.442	-7.2063	revBarr	72.6803	-3.13941	-4.31948	75.8197	-1241.63	-1246.01	-1246.22	C24H25FN3Nb	-1239.36	-1240.26	-1234.57	-1236.82	-1236.85		9.47021	9.86422	7.05291	9.18952	9.37314	75.246	1.95894	0.0399436	∆E#rev	3.17013		0.0811992	0.00418845
11_ts	-1248.77	-7.188633058716	-1250.09	-170.404	-7.18112	eReact	-51.7841	18.9399	-36.5747	-70.724	-1241.59	-1245.96	-1246.18	C24H25FN3Nb	-1239.36	-1240.26	-1234.57	-1236.82	-1236.85		9.40642	9.83092	7.0159	9.14256	9.32556	75.233	1.96235	0.0431797	∆Ereac	-3.55506		-0.0777836	-0.000952376
12_end	-1799.75	-7.054172660423	-1800.67	-183.715	-7.04325	fwdBarr	8.31611	-0.365918	-4.40011	8.68203	-1792.7	-1796.28	-1796.43	C16H35MoNOP2Si	-1791.18	-1791.87	-1786.35	-1788.08	-1788.1		8.57125	8.8029	6.35569	8.20019	8.32801	76.317	1.53486	0.026316	∆E#fwd	-0.0637265	12_end	0.000475935	-0.000627561
12_start	-1799.69	-7.053138561825	-1800.62	-183.629	-7.04342	revBarr	41.7089	-0.476253	-1.14185	42.1851	-1792.64	-1796.23	-1796.38	C16H35MoNOP2Si	-1791.18	-1791.87	-1786.35	-1788.08	-1788.1		8.50872	8.74969	6.29444	8.14911	8.27837	76.0347	1.56145	0.0275402	∆E#rev	0.839544		0.027067	0.000596593
12_ts	-1799.68	-7.054001048971	-1800.6	-183.634	-7.04401	eReact	-33.3928	0.110335	-0.330417	-33.5031	-1792.63	-1796.22	-1796.37	C16H35MoNOP2Si	-1791.18	-1791.87	-1786.35	-1788.08	-1788.1		8.50132	8.73644	6.28623	8.14019	8.26935	76.0184	1.56193	0.0269126	∆Ereac	-0.903271		-0.0265911	-0.00122415
13_end	-1683.21	-7.236998470143	-1684.27	-182.903	-7.22623	fwdBarr	19.8526	-18.0373	-90.8564	37.8899	-1675.98	-1679.87	-1680.05	C20H25NOP2Ru	-1674.8	-1675.55	-1669.71	-1671.73	-1671.76		8.40509	8.72293	6.26716	8.1422	8.29555	75.5485	1.84859	0.0364375	∆E#fwd	6.33239	13_end	0.129402	0.00207054
13_start	-1683.14	-7.210684965440	-1684.24	-182.839	-7.20161	revBarr	43.3012	-2.59164	-5.98515	45.8928	-1675.94	-1679.82	-1680.01	C20H25NOP2Ru	-1674.8	-1675.55	-1669.71	-1671.73	-1671.76		8.33972	8.68556	6.22747	8.09437	8.24802	75.5026	1.86293	0.0398181	∆E#rev	6.52315		0.143739	0.00545118
13_ts	-1683.09	-7.240627421854	-1684.2	-182.81	-7.23036	eReact	-23.4486	-15.4457	65.8705	-8.00289	-1675.86	-1679.78	-1679.98	C20H25NOP2Ru	-1674.8	-1675.55	-1669.71	-1671.73	-1671.76		8.29143	8.65393	6.15048	8.05508	8.21882	74.8341	1.99233	0.0418887	∆Ereac	-0.190764		-0.0143366	-0.00338063
14_end	-1164.87	-5.397384026711	-1165.75	-131.968	-5.3895	fwdBarr	6.36049	-2.50397	-39.3676	8.86446	-1159.48	-1162.54	-1162.67	C12H21N2O2PRu	-1158.81	-1159.38	-1155.01	-1156.6	-1156.62		6.05871	6.37721	4.46549	5.93914	6.04948	73.8161	1.82387	0.0499438	∆E#fwd	0.959118	14_end	0.0307384	0.0020272
14_start	-1164.87	-5.401313869779	-1165.75	-131.978	-5.39318	revBarr	11.2455	-4.81392	-42.8075	16.0594	-1159.47	-1162.53	-1162.66	C12H21N2O2PRu	-1158.81	-1159.38	-1155.01	-1156.6	-1156.62		6.05741	6.36943	4.46105	5.93383	6.04436	73.8052	1.82864	0.0489866	∆E#rev	1.08148		0.0355087	0.00107001
14_ts	-1164.84	-5.405520163034	-1165.73	-131.96	-5.39717	eReact	-4.885	2.30994	-47.2864	-7.19495	-1159.45	-1162.51	-1162.65	C12H21N2O2PRu	-1158.81	-1159.38	-1155.01	-1156.6	-1156.62		6.03488	6.35929	4.43455	5.91458	6.02664	73.5825	1.85938	0.0510138	∆Ereac	-0.122358		-0.00477036	0.000957198
15_end	-989.773	-3.255195955053	-990.163	-85.9154	-3.25056	fwdBarr	21.5952	-6.24118	-28.9008	27.8363	-986.522	-987.963	-988.031	C5H11P2Rh	-987.117	-987.362	-984.63	-985.397	-985.411		2.65588	2.80118	1.89177	2.56651	2.62048	72.1919	2.05937	0.0518724	∆E#fwd	0.6353	15_end	0.0773775	6.02086e-05
15_start	-989.637	-3.219724680996	-990.091	-85.8079	-3.21675	revBarr	66.9734	14.9733	22.3571	52.0001	-986.422	-987.875	-987.95	C5H11P2Rh	-987.117	-987.362	-984.63	-985.397	-985.411		2.52022	2.72887	1.79202	2.47773	2.53929	70.5717	2.42424	0.0764573	∆E#rev	5.40008		0.442246	0.0246451
15_ts	-989.605	-3.232572933502	-990.056	-85.8292	-3.2267	eReact	-45.3782	-21.2145	46.7503	-24.1638	-986.377	-987.835	-987.912	C5H11P2Rh	-987.117	-987.362	-984.63	-985.397	-985.411		2.48828	2.69445	1.7468	2.43865	2.50122	69.8381	2.50162	0.0765175	∆Ereac	-4.76478		-0.364868	-0.0245849
16_end	-514.254	-3.140963054996	-514.696	-67.5135	-3.13472	fwdBarr	38.2418	1.0882	2.84558	37.1536	-511.117	-512.915	-513.004	C10H10Pd	-510.698	-510.982	-508.445	-509.447	-509.469		3.55579	3.71444	2.67128	3.46813	3.53528	75.5606	1.89926	0.0427123	∆E#fwd	-3.26106	16_end	-0.113251	-0.00206469
16_start	-514.186	-3.123488509668	-514.676	-67.4256	-3.11989	revBarr	50.8761	10.3929	20.4278	40.4832	-511.065	-512.878	-512.975	C10H10Pd	-510.698	-510.982	-508.445	-509.447	-509.469		3.48772	3.69431	2.62004	3.43041	3.5064	74.7217	2.16719	0.0559213	∆E#rev	2.29015		0.15468	0.0111442
16_ts	-514.136	-3.123370491655	-514.615	-67.4168	-3.11815	eReact	-12.6343	-9.30466	73.6461	-3.32963	-511.016	-512.823	-512.915	C10H10Pd	-510.698	-510.982	-508.445	-509.447	-509.469		3.43769	3.63337	2.57067	3.37593	3.44673	74.5831	2.05394	0.0538566	∆Ereac	-5.55121		-0.267932	-0.0132089
21_end	-711.66	-4.550384511723	-712.365	-100.38	-4.53747	fwdBarr	9.2927	-5.02977	-54.126	14.3225	-707.117	-709.882	-709.988	C11H29N4Ta	-705.012	-705.524	-702.209	-703.485	-703.505		6.6481	6.8407	4.9085	6.39628	6.48349	75.7077	1.34515	0.028154	∆E#fwd	2.07106	21_end	0.05473	0.00114132
21_start	-711.66	-4.550384471486	-712.365	-100.382	-4.53753	revBarr	9.3387	-5.07247	-54.3167	14.4112	-707.117	-709.882	-709.988	C11H29N4Ta	-705.012	-705.524	-702.209	-703.485	-703.505		6.64753	6.84062	4.90851	6.39628	6.48349	75.7078	1.34514	0.0282271	∆E#rev	2.07031		0.0547117	0.00121439
21_ts	-711.638	-4.558871175864	-712.35	-100.375	-4.54555	eReact	-0.0459918	0.0426973	-92.8368	-0.0886891	-707.087	-709.861	-709.97	C11H29N4Ta	-705.012	-705.524	-702.209	-703.485	-703.505		6.62535	6.82581	4.87879	6.37526	6.46577	75.4557	1.39987	0.0293684	∆Ereac	0.000747097		1.82743e-05	-7.30687e-05
22_end	-962.097	-6.092683853585	-962.976	-136.326	-6.07519	fwdBarr	12.4583	-7.502	-60.2171	19.9603	-956.015	-959.712	-959.852	C16H38N5Ta	-952.994	-953.668	-949.265	-950.972	-950.997		9.10313	9.30763	6.75018	8.73997	8.85488	76.2312	1.2977	0.0219715	∆E#fwd	3.29825	22_end	0.063284	0.00125809
22_start	-962.057	-6.086623123288	-962.957	-136.285	-6.06998	revBarr	24.4118	-4.23266	-17.3386	28.6445	-955.982	-959.683	-959.826	C16H38N5Ta	-952.994	-953.668	-949.265	-950.972	-950.997		9.0638	9.28858	6.71704	8.71079	8.82934	76.0763	1.34265	0.0242001	∆E#rev	5.58105		0.10824	0.0034867
22_ts	-962.026	-6.099990341364	-962.937	-136.28	-6.08194	eReact	-11.9535	-3.26934	27.3504	-8.6842	-955.938	-959.654	-959.803	C16H38N5Ta	-952.994	-953.668	-949.265	-950.972	-950.997		9.03277	9.26873	6.673	8.68196	8.80576	75.7799	1.40594	0.0254582	∆Ereac	-2.28281		-0.0449558	-0.00222861
23_end	-1013.26	-6.285532538831	-1014.31	-141.715	-6.26704	fwdBarr	27.1527	-9.05319	-33.3418	36.2059	-1006.99	-1010.81	-1011	C21H29NOW	-1004.41	-1005.18					8.8504	9.13231						0.0308692	∆E#fwd		23_end	0	0.000912895
23_start	-1013.26	-6.270413765879	-1014.33	-141.684	-6.25224	revBarr	18.4146	0.234284	1.27228	18.1803	-1007	-1010.82	-1011.01	C21H29NOW	-1004.41	-1005.18					8.84744	9.14623						0.0326689	∆E#rev			0	0.00271263
23_ts	-1013.21	-6.285998371440	-1014.29	-141.698	-6.26667	eReact	8.7381	-9.28748	-106.287	18.0256	-1006.93	-1010.77	-1010.97	C21H29NOW	-1004.41	-1005.18					8.79727	9.10296						0.0335818	∆Ereac			0	-0.00179974
24_end	-2266.29	-10.824015291355	-2267.89	-266.561	-10.7993	fwdBarr	4.09464	-5.28427	-129.053	9.37891	-2255.48	-2261.57	-2261.85	C32H47N2O2P2Re	-2252.07	-2253.35	-2244.95	-2247.94	-2247.98		14.2187	14.542	10.5278	13.6346	13.8703	75.9015	1.69936	0.0222318	∆E#fwd	2.46819	24_end	0.0286068	0.000102153
24_start	-2266.25	-10.796521724302	-2267.87	-266.543	-10.7733	revBarr	14.7744	11.0208	74.5943	3.75354	-2255.47	-2261.55	-2261.82	C32H47N2O2P2Re	-2252.07	-2253.35	-2244.95	-2247.94	-2247.98		14.1786	14.525	10.5157	13.6095	13.8421	75.9693	1.67997	0.0238516	∆E#rev	0.483403		0.00922086	0.00172199
24_ts	-2266.24	-10.806114092541	-2267.86	-266.533	-10.7817	eReact	-10.6797	-16.3051	152.673	5.62537	-2255.45	-2261.54	-2261.82	C32H47N2O2P2Re	-2252.07	-2253.35	-2244.95	-2247.94	-2247.98		14.1707	14.5185	10.4974	13.604	13.8405	75.8451	1.70858	0.0239537	∆Ereac	1.98479		0.019386	-0.00161984
25_end	-2192.64	-10.539824507352	-2194.11	-257.511	-10.5107	fwdBarr	4.20272	-6.92351	-164.739	11.1262	-2182.11	-2188.04	-2188.3	C30H51N2O2P2Re	-2178.48	-2179.7	-2171.66	-2174.5	-2174.54		14.1567	14.4067	10.4552	13.5381	13.7584	75.9911	1.60114	0.0173572	∆E#fwd	3.41501	25_end	0.0398647	0.000430159
25_start	-2192.61	-10.509321062269	-2194.1	-257.499	-10.482	revBarr	10.7802	11.0769	102.753	-0.296757	-2182.12	-2188.03	-2188.28	C30H51N2O2P2Re	-2178.48	-2179.7	-2171.66	-2174.5	-2174.54		14.1306	14.3962	10.4599	13.5218	13.7373	76.1423	1.56827	0.0184534	∆E#rev	0.368226		0.00698895	0.0015263
25_ts	-2192.6	-10.522081987465	-2194.09	-257.489	-10.493	eReact	-6.57743	-18.0004	273.67	11.423	-2182.09	-2188.02	-2188.28	C30H51N2O2P2Re	-2178.48	-2179.7	-2171.66	-2174.5	-2174.54		14.1178	14.3895	10.4342	13.5142	13.7351	75.9672	1.60813	0.0188835	∆Ereac	3.04679		0.0328758	-0.00109614
26_end	-1127.77	-4.161742205728	-1128.35	-106.643	-4.15331	fwdBarr	19.344	14.2063	73.4403	5.13771	-1123.62	-1125.64	-1125.72	C7H22OOsP2	-1123.18	-1123.62	-1120.25	-1121.26	-1121.27		4.59317	4.72838	3.36868	4.38171	4.44431	75.7977	1.40864	0.0285954	∆E#fwd	-0.794635	26_end	-0.0173071	0.00248659
26_start	-1127.81	-4.184900932177	-1128.38	-106.618	-4.17482	revBarr	-0.0188996	0.710065	-3757.03	-0.728964	-1123.64	-1125.67	-1125.75	C7H22OOsP2	-1123.18	-1123.62	-1120.25	-1121.26	-1121.27		4.63456	4.75924	3.38784	4.41557	4.47935	75.6324	1.4239	0.0261959	∆E#rev	-0.0558035		-0.00204138	8.70887e-05
26_ts	-1127.77	-4.160578480058	-1128.35	-106.641	-4.15218	eReact	19.3629	13.4962	69.7015	5.86668	-1123.62	-1125.64	-1125.72	C7H22OOsP2	-1123.18	-1123.62	-1120.25	-1121.26	-1121.27		4.59279	4.72841	3.36944	4.38192	4.44444	75.8124	1.4066	0.0286825	∆Ereac	-0.738832		-0.0152657	0.0023995
27_end	-1209.73	-4.691224022998	-1210.36	-118.605	-4.68082	fwdBarr	13.7105	1.69615	12.3712	12.0144	-1205.05	-1207.39	-1207.48	C7H26BNOOsP2	-1204.31	-1204.81	-1201.08	-1202.23	-1202.25		5.41722	5.55681	3.96435	5.15506	5.22673	75.8476	1.37129	0.0251217	∆E#fwd	-0.42571	27_end	-0.0062198	0.000408374
27_start	-1209.75	-4.697742981961	-1210.38	-118.632	-4.68735	revBarr	2.39719	-2.40518	-100.333	4.80237	-1205.06	-1207.41	-1207.5	C7H26BNOOsP2	-1204.31	-1204.81	-1201.08	-1202.23	-1202.25		5.44115	5.57484	3.98225	5.17827	5.25043	75.8461	1.37441	0.0239814	∆E#rev	-0.119122		-0.00310312	-0.000731878
27_ts	-1209.73	-4.694443679823	-1210.36	-118.623	-4.68465	eReact	11.3133	4.10133	36.2522	7.21199	-1205.04	-1207.39	-1207.47	C7H26BNOOsP2	-1204.31	-1204.81	-1201.08	-1202.23	-1202.25		5.41756	5.55299	3.96133	5.15323	5.22471	75.8191	1.36819	0.0243898	∆Ereac	-0.306588		-0.00311668	0.00114025
28_end	-1655.36	-7.019971773626	-1656.4	-176.987	-7.00693	fwdBarr	22.0032	-6.43049	-29.2252	28.4337	-1648.34	-1652.06	-1652.22	C17H28IrNO2P2	-1648.26	-1649.06	-1643.35	-1645.27	-1645.3		7.0962	7.34444	4.99851	6.78936	6.91804	72.2532	1.86016	0.0337992	∆E#fwd	1.94631	28_end	0.0587614	0.00350626
28_start	-1655.37	-7.017499523398	-1656.42	-176.996	-7.00399	revBarr	8.31689	-4.58636	-55.1452	12.9033	-1648.36	-1652.09	-1652.24	C17H28IrNO2P2	-1648.26	-1649.06	-1643.35	-1645.27	-1645.3		7.11354	7.36625	5.01849	6.81277	6.94207	72.2909	1.86263	0.0343068	∆E#rev	2.33469		0.0612383	0.00401384
28_ts	-1655.32	-7.028740623904	-1656.39	-176.965	-7.01424	eReact	13.6863	-1.84413	-13.4742	15.5305	-1648.29	-1652.03	-1652.19	C17H28IrNO2P2	-1648.26	-1649.06	-1643.35	-1645.27	-1645.3		7.05397	7.33119	4.94828	6.75878	6.89119	71.8058	1.92139	0.0378131	∆Ereac	-0.388375		-0.00247691	-0.00050758
29_end	-1656.59	-7.075544974821	-1657.62	-177.634	-7.06399	fwdBarr	9.99951	-3.73048	-37.3067	13.73	-1649.52	-1653.28	-1653.44	C17H30IrNO2P2	-1648.26	-1649.06	-1643.35	-1645.27	-1645.3		8.32735	8.5603	6.17609	8.00648	8.13484	75.9215	1.57793	0.0272127	∆E#fwd	0.838978	29_end	0.0214983	0.00166101
29_start	-1656.56	-7.079037845496	-1657.59	-177.645	-7.06691	revBarr	24.6634	-5.56203	-22.5518	30.2254	-1649.49	-1653.25	-1653.41	C17H30IrNO2P2	-1648.26	-1649.06	-1643.35	-1645.27	-1645.3		8.29901	8.53693	6.14319	7.97684	8.10608	75.785	1.59432	0.0278691	∆E#rev	1.38825		0.0378954	0.00231741
29_ts	-1656.53	-7.084970586885	-1657.58	-177.626	-7.07286	eReact	-14.6639	1.83155	-12.4902	-16.4954	-1649.45	-1653.22	-1653.38	C17H30IrNO2P2	-1648.26	-1649.06	-1643.35	-1645.27	-1645.3		8.26937	8.52099	6.10711	7.9504	8.08097	75.5739	1.61582	0.0295301	∆Ereac	-0.549276		-0.0163971	-0.000656399
30_end	-1063.54	-5.232436861616	-1064.21	-122.318	-5.22018	fwdBarr	11.4616	-4.99428	-43.5741	16.4559	-1058.32	-1061.12	-1061.23	C14H26NPPt	-1056.86	-1057.42	-1053.33	-1054.74	-1054.76		6.68019	6.78543	4.99127	6.3836	6.47383	77.0992	1.39364	0.0155103	∆E#fwd	0.644892	30_end	0.0197672	-0.000488827
30_start	-1063.52	-5.235085677963	-1064.2	-122.291	-5.22144	revBarr	16.1334	-5.78017	-35.8274	21.9135	-1058.29	-1061.1	-1061.22	C14H26NPPt	-1056.86	-1057.42	-1053.33	-1054.74	-1054.76		6.65683	6.77799	4.9645	6.36735	6.45944	76.8566	1.42554	0.0178746	∆E#rev	1.81183		0.0516615	0.00187544
30_ts	-1063.51	-5.243914126631	-1064.18	-122.275	-5.2294	eReact	-4.67179	0.785894	-16.8221	-5.45769	-1058.27	-1061.09	-1061.2	C14H26NPPt	-1056.86	-1057.42	-1053.33	-1054.74	-1054.76		6.6422	6.75972	4.94159	6.34909	6.4422	76.7066	1.4453	0.0173858	∆Ereac	-1.16694		-0.0318943	-0.00236427
31_end	-1063.52	-5.251372831529	-1064.2	-122.242	-5.2378	fwdBarr	8.36817	-7.01109	-83.7827	15.3793	-1058.28	-1061.12	-1061.23	C14H26NPPt	-1056.86	-1057.42	-1053.33	-1054.74	-1054.76		6.6547	6.78052	4.94722	6.37919	6.47591	76.3943	1.49345	0.0185556	∆E#fwd	2.4135	31_end	0.0602786	0.00104566
31_start	-1063.52	-5.235085677963	-1064.2	-122.291	-5.22144	revBarr	9.95825	3.25781	32.7147	6.70044	-1058.29	-1061.1	-1061.22	C14H26NPPt	-1056.86	-1057.42	-1053.33	-1054.74	-1054.76		6.65683	6.77799	4.9645	6.36735	6.45944	76.8566	1.42554	0.0178746	∆E#rev	-0.493504		-0.00763193	0.000364648
31_ts	-1063.5	-5.247217782447	-1064.19	-122.244	-5.23261	eReact	-1.59008	-10.2689	645.81	8.67882	-1058.26	-1061.1	-1061.21	C14H26NPPt	-1056.86	-1057.42	-1053.33	-1054.74	-1054.76		6.63666	6.76465	4.93229	6.36031	6.45624	76.3957	1.48581	0.0189203	∆Ereac	2.907		0.0679105	0.000681016
32_end	-998.319	-3.255884675148	-998.744	-85.917	-3.25162	fwdBarr	26.0624	-3.59467	-13.7926	29.657	-995.068	-996.444	-996.504	C5H11P2Pt(1+)	-995.844	-996.171	-993.293	-994.073	-994.086		2.4754	2.57259	1.77462	2.37042	2.41819	73.3864	1.97532	0.0377818	∆E#fwd	-0.520307	32_end	-0.00246307	0.00079792
32_start	-998.241	-3.217405317525	-998.694	-85.8194	-3.21528	revBarr	57.0912	19.2082	33.6447	37.883	-995.026	-996.388	-996.448	C5H11P2Pt(1+)	-995.844	-996.171	-993.293	-994.073	-994.086		2.39679	2.52315	1.73279	2.3143	2.36265	73.3411	2.04629	0.050077	∆E#rev	-0.156561		0.0685064	0.0130931
32_ts	-998.199	-3.224220805210	-998.653	-85.8042	-3.22101	eReact	-31.0289	-22.8029	73.4892	-8.226	-994.979	-996.351	-996.411	C5H11P2Pt(1+)	-995.844	-996.171	-993.293	-994.073	-994.086		2.35536	2.48161	1.68551	2.27741	2.32493	72.4972	2.04383	0.0508749	∆Ereac	-0.363746		-0.0709695	-0.0122952
33_end	-273.036	-1.745443698071	-273.291	-32.9582	-1.73803	fwdBarr	1.79172	-1.37127	-76.534	3.16299	-271.293	-272.246	-272.273	CH11N2Pt(1+)	-271.454	-271.642	-270.19	-270.706	-270.714		1.5824	1.64865	1.10225	1.53964	1.55907	70.6995	1.24567	0.0401829	∆E#fwd	2.5313	33_end	0.0365219	-0.000827581
33_start	-273	-1.746515267890	-273.281	-32.9182	-1.73832	revBarr	7.82799	-1.55274	-19.8357	9.38073	-271.256	-272.231	-272.261	CH11N2Pt(1+)	-271.454	-271.642	-270.19	-270.706	-270.714		1.54663	1.63903	1.06587	1.52518	1.54725	68.8876	1.42688	0.056373	∆E#rev	3.6781		0.217733	0.0153625
33_ts	-272.999	-1.749394535451	-273.278	-32.9168	-1.7405	eReact	-6.03628	0.181464	-3.00623	-6.21774	-271.251	-272.226	-272.257	CH11N2Pt(1+)	-271.454	-271.642	-270.19	-270.706	-270.714		1.54529	1.63617	1.06097	1.52039	1.54297	68.7616	1.4634	0.0555454	∆Ereac	-1.1468		-0.181211	-0.0161901
34_end	-861.552	-4.894954776008	-862.483	-112.213	-4.88779	fwdBarr	28.5792	2.5998	9.09683	25.9794	-856.663	-859.552	-859.68	C10H15BN6Pt	-856.291	-856.856	-852.841	-854.374	-854.395		5.26016	5.62669	3.82221	5.17814	5.2849	72.3233	2.01998	0.065141	∆E#fwd	2.5313	34_end	-0.00607126	-0.000850892
34_start	-861.573	-4.905174036027	-862.524	-112.177	-4.89772	revBarr	3.21183	-3.62939	-113.001	6.84122	-856.673	-859.587	-859.718	C10H15BN6Pt	-856.291	-856.856	-852.841	-854.374	-854.395		5.28134	5.66712	3.83187	5.21317	5.32359	71.9791	2.0741	0.0680723	∆E#rev	3.6781		0.0480541	0.00208047
34_ts	-861.535	-4.901815652537	-862.478	-112.185	-4.89358	eReact	25.3674	6.22919	24.5559	19.1382	-856.639	-859.543	-859.673	C10H15BN6Pt	-856.291	-856.856	-852.841	-854.374	-854.395		5.24368	5.62157	3.79804	5.16881	5.27796	71.9605	2.06803	0.0672214	∆Ereac	-1.1468		-0.0541254	-0.00293136
35_end_MAI	-821.049	-4.579752316871	-821.967	-105.607	-4.57268	fwdBarr	12.104	4.35046	35.9422	7.75357	-816.474	-819.167	-819.291	C9H11BN6Pt	-816.501	-817.039	-813.199	-814.663	-814.682		4.54786	4.92838	3.27562	4.50413	4.60865	71.0754	2.26805	0.0772098	∆E#fwd	2.5313	35_end_MAI	0.0458973	0.00219328
35_start_MAI	-861.552	-4.895086149968	-862.483	-112.211	-4.88779	revBarr	-1.40394	-3.1598	225.066	1.75585	-856.663	-859.551	-859.678	C10H15BN6Pt	-856.291	-856.856	-852.841	-854.374	-854.395		5.26099	5.62669	3.82221	5.17691	5.28348	72.3427	2.0171	0.0649929	∆E#rev	3.6781		-0.205059	-0.0100236
35_ts_MAI	-861.522	-4.887832962242	-862.464	-112.201	-4.88086	eReact	13.508	7.51026	55.5987	5.99772	-856.64	-859.525	-859.654	C10H15BN6Pt	-856.291	-856.856	-852.841	-854.374	-854.395		5.23066	5.6074	3.79902	5.15101	5.25951	72.2315	2.063	0.0671862	∆Ereac	-1.1468		0.250957	0.0122169
prod35H2CO	-114.299	-0.521689143407	-114.432	-14.1849	-0.521468									CH2O	-113.751	-113.83	-113.364	-113.55	-113.551		0.547713	0.602382	-113.364	-113.55	-113.551	99.8348	0.00162208	0.0907546
prodCH4	-40.4721	-0.304063423266	-40.4944	-6.58935	-0.303138						-40.1688	-40.3534	-40.3573	CH4	-39.7904	-39.8176	-39.6423	-39.7115	-39.7125		0.681725	0.676777	0.52644	0.641939	0.644738	81.6518	0.43409	-0.00731029
prodCO	-113.099	-0.454666749040	-113.24	-13.4373	-0.454769						-112.644	-112.94	-112.951	CO	-112.753	-112.831	-112.365	-112.551	-112.553		0.346266	0.408832	0.278991	0.388649	0.397964	70.1045	2.34086	0.153035
prodPEt3_1	-578.625	-2.226792596561	-578.822	-59.2068	-2.22064						-576.403	-577.5	-577.535	C6H15P	-575.379	-575.584	-573.958	-574.451	-574.459		3.24631	3.23806	2.44471	3.04871	3.07615	79.4731	0.891986	-0.00254965
[truncated: 15 more columns]

## Sheet: diagnostic energy Q
def2-SVP			-1856.74		-1856.92
	(T0)	(T1)	DLPNO-CCSD	CCSD	CCSD(T)		T1-T0	DLPNO-CCSD - CCSD	DLPNO-CCSD(T1) - CCSD(T)	∆(T1) - ∆(T)								(T0)	(T1)	DLPNO-CCSD	CCSD	CCSD(T)
01_end	-1856.91	-1856.92	-1856.75	-1856.74	-1856.92		-0.00910409	-0.000174636	0.00306426	0.0032389	-3.13863e-06	-0.749609	0.989908	0.978172				27.451	27.1861	29.6806	29.5947	27.0634	01_end	-0.264879	-0.122691
01_start	-1856.93	-1856.94	-1856.76	-1856.76	-1856.94		-0.00927503	-0.000263736	0.00325484	0.00351858	0.0198771	-0.800461	0.938853					14.6371	14.265	17.7308	17.7008	14.0227		-0.372144	-0.242281
01_ts	-1856.89	-1856.9	-1856.72	-1856.72	-1856.9		-0.00969714	-0.000126784	0.00345036	0.00357715		-0.845708						12.8139	12.9211	11.9498	11.8939	13.0407		0.107265	0.11959
02_end	-1687.82	-1687.83	-1687.69	-1687.69	-1687.83		-0.00667293	-3.46285e-06	0.00239431	0.00239777								5.53146	5.57975	6.32749	6.36294	5.62837	02_end	0.0482815	0.0486275
02_start	-1687.79	-1687.8	-1687.65	-1687.65	-1687.8		-0.00707526	3.22281e-05	0.00254005	0.00250782								25.347	25.1428	27.4969	27.51	25.1		-0.204183	-0.0428274
02_ts	-1687.78	-1687.79	-1687.64	-1687.64	-1687.79		-0.00699832	-2.42747e-05	0.00246256	0.00248683								-19.8156	-19.5631	-21.1694	-21.147	-19.4716		0.252464	0.0914549
03_end	-1268.7	-1268.71	-1268.62	-1268.62	-1268.71		-0.00707136	0.000444307	0.00177607	0.00133176								1.03113	0.96312	1.47778	1.48163	0.954216	03_end	-0.0680079	-0.00890415
03_start	-1268.66	-1268.67	-1268.57	-1268.57	-1268.67		-0.00844377	-5.9663e-05	0.000885096	0.000944759								27.4517	26.5225	32.2653	32.5854	27.0727		-0.929211	0.55019
03_ts	-1268.66	-1268.67	-1268.57	-1268.57	-1268.67		-0.00855215	-6.57949e-05	0.000899286	0.000965081								-26.4206	-25.5594	-30.7875	-31.1038	-26.1185		0.861203	-0.559094
04_end	-1230.74	-1230.75	-1230.67	-1230.67	-1230.75		-0.00624795	0.000298066	0.00130965	0.00101158								2.16052	2.2948	1.94344	2.01182	2.36026	04_end	0.134283	0.0654626
04_start	-1230.73	-1230.74	-1230.65	-1230.65	-1230.74		-0.00795594	0.000121389	0.00103777	0.000916382								9.29736	8.35987	14.1236	14.3029	8.59593		-0.9375	0.236066
04_ts	-1230.73	-1230.74	-1230.64	-1230.64	-1230.74		-0.00774195	1.24253e-05	0.00093345	0.000921025								-7.13685	-6.06506	-12.1802	-12.2911	-6.23567		1.07178	-0.170604
05_end_correct	-2742.24	-2742.26	-2742.08	-2742.09	-2742.27		-0.0200962	0.00681804	0.0124799	0.00566184								4.00006	4.00619	4.4202	4.8682	4.67541	05_end_correct	0.00612385	0.669219
05_start	-2742.21	-2742.23	-2742.05	-2742.06	-2742.24		-0.019557	0.00757487	0.0137384	0.00616356								21.8147	22.1591	21.8255	21.7986	22.0386		0.344438	-0.12053
05_ts	-2742.2	-2742.22	-2742.05	-2742.05	-2742.24		-0.0195473	0.00686093	0.012672	0.00581103								-17.8146	-18.1529	-17.4053	-16.9304	-17.3632		-0.338314	0.789749
06_end	-2594.86	-2594.87	-2594.74	-2594.75	-2594.89		-0.0137678	0.0105836	0.0183422	0.00775862								13.6636	13.5438	14.7727	14.855	13.4421	06_end	-0.119805	-0.101702
06_start	-2594.86	-2594.87	-2594.74	-2594.75	-2594.89		-0.013377	0.0101401	0.0171949	0.00705479								12.8197	12.9451	13.7552	14.1158	13.5634		0.125411	0.618257
06_ts	-2594.83	-2594.85	-2594.72	-2594.73	-2594.87		-0.013568	0.0100089	0.0173569	0.007348								0.843866	0.59865	1.01752	0.739217	-0.121309		-0.245216	-0.719959
07_end	-2594.84	-2594.85	-2594.73	-2594.74	-2594.87		-0.0138694	0.0117682	0.0198642	0.00809602								26.9569	26.749	30.3516	30.3735	26.6558	07_end	-0.207909	-0.0932039
07_start	-2594.86	-2594.87	-2594.74	-2594.75	-2594.89		-0.0137789	0.0105698	0.0183183	0.00774851								17.5698	17.4187	20.8256	21.5994	18.2955		-0.151108	0.87684
07_ts	-2594.81	-2594.83	-2594.69	-2594.7	-2594.84		-0.0141102	0.0105349	0.0184668	0.00793194								9.38711	9.33031	9.526	8.77402	8.36027		-0.0568015	-0.970044
08_end	-2622.17	-2622.2	-2621.95	-2621.96	-2622.22		-0.0226132	0.014866	0.0263413	0.0114753								40.2006	40.856	38.2937	35.9947	36.9285	08_end	0.655439	-3.92751
08_start	-2622.18	-2622.2	-2621.95	-2621.97	-2622.23		-0.0224209	0.0129421	0.0248095	0.0118674								34.4901	35.2663	33.4083	32.3166	32.3		0.776144	-2.96629
08_ts	-2622.12	-2622.14	-2621.89	-2621.91	-2622.17		-0.0213764	0.0166057	0.0310684	0.0144627								5.71042	5.58971	4.8854	3.67812	4.6285		-0.120705	-0.961218
09_end	-2622.13	-2622.16	-2621.9	-2621.92	-2622.2		-0.0250855	0.0240138	0.0438909	0.0198771								32.6775	32.1827	35.4553	33.1606	28.5933	09_end	-0.494731	-3.58947
09_start	-2622.17	-2622.2	-2621.95	-2621.96	-2622.22		-0.0226332	0.0147848	0.0262273	0.0114425								6.65448	7.69855	4.52623	8.02285	15.1931		1.04407	7.49457
09_ts	-2622.12	-2622.14	-2621.89	-2621.91	-2622.18		-0.0234216	0.0184416	0.0319475	0.0135059								26.023	24.4842	30.9291	25.1378	13.4001		-1.53881	-11.084
10_end_MAI	-1027.98	-1027.98	-1027.85	-1027.85	-1027.99		-0.00820187	0.000123099	0.00254152	0.00241842								-4.35094	-4.30614	-5.71751	-5.28516	-3.47671	10_end_MAI	0.0447994	0.829433
10_start_MAI	-1140.9	-1140.91	-1140.76	-1140.76	-1140.92		-0.00946012	0.000359688	0.00385123	0.00349154								-70867.4	-70868.2	-70858.4	-70858.1	-70868.2		-0.744765	0.00757415
10_ts_MAI	-1140.91	-1140.92	-1140.77	-1140.77	-1140.92		-0.00938873	-0.000329298	0.00252945	0.00285874								70863.1	70863.9	70852.7	70852.8	70864.7		0.789565	0.821859
11_end	-1246.29	-1246.31	-1246.1	-1246.1	-1246.31		-0.014559	-0.000767271	0.00285003	0.0036173								29.5302	29.432	29.2657	29.4317	29.8133	11_end	-0.0982558	0.381291
11_start	-1246.2	-1246.22	-1246.01	-1246.01	-1246.22		-0.0152477	-0.000190747	0.00440707	0.00459782								85.2135	84.683	87.4504	87.2547	84.0873		-0.530476	-0.595766
11_ts	-1246.16	-1246.17	-1245.96	-1245.96	-1246.17		-0.0154043	-0.000455283	0.00379944	0.00425473								-55.6833	-55.2511	-58.1848	-57.823	-54.274		0.43222	0.977057
12_end	-1796.41	-1796.43	-1796.28	-1796.28	-1796.43		-0.0113045	8.2497e-05	0.00329435	0.00321185								5.46571	5.4844	5.51433	5.60376	5.66777	12_end	0.0186919	0.183369
12_start	-1796.36	-1796.38	-1796.22	-1796.22	-1796.38		-0.0112492	7.33666e-05	0.003298	0.00322463								36.597	36.6504	37.5806	37.6757	36.8315		0.0534184	0.181081
12_ts	-1796.36	-1796.37	-1796.22	-1796.22	-1796.37		-0.0112194	-6.91467e-05	0.00300578	0.00307493								-31.1313	-31.166	-32.0662	-32.072	-31.1638		-0.0347266	0.00228783
13_end	-1680.03	-1680.05	-1679.87	-1679.87	-1680.05		-0.0159711	0.000783642	0.00463426	0.00385062								20.7063	20.1669	25.7691	24.6943	18.3688	13_end	-0.539321	-1.79814
13_start	-1679.98	-1680	-1679.82	-1679.82	-1680		-0.0163786	0.0001804	0.00382437	0.00364397								50.2685	49.4735	55.4014	54.7051	48.1835		-0.795013	-1.28993
13_ts	-1679.95	-1679.97	-1679.78	-1679.78	-1679.97		-0.0172381	0.00189325	0.0066899	0.00479665								-29.5622	-29.3065	-29.6323	-30.0108	-29.8147		0.255693	-0.508213
14_end	-1162.65	-1162.66	-1162.53	-1162.53	-1162.67		-0.0126884	0.001742	0.00474201	0.00300001								10.4896	10.3138	11.3408	11.245	10.1676	14_end	-0.175845	-0.146199
14_start	-1162.65	-1162.66	-1162.53	-1162.53	-1162.66		-0.0123224	0.00135914	0.00426123	0.00290209								13.1678	13.2216	14.4308	14.5753	13.3771		0.053792	0.155495
14_ts	-1162.63	-1162.64	-1162.51	-1162.51	-1162.65		-0.0126026	0.00151181	0.00449421	0.0029824								-2.67819	-2.90783	-3.08998	-3.33023	-3.20952		-0.229637	-0.301694
15_end	-988.02	-988.029	-987.962	-987.963	-988.031		-0.00877522	0.0012873	0.00237154	0.00108425								24.3284	24.0004	24.5665	24.5303	23.8953	15_end	-0.327955	-0.105172
15_start	-987.937	-987.947	-987.873	-987.875	-987.95		-0.01049	0.00155131	0.00291879	0.00136748								76.6877	75.2836	80.4372	80.2354	74.8351		-1.40401	-0.448571
15_ts	-987.898	-987.909	-987.834	-987.836	-987.912		-0.0110127	0.00160892	0.00308639	0.00147747								-52.3593	-51.2832	-55.8708	-55.7051	-50.9398		1.07606	0.343399
16_end	-512.992	-513.001	-512.914	-512.915	-513.004		-0.00898873	0.00155487	0.00311371	0.00155884								35.7436	36.6888	33.861	34.1895	37.4502	16_end	0.945223	0.761392
16_start	-512.958	-512.969	-512.874	-512.878	-512.975		-0.0113011	0.00317669	0.00596223	0.00278554								57.0952	56.5893	58.5433	57.8542	55.5633		-0.505841	-1.02608
16_ts	-512.901	-512.911	-512.821	-512.823	-512.915		-0.00979484	0.00265306	0.00474887	0.00209581								-21.3516	-19.9005	-24.6823	-23.6646	-18.113		1.45106	1.78747
21_end	-709.98	-709.986	-709.881	-709.882	-709.988		-0.00588515	0.00063141	0.00265643	0.00202502
21_start	-709.98	-709.986	-709.881	-709.882	-709.988		-0.00588496	0.000572321	0.00259458	0.00202225
21_ts	-709.961	-709.967	-709.86	-709.861	-709.971		-0.00618697	0.00116363	0.00336005	0.00219642
22_end	-959.84	-959.847	-959.711	-959.711	-959.85		-0.00707631	6.5774e-05	0.00288852	0.00282274
22_start	-959.813	-959.821	-959.681	-959.681	-959.825		-0.00763239	0.000774188	0.00391224	0.00313805
22_ts	-959.789	-959.797	-959.652	-959.652	-959.801		-0.0077967	0.000651949	0.00398293	0.00333098
23_end	-1010.98	-1010.99	-1010.81	-1010.81	-1011		-0.0143643	0.000630443	0.00445368	0.00382324
23_start	-1010.99	-1011.01	-1010.82	-1010.82	-1011.01		-0.0149457	0.000487634	0.00403484	0.0035472
23_ts	-1010.94	-1010.96	-1010.77	-1010.77	-1010.97		-0.015654	0.00104685	0.00514627	0.00409942
26_end	-1125.71	-1125.72	-1125.64	-1125.64	-1125.72		-0.0094077	4.92044e-05	0.00128642	0.00123722
26_start	-1125.74	-1125.75	-1125.67	-1125.67	-1125.75		-0.00924241	-0.00028834	0.00084437	0.00113271
26_ts	-1125.71	-1125.72	-1125.64	-1125.64	-1125.72		-0.00939576	3.95138e-05	0.00128884	0.00124933
27_end	-1207.46	-1207.47	-1207.39	-1207.39	-1207.48		-0.00946072	0.000244509	0.00178024	0.00153573
27_start	-1207.49	-1207.5	-1207.41	-1207.41	-1207.5		-0.00976384	0.00020581	0.00176179	0.00155598
27_ts	-1207.46	-1207.47	-1207.38	-1207.38	-1207.47		-0.00937994	0.000312383	0.00186407	0.00155169
28_end	-1652.2	-1652.21	-1652.06	-1652.06	-1652.22		-0.0122199	0.000613842	0.00408085	0.00346701
28_start	-1652.22	-1652.24	-1652.08	-1652.08	-1652.24		-0.0141771	0.00159005	0.0054049	0.00381485
28_ts	-1652.17	-1652.19	-1652.03	-1652.03	-1652.19		-0.0131282	0.00122433	0.00489138	0.00366705
29_end	-1653.42	-1653.43	-1653.28	-1653.28	-1653.44		-0.012237	0.000980353	0.00442604	0.00344569
29_start	-1653.39	-1653.4	-1653.25	-1653.25	-1653.41		-0.011919	0.000490566	0.00387829	0.00338773
29_ts	-1653.37	-1653.38	-1653.22	-1653.22	-1653.38		-0.0121949	0.000719304	0.0042116	0.0034923
30_end	-1061.22	-1061.23	-1061.12	-1061.12	-1061.23		-0.00877863	0.00047838	0.00244447	0.00196609
30_start	-1061.21	-1061.21	-1061.1	-1061.1	-1061.22		-0.00910337	0.000256031	0.00225287	0.00199684
30_ts	-1061.19	-1061.2	-1061.09	-1061.09	-1061.2		-0.00912936	0.000300077	0.00223969	0.00193962
31_end	-1061.22	-1061.23	-1061.11	-1061.12	-1061.23		-0.00868345	0.000786114	0.00290251	0.0021164
31_start	-1061.21	-1061.21	-1061.1	-1061.1	-1061.22		-0.00910337	0.000256022	0.00225287	0.00199685
31_ts	-1061.2	-1061.21	-1061.1	-1061.1	-1061.21		-0.00913892	0.000640105	0.00276443	0.00212433
32_end	-996.495	-996.502	-996.443	-996.444	-996.504		-0.0071375	0.000513092	0.00135759	0.000844497
32_start	-996.438	-996.445	-996.386	-996.387	-996.448		-0.00755482	0.00146053	0.00280659	0.00134606
32_ts	-996.402	-996.409	-996.35	-996.351	-996.411		-0.00712412	0.000901569	0.00190876	0.00100719
33_end	-272.269	-272.272	-272.245	-272.246	-272.273		-0.00319095	0.000238294	0.000591531	0.000353238
33_start	-272.258	-272.261	-272.231	-272.232	-272.261		-0.00334941	0.000127139	0.00043046	0.000303321
33_ts	-272.253	-272.257	-272.226	-272.227	-272.257		-0.00361445	0.000144468	0.000472353	0.000327885
34_end	-859.666	-859.676	-859.551	-859.551	-859.678		-0.0103949	8.92979e-08	0.00203357	0.00203348
34_start	-859.705	-859.715	-859.586	-859.587	-859.717		-0.0103928	0.000198768	0.00229249	0.00209372
34_ts	-859.659	-859.669	-859.542	-859.542	-859.671		-0.0108439	-8.8523e-05	0.00195434	0.00204286
35_end_MAI	-819.277	-819.288	-819.166	-819.167	-819.291		-0.0108408	0.000507354	0.00277884	0.00227148
35_start_MAI	-859.666	-859.676	-859.551	-859.551	-859.678		-0.0103935	-3.73959e-05	0.00199753	0.00203493
35_ts_MAI	-859.64	-859.651	-859.525	-859.525	-859.654		-0.0110274	0.000508351	0.00299645	0.0024881
prodCH4	-40.3574	-40.3574	-40.3536	-40.3535	-40.3573		-6.83764e-05	-0.000156911	-0.000156953	-4.1435e-08
prodCO	-112.95	-112.951	-112.94	-112.94	-112.951		-0.000901621	-0.000291202	-0.00029434	-3.13863e-06
prodPEt3_1	-577.534	-577.535	-577.501	-577.5	-577.535		-0.00111611	-0.000614023	-0.000467641	0.000146382

## Sheet: exchange-DFT-diagnostics
	HF-EXCHANGE	HF-TPSS-TRY3-TZVPP		HFtoKS-TPSS-TRY3-TZVPP								Sum of energies of all constituents atoms								Hartrees					TPSS						HF-EXCHANGE	HFtoKS-TPSS-TZVPP	HF-TPSS-TRY3-TZVPP	Energies; conventional CCSD(T) calculation
	Exch,HF	ETPSS	Exch,TPSS	ETPSS@HF	Exch,TPSS@HF	SCF	CCSD	E_corr_CCSD	CCSD(T)	E_corr_T		Stoichiometry	AE_Exch,HF	ΑΕ_Exch,TPSS	ΑΕ_Exch,TPSS@HF	AE_SCF	AE_CCSD	AE_CCSD(T)		TAE[Exch,HF]	TAE[Exch,TPSS]	TAE[Exch,TPSS@HF]	∆TAE[HF,TPSS]	∆TAE[HF,TPSS@HF]	%TAE[∆X]	|%TAE[ΔΧ]|	TAE[SCF]	TAE[CCSD]	TAE[CCSD(T)]	Atoms	Exch,HF	Exch,TPSS	Exch,TPSS@HF	SCF	CCSD	CCSD(T)
01_end	-195.593	-1862.28	-196.616	-1862.07	-196.41	-1852.44	-1856.74	-4.30604	-1856.92	-0.176684		C24H37N3Sc(1+)	-191.076	-191.813	-191.935	-1844.6	-1846.69	-1846.72		4.51656	4.80371	4.47417	0.287146	-0.0423949	-0.415721	0.415721	7.84192	10.0515	10.1979	b	-3.76947	-3.79125	-3.78922	-24.5006	-24.5575	-24.5583
01_start	-195.612	-1862.29	-196.619	-1862.09	-196.42	-1852.45	-1856.76	-4.31433	-1856.94	-0.178512		C24H37N3Sc(1+)	-191.076	-191.813	-191.935	-1844.6	-1846.69	-1846.72		4.53578	4.80674	4.48456	0.270952	-0.0512269	-0.501305	0.501305	7.85259	10.0705	10.2187	c	-5.07653	-5.09441	-5.09869	-37.6452	-37.7144	-37.7154
01_ts	-195.575	-1862.26	-196.603	-1862.05	-196.398	-1852.38	-1856.72	-4.33249	-1856.9	-0.182546		C24H37N3Sc(1+)	-191.076	-191.813	-191.935	-1844.6	-1846.69	-1846.72		4.49842	4.78986	4.46212	0.291447	-0.0362924	-0.356662	0.356662	7.78727	10.0233	10.1756	f	-10.0451	-10.0878	-10.1067	-99.2841	-99.4338	-99.4347
02_end	-173.082	-1692.51	-173.903	-1692.34	-173.73	-1683.95	-1687.69	-3.74059	-1687.83	-0.14288		C21H36N2Sc(1+)	-168.927	-169.597	-169.697	-1676.83	-1678.63	-1678.66		4.15476	4.30601	4.03238	0.151248	-0.122381	-1.33427	1.33427	7.11963	9.0558	9.1721	fe	-54.4918	-54.5636	-54.7203	-1262.17	-1262.44	-1262.44
02_start	-173.012	-1692.5	-173.866	-1692.32	-173.686	-1683.91	-1687.65	-3.74213	-1687.8	-0.14555		C21H36N2Sc(1+)	-168.927	-169.597	-169.697	-1676.83	-1678.63	-1678.66		4.0841	4.26807	3.98831	0.183974	-0.0957876	-1.04788	1.04788	7.08439	9.0221	9.14107	h	-0.312544	-0.311766	-0.312517	-0.499278	-0.499278	-0.499278
02_ts	-173.019	-1692.49	-173.873	-1692.31	-173.691	-1683.89	-1687.64	-3.74858	-1687.79	-0.146721		C21H36N2Sc(1+)	-168.927	-169.597	-169.697	-1676.83	-1678.63	-1678.66		4.09178	4.27571	3.9938	0.183932	-0.0979766	-1.07288	1.07288	7.06781	9.01196	9.1321	ir	-9.73607	-9.86731	-9.90826	-103.431	-103.701	-103.706
03_end	-99.9593	-1271.39	-100.603	-1271.27	-100.442	-1266.8	-1268.62	-1.81408	-1268.71	-0.0932304		C8H12N2Ti	-98.6043	-98.8636	-98.9522	-1264.11	-1265.03	-1265.04		1.35507	1.73929	1.48972	0.384218	0.134649	3.67209	3.67209	2.68964	3.58752	3.66683	mo	-7.42859	-7.44076	-7.46499	-67.5454	-67.7478	-67.7519
03_start	-99.8366	-1271.35	-100.535	-1271.23	-100.365	-1266.73	-1268.57	-1.83294	-1268.67	-0.101175		C8H12N2Ti	-98.6043	-98.8636	-98.9522	-1264.11	-1265.03	-1265.04		1.23239	1.67099	1.41233	0.438592	0.179933	4.96338	4.96338	2.62121	3.53796	3.62521	mn	-50.9947	-51.0036	-51.076	-1149.7	-1149.93	-1149.94
03_ts	-99.8341	-1271.35	-100.534	-1271.23	-100.364	-1266.73	-1268.57	-1.83537	-1268.67	-0.102016		C8H12N2Ti	-98.6043	-98.8636	-98.9522	-1264.11	-1265.03	-1265.04		1.22981	1.67069	1.41146	0.440877	0.181644	5.01269	5.01269	2.61642	3.53559	3.62368	na	-14.0159	-14.0503	-14.0773	-161.793	-161.794	-161.794
04_end	-94.7945	-1233.27	-95.3829	-1233.16	-95.2404	-1228.97	-1230.67	-1.69164	-1230.75	-0.0848683		C7H12N2Ti	-93.5277	-93.7692	-93.8535	-1226.47	-1227.32	-1227.33		1.26678	1.61369	1.38691	0.346915	0.12013	3.51013	3.51013	2.50581	3.35043	3.42239	nb	-6.40564	-6.43565	-6.56411	-56.2486	-56.4362	-56.4406
04_start	-94.6992	-1233.26	-95.3382	-1233.15	-95.1834	-1228.94	-1230.65	-1.70918	-1230.74	-0.0945182		C7H12N2Ti	-93.5277	-93.7692	-93.8535	-1226.47	-1227.32	-1227.33		1.17148	1.569	1.3299	0.397523	0.158423	4.64251	4.64251	2.46869	3.33084	3.41245	n	-6.60671	-6.62027	-6.62951	-54.3365	-54.421	-54.4217
04_ts	-94.7071	-1233.26	-95.3429	-1233.15	-95.1883	-1228.93	-1230.64	-1.70882	-1230.74	-0.0939626		C7H12N2Ti	-93.5277	-93.7692	-93.8535	-1226.47	-1227.32	-1227.33		1.17936	1.57377	1.33481	0.394402	0.155446	4.56028	4.56028	2.46584	3.32764	3.40869	o	-8.21796	-8.25295	-8.26571	-89.8318	-90.083	-90.0887
05_end	-226.142	-2748.46	-227.1	-2748.19	-227.125	-2737.93	-2742.09	-4.15262	-2742.27	-0.183519		C18H38MnNO2P2	-222.576	-223.025	-223.251	-2761.48	-2763.7	-2763.74		3.56587	4.07448	3.87445	0.508607	0.308579	-1.43745	1.43745	-23.544	-21.6132	-21.4672	os	-8.70341	-8.81762	-8.94721	-74.7201	-74.8366	-74.8375
05_start	-226.182	-2748.44	-227.121	-2748.17	-227.16	-2737.91	-2742.06	-4.1466	-2742.24	-0.182829		C18H38MnNO2P2	-222.576	-223.025	-223.251	-2761.48	-2763.7	-2763.74		3.60609	4.09635	3.90926	0.490251	0.303166	-1.41041	1.41041	-23.565	-21.6402	-21.4949	pd	-12.1228	-12.0427	-12.1276	-127	-127.31	-127.322
05_ts	-226.166	-2748.43	-227.112	-2748.16	-227.147	-2737.9	-2742.05	-4.15129	-2742.24	-0.183136		C18H38MnNO2P2	-222.576	-223.025	-223.251	-2761.48	-2763.7	-2763.74		3.58995	4.08674	3.89555	0.496797	0.305605	-1.42126	1.42126	-23.5774	-21.648	-21.5023	p	-22.6421	-22.6744	-22.681	-340.597	-340.676	-340.677
06_end	-188.512	-2600.05	-189.196	-2599.78	-189.333	-2591.81	-2594.75	-2.94418	-2594.89	-0.135803		C10H20FeN2O2P2	-186.442	-186.838	-187.11	-2618.14	-2619.93	-2619.96		2.0701	2.35787	2.22266	0.28777	0.152555	-0.608473	0.608473	-26.333	-25.1757	-25.0717	pt	-10.8404	-10.8862	-10.937	-118.394	-118.668	-118.674
06_start	-188.51	-2600.05	-189.207	-2599.78	-189.328	-2591.81	-2594.75	-2.9382	-2594.89	-0.134432		C10H20FeN2O2P2	-186.442	-186.838	-187.11	-2618.14	-2619.93	-2619.96		2.06863	2.36847	2.21811	0.299835	0.149475	-0.596186	0.596186	-26.3258	-25.1746	-25.0719	re	-7.82934	-7.89902	-7.92251	-77.5298	-77.7422	-77.7469
06_ts	-188.491	-2600.03	-189.187	-2599.76	-189.314	-2591.78	-2594.73	-2.94827	-2594.86	-0.136683		C10H20FeN2O2P2	-186.442	-186.838	-187.11	-2618.14	-2619.93	-2619.96		2.04922	2.34876	2.20395	0.299548	0.154737	-0.616646	0.616646	-26.3596	-25.1982	-25.0933	rh	-10.6643	-10.6655	-10.723	-109.717	-109.981	-109.988
07_end	-188.476	-2600.04	-189.179	-2599.77	-189.301	-2591.79	-2594.74	-2.9444	-2594.87	-0.136463		C10H20FeN2O2P2	-186.442	-186.838	-187.11	-2618.14	-2619.93	-2619.96		2.03449	2.34071	2.19134	0.306224	0.156854	-0.625289	0.625289	-26.3472	-25.1897	-25.0851	ru	-9.47588	-9.50521	-9.54849	-94.0987	-94.36	-94.3664
07_start	-188.512	-2600.05	-189.196	-2599.78	-189.333	-2591.81	-2594.75	-2.94418	-2594.89	-0.135803		C10H20FeN2O2P2	-186.442	-186.838	-187.11	-2618.14	-2619.93	-2619.96		2.0701	2.35786	2.22266	0.287762	0.152562	-0.608504	0.608504	-26.333	-25.1757	-25.0717	sc	-37.8553	-38.1507	-38.1152	-759.629	-759.812	-759.815
07_ts	-188.451	-2600.02	-189.179	-2599.74	-189.297	-2591.74	-2594.7	-2.96508	-2594.84	-0.141727		C10H20FeN2O2P2	-186.442	-186.838	-187.11	-2618.14	-2619.93	-2619.96		2.00899	2.34091	2.18747	0.331917	0.178475	-0.710655	0.710655	-26.4023	-25.2241	-25.1142	si	-20.3043	-20.3392	-20.3502	-288.753	-288.815	-288.816
08_end	-244.701	-2629.04	-246.135	-2628.69	-245.989	-2616.67	-2621.96	-5.29545	-2622.22	-0.260871		C29H33FeN3O	-240.063	-240.704	-241.05	-2623.2	-2625.98	-2626.02		4.63752	5.43099	4.93889	0.793478	0.301372	-7.93223	7.93223	-6.53429	-4.01632	-3.79934	ta	-6.07726	-6.16552	-6.17412	-56.2858	-56.4639	-56.4693
08_start	-244.742	-2629.04	-246.145	-2628.68	-246.016	-2616.67	-2621.97	-5.2982	-2622.23	-0.262386		C29H33FeN3O	-240.063	-240.704	-241.05	-2623.2	-2625.98	-2626.02		4.67894	5.44126	4.9667	0.762324	0.287757	-7.58861	7.58861	-6.53118	-4.01046	-3.79196	ti	-41.028	-41.1266	-41.1535	-848.287	-848.481	-848.486
08_ts	-244.718	-2628.99	-246.123	-2628.63	-245.989	-2616.64	-2621.91	-5.27356	-2622.17	-0.260898		C29H33FeN3O	-240.063	-240.704	-241.05	-2623.2	-2625.98	-2626.02		4.65504	5.41909	4.93915	0.764041	0.284101	-7.3777	7.3777	-6.56389	-4.06782	-3.85081	w	-6.92228	-7.04259	-7.02801	-66.3153	-66.5102	-66.5156
09_end	-244.617	-2629	-246.051	-2628.62	-245.937	-2616.58	-2621.92	-5.34429	-2622.2	-0.279576		C29H33FeN3O	-240.063	-240.704	-241.05	-2623.2	-2625.98	-2626.02		4.55398	5.34691	4.88758	0.792935	0.333598	-8.73134	8.73134	-6.62319	-4.05638	-3.82069
09_start	-244.701	-2629.04	-246.135	-2628.69	-245.989	-2616.67	-2621.96	-5.29545	-2622.22	-0.260871		C29H33FeN3O	-240.063	-240.704	-241.05	-2623.2	-2625.98	-2626.02		4.63752	5.43097	4.9389	0.793454	0.301382	-7.9325	7.9325	-6.53429	-4.01632	-3.79934
09_ts	-244.616	-2629	-246.053	-2628.63	-245.931	-2616.59	-2621.91	-5.31969	-2622.18	-0.26815		C29H33FeN3O	-240.063	-240.704	-241.05	-2623.2	-2625.98	-2626.02		4.55257	5.34931	4.8813	0.796732	0.328727	-8.5497	8.5497	-6.61137	-4.06916	-3.8449
10_end_MAI	-137.459	-1032.15	-138.23	-1031.99	-138.147	-1024.39	-1027.85	-3.46238	-1027.99	-0.137491		C15H36N4NaNb	-134.248	-134.607	-134.89	-1018.04	-1019.6	-1019.63		3.21089	3.62337	3.25612	0.412475	0.0452302	0.540961	0.540961	6.34791	8.24602	8.36109
10_start_MAI	-150.858	-1145.52	-151.757	-1145.33	-151.673	-1136.99	-1140.76	-3.77313	-1140.92	-0.156444		C16H36N4NaNbO	-147.542	-147.954	-148.255	-1145.52	-1147.4	-1147.43		3.31523	3.80257	3.41771	0.487344	0.102485	-1.57357	1.57357	-8.5285	-6.64012	-6.51288
10_ts_MAI	-150.821	-1145.52	-151.725	-1145.33	-151.631	-1137	-1140.77	-3.76603	-1140.92	-0.153551		C16H36N4NaNbO	-147.542	-147.954	-148.255	-1145.52	-1147.4	-1147.43		3.27852	3.77095	3.37661	0.492432	0.0980914	-1.50739	1.50739	-8.51296	-6.63172	-6.50736
11_end	-169.472	-1251.49	-170.825	-1251.28	-170.541	-1241.74	-1246.1	-4.35737	-1246.31	-0.209054		C24H25FN3Nb	-165.921	-166.444	-166.741	-1234.51	-1236.76	-1236.79		3.55045	4.38021	3.8005	0.829761	0.250052	2.62731	2.62731	7.23417	9.34008	9.51742
11_start	-169.514	-1251.41	-170.846	-1251.19	-170.58	-1241.63	-1246.01	-4.38202	-1246.22	-0.214719		C24H25FN3Nb	-165.921	-166.444	-166.741	-1234.51	-1236.76	-1236.79		3.59266	4.40194	3.83916	0.80929	0.246506	2.61378	2.61378	7.11745	9.24801	9.43102
11_ts	-169.443	-1251.38	-170.808	-1251.16	-170.538	-1241.59	-1245.96	-4.37208	-1246.18	-0.214106		C24H25FN3Nb	-165.921	-166.444	-166.741	-1234.51	-1236.76	-1236.79		3.52125	4.3637	3.79694	0.842452	0.275691	2.93806	2.93806	7.08043	9.20103	9.38343
12_end	-183.23	-1801.85	-184.049	-1801.67	-183.979	-1792.7	-1796.28	-3.573	-1796.43	-0.152637		C16H35MoNOP2Si	-180.005	-180.424	-180.59	-1801.46	-1803.32	-1803.35		3.22424	3.62442	3.38928	0.400179	0.165039	-2.38369	2.38369	-8.75596	-7.04655	-6.92366
12_start	-183.133	-1801.8	-183.966	-1801.62	-183.889	-1792.64	-1796.23	-3.58317	-1796.38	-0.154076		C16H35MoNOP2Si	-180.005	-180.424	-180.59	-1801.46	-1803.32	-1803.35		3.12731	3.54133	3.29949	0.414024	0.172177	-2.46908	2.46908	-8.81721	-7.09765	-6.97332
12_ts	-183.146	-1801.79	-183.97	-1801.6	-183.898	-1792.63	-1796.22	-3.58246	-1796.37	-0.153975		C16H35MoNOP2Si	-180.005	-180.424	-180.59	-1801.46	-1803.32	-1803.35		3.14093	3.54525	3.30885	0.404315	0.167917	-2.40488	2.40488	-8.82542	-7.10657	-6.98235
13_end	-182.293	-1685.5	-183.255	-1685.29	-183.148	-1675.98	-1679.87	-3.88922	-1680.05	-0.18388		C20H25NOP2Ru	-178.929	-179.41	-179.592	-1684.85	-1686.99	-1687.02		3.36363	3.84519	3.55601	0.481557	0.192376	-2.76061	2.76061	-8.86877	-7.11734	-6.96862
13_start	-182.173	-1685.46	-183.189	-1685.26	-183.059	-1675.94	-1679.82	-3.88108	-1680	-0.184184		C20H25NOP2Ru	-178.929	-179.41	-179.592	-1684.85	-1686.99	-1687.02		3.24409	3.77918	3.46702	0.535087	0.222927	-3.17732	3.17732	-8.90846	-7.16521	-7.01619
13_ts	-182.146	-1685.43	-183.164	-1685.22	-183.041	-1675.86	-1679.78	-3.91878	-1679.98	-0.194275		C20H25NOP2Ru	-178.929	-179.41	-179.592	-1684.85	-1686.99	-1687.02		3.21722	3.75459	3.44811	0.537374	0.230887	-3.27715	3.27715	-8.98545	-7.20447	-7.04535
14_end	-131.47	-1166.7	-132.222	-1166.53	-132.182	-1159.48	-1162.53	-3.05572	-1162.67	-0.133121		C12H21N2O2PRu	-129.249	-129.606	-129.767	-1185.26	-1187.1	-1187.13		2.22132	2.61571	2.41464	0.394382	0.193317	-0.7901	0.7901	-25.7821	-24.568	-24.4674
14_start	-131.47	-1166.69	-132.231	-1166.52	-132.178	-1159.47	-1162.53	-3.05485	-1162.66	-0.133313		C12H21N2O2PRu	-129.249	-129.606	-129.767	-1185.26	-1187.1	-1187.13		2.22126	2.62491	2.41123	0.403647	0.18997	-0.776257	0.776257	-25.7865	-24.5733	-24.4725
14_ts	-131.449	-1166.68	-132.212	-1166.5	-132.165	-1159.45	-1162.51	-3.06344	-1162.65	-0.13503		C12H21N2O2PRu	-129.249	-129.606	-129.767	-1185.26	-1187.1	-1187.13		2.19994	2.60581	2.39745	0.40587	0.1975	-0.806495	0.806495	-25.813	-24.5912	-24.4887
15_end	-85.7585	-990.646	-86.0316	-990.564	-86.0706	-986.522	-987.963	-1.44153	-988.031	-0.0680062		C5H11P2Rh	-84.7692	-84.9157	-85.0161	-984.63	-985.397	-985.411		0.989254	1.11588	1.05445	0.126623	0.0651939	2.48798	2.48798	1.89177	2.56639	2.62036
15_start	-85.5859	-990.571	-85.9248	-990.479	-85.9534	-986.422	-987.874	-1.45251	-987.95	-0.0755993		C5H11P2Rh	-84.7692	-84.9157	-85.0161	-984.63	-985.397	-985.411		0.816717	1.00904	0.937342	0.192319	0.120625	4.75056	4.75056	1.79202	2.47761	2.53917
15_ts	-85.6002	-990.538	-85.9419	-990.448	-85.9673	-986.377	-987.835	-1.45864	-987.912	-0.0766117		C5H11P2Rh	-84.7692	-84.9157	-85.0161	-984.63	-985.397	-985.411		0.830972	1.02613	0.951143	0.195159	0.120171	4.80477	4.80477	1.7468	2.43851	2.50108
16_end	-67.2546	-515.139	-67.6609	-515.053	-67.6102	-511.117	-512.915	-1.79852	-513.004	-0.0885704		C10H10Pd	-66.0135	-66.1045	-66.2397	-508.445	-509.447	-509.469		1.24109	1.55642	1.37049	0.315326	0.129397	3.66043	3.66043	2.67128	3.46788	3.53502
16_start	-67.1648	-515.121	-67.5782	-515.011	-67.5459	-511.065	-512.877	-1.81203	-512.975	-0.0974168		C10H10Pd	-66.0135	-66.1045	-66.2397	-508.445	-509.447	-509.469		1.15128	1.4737	1.30626	0.322425	0.154984	4.42035	4.42035	2.62004	3.43016	3.50615
16_ts	-67.1449	-515.062	-67.5652	-514.96	-67.5228	-511.016	-512.823	-1.80692	-512.915	-0.09222		C10H10Pd	-66.0135	-66.1045	-66.2397	-508.445	-509.447	-509.469		1.13136	1.46076	1.28312	0.329404	0.151758	4.40329	4.40329	2.57067	3.37568	3.44647
21_end	-99.9282	-713.095	-100.616	-712.957	-100.509	-707.117	-709.882	-2.7646	-709.988	-0.106524		C11H29N4Ta	-97.4097	-97.7264	-97.8408	-702.209	-703.485	-703.505		2.51849	2.88929	2.66868	0.370801	0.150193	2.31649	2.31649	4.9085	6.39645	6.48366
21_start	-99.9281	-713.095	-100.616	-712.957	-100.509	-707.117	-709.882	-2.7646	-709.988	-0.106523		C11H29N4Ta	-97.4097	-97.7264	-97.8408	-702.209	-703.485	-703.505		2.51838	2.88921	2.66859	0.370829	0.150211	2.31677	2.31677	4.9085	6.39645	6.48366
21_ts	-99.9192	-713.082	-100.61	-712.942	-100.503	-707.087	-709.861	-2.7733	-709.971	-0.109824		C11H29N4Ta	-97.4097	-97.7264	-97.8408	-702.209	-703.485	-703.505		2.50944	2.8837	2.66177	0.374265	0.152337	2.35601	2.35601	4.87879	6.37538	6.46589
22_end	-135.792	-963.966	-136.648	-963.791	-136.512	-956.015	-959.711	-3.69692	-959.851	-0.139985		C16H38N5Ta	-132.212	-132.625	-132.776	-949.265	-950.972	-950.997		3.57951	4.02373	3.73525	0.444222	0.155737	1.75887	1.75887	6.75017	8.73944	8.85435
22_start	-135.743	-963.951	-136.613	-963.769	-136.476	-955.982	-959.683	-3.70089	-959.826	-0.143623		C16H38N5Ta	-132.212	-132.625	-132.776	-949.265	-950.972	-950.997		3.53078	3.98863	3.69976	0.457851	0.168978	1.91386	1.91386	6.71704	8.71062	8.82916
22_ts	-135.726	-963.93	-136.607	-963.747	-136.469	-955.938	-959.653	-3.71609	-959.802	-0.148879		C16H38N5Ta	-132.212	-132.625	-132.776	-949.265	-950.972	-950.997		3.5135	3.98281	3.69285	0.469306	0.179345	2.03681	2.03681	6.673	8.68141	8.80521
23_end	-140.96	-1015.34	-142.052	-1015.17	-141.84	-1006.99	-1010.83	-3.82529	-1011.01	-0.185758		C21H29NOW	-137.418	-137.94	-138.059	-1015.51	-1017.5	-1017.53		3.54236	4.11219	3.78124	0.569829	0.23888	-3.66544	3.66544	-8.52532	-6.66971	-6.51709
23_start	-140.898	-1015.35	-142.021	-1015.18	-141.794	-1007	-1010.84	-3.8244	-1011.03	-0.18789		C21H29NOW	-137.418	-137.94	-138.059	-1015.51	-1017.5	-1017.53		3.48024	4.08122	3.73494	0.60098	0.254696	-3.91617	3.91617	-8.51199	-6.65844	-6.50369
23_ts	-140.92	-1015.31	-142.035	-1015.13	-141.822	-1006.93	-1010.79	-3.83986	-1010.98	-0.191472		C21H29NOW	-137.418	-137.94	-138.059	-1015.51	-1017.5	-1017.53		3.5018	4.09499	3.76335	0.593191	0.261547	-3.99355	3.99355	-8.57821	-6.70757	-6.54924
26_end	-106.305	-1129.01	-106.793	-1128.9	-106.778	-1123.62	-1125.64	-2.02185	-1125.72	-0.0783198		C7H22OOsP2	-104.617	-104.939	-105.141	-1120.25	-1121.26	-1121.27		1.6873	1.8544	1.63686	0.167108	-0.0504349	-1.13492	1.13492	3.36868	4.38133	4.44394
26_start	-106.278	-1129.04	-106.769	-1128.94	-106.744	-1123.64	-1125.67	-2.03656	-1125.75	-0.0794972		C7H22OOsP2	-104.617	-104.939	-105.141	-1120.25	-1121.26	-1121.27		1.66024	1.83021	1.60292	0.169967	-0.0573231	-1.27982	1.27982	3.38783	4.41523	4.47901
26_ts	-106.3	-1129.01	-106.792	-1128.9	-106.774	-1123.62	-1125.64	-2.02132	-1125.72	-0.0782309		C7H22OOsP2	-104.617	-104.939	-105.141	-1120.25	-1121.26	-1121.27		1.68264	1.85274	1.63317	0.1701	-0.0494671	-1.1131	1.1131	3.36943	4.38155	4.44407
27_end	-118.262	-1211.12	-118.788	-1211	-118.781	-1205.05	-1207.39	-2.34091	-1207.48	-0.0889515		C7H26BNOOsP2	-116.244	-116.598	-116.81	-1201.08	-1202.23	-1202.25		2.01788	2.18998	1.97083	0.172105	-0.0470483	-0.900166	0.900166	3.96434	5.15495	5.22662
27_start	-118.289	-1211.13	-118.814	-1211.02	-118.805	-1205.06	-1207.41	-2.34622	-1207.5	-0.08944		C7H26BNOOsP2	-116.244	-116.598	-116.81	-1201.08	-1202.23	-1202.25		2.04543	2.21621	1.99519	0.170779	-0.0502373	-0.956788	0.956788	3.98224	5.17846	5.25062
27_ts	-118.292	-1211.11	-118.808	-1210.99	-118.808	-1205.04	-1207.39	-2.3421	-1207.47	-0.0887616		C7H26BNOOsP2	-116.244	-116.598	-116.81	-1201.08	-1202.23	-1202.25		2.04875	2.21032	1.99765	0.161571	-0.0511061	-0.978165	0.978165	3.96132	5.15321	5.22469
28_end	-176.357	-1657.61	-177.297	-1657.42	-177.219	-1648.34	-1652.06	-3.71781	-1652.22	-0.157637		C17H28IrNO2P2	-173.74	-174.3	-174.484	-1673.57	-1675.76	-1675.8		2.61696	2.99649	2.73501	0.379526	0.118051	-0.50066	0.50066	-25.2284	-23.6999	-23.5792
28_start	-176.37	-1657.63	-177.303	-1657.44	-177.242	-1648.36	-1652.09	-3.72124	-1652.24	-0.158256		C17H28IrNO2P2	-173.74	-174.3	-174.484	-1673.57	-1675.76	-1675.8		2.63012	3.00316	2.75781	0.373041	0.127683	-0.54206	0.54206	-25.2084	-23.6766	-23.5552
28_ts	-176.32	-1657.59	-177.273	-1657.4	-177.204	-1648.29	-1652.03	-3.73747	-1652.19	-0.161358		C17H28IrNO2P2	-173.74	-174.3	-174.484	-1673.57	-1675.76	-1675.8		2.57934	2.97316	2.71915	0.393825	0.139812	-0.592278	0.592278	-25.2786	-23.7303	-23.6058
29_end	-177.003	-1658.83	-177.941	-1658.65	-177.852	-1649.52	-1653.28	-3.75735	-1653.44	-0.157313		C17H30IrNO2P2	-173.74	-174.3	-174.484	-1673.57	-1675.76	-1675.8		3.26243	3.64055	3.36721	0.378122	0.10478	-0.468551	0.468551	-24.0508	-22.483	-22.3625
29_start	-177.006	-1658.81	-177.953	-1658.62	-177.861	-1649.49	-1653.25	-3.76062	-1653.41	-0.158188		C17H30IrNO2P2	-173.74	-174.3	-174.484	-1673.57	-1675.76	-1675.8		3.26553	3.65252	3.3767	0.386988	0.111161	-0.496453	0.496453	-24.0837	-22.5124	-22.3911
29_ts	-177	-1658.79	-177.938	-1658.6	-177.863	-1649.45	-1653.22	-3.77025	-1653.38	-0.159525		C17H30IrNO2P2	-173.74	-174.3	-174.484	-1673.57	-1675.76	-1675.8		3.25972	3.63763	3.3783	0.377914	0.118576	-0.528976	0.528976	-24.1198	-22.5388	-22.4162
30_end	-121.973	-1064.99	-122.554	-1064.86	-122.517	-1058.32	-1061.12	-2.80121	-1061.23	-0.111398		C14H26NPPt	-119.287	-119.609	-119.755	-1053.34	-1054.75	-1054.77		2.68607	2.94533	2.7625	0.259255	0.0764288	1.18214	1.18214	4.97768	6.37569	6.46531
30_start	-121.916	-1064.98	-122.524	-1064.85	-122.476	-1058.29	-1061.11	-2.81173	-1061.22	-0.113258		C14H26NPPt	-119.287	-119.609	-119.755	-1053.34	-1054.75	-1054.77		2.62889	2.91533	2.72097	0.286445	0.0920826	1.42706	1.42706	4.95091	6.36114	6.45261
30_ts	-121.898	-1064.96	-122.51	-1064.83	-122.455	-1058.27	-1061.09	-2.81637	-1061.2	-0.114285		C14H26NPPt	-119.287	-119.609	-119.755	-1053.34	-1054.75	-1054.77		2.61091	2.90152	2.70003	0.290618	0.0891237	1.3851	1.3851	4.928	6.34196	6.43447
31_end	-121.846	-1064.98	-122.485	-1064.85	-122.408	-1058.28	-1061.12	-2.84084	-1061.24	-0.11789		C14H26NPPt	-119.287	-119.609	-119.755	-1053.34	-1054.75	-1054.77		2.55905	2.87632	2.65371	0.317268	0.0946605	1.46351	1.46351	4.93364	6.37195	6.46806
31_start	-121.916	-1064.98	-122.524	-1064.85	-122.476	-1058.29	-1061.11	-2.81173	-1061.22	-0.113258		C14H26NPPt	-119.287	-119.609	-119.755	-1053.34	-1054.75	-1054.77		2.62889	2.91533	2.72097	0.286445	0.0920826	1.42706	1.42706	4.95091	6.36114	6.45261
31_ts	-121.855	-1064.97	-122.484	-1064.84	-122.422	-1058.26	-1061.1	-2.8369	-1061.22	-0.117104		C14H26NPPt	-119.287	-119.609	-119.755	-1053.34	-1054.75	-1054.77		2.56804	2.8756	2.66763	0.307565	0.0995908	1.54438	1.54438	4.9187	6.35327	6.44859
32_end	-85.6959	-999.212	-86.0256	-999.14	-86.0414	-995.068	-996.446	-1.37617	-996.506	-0.0601608		C5H11P2Pt(1+)	-84.9453	-85.1365	-85.2301	-993.307	-994.084	-994.097		0.750571	0.88914	0.811271	0.13857	0.0607002	2.51917	2.51917	1.76104	2.36237	2.40954
32_start	-85.6123	-999.155	-85.934	-999.065	-85.9741	-995.026	-996.391	-1.36187	-996.451	-0.0607404		C5H11P2Pt(1+)	-84.9453	-85.1365	-85.2301	-993.307	-994.084	-994.097		0.666973	0.797532	0.743919	0.130559	0.0769456	3.26746	3.26746	1.71921	2.30717	2.35491
32_ts	-85.5833	-999.118	-85.9147	-999.033	-85.9482	-994.979	-996.353	-1.37227	-996.412	-0.0599113		C5H11P2Pt(1+)	-84.9453	-85.1365	-85.2301	-993.307	-994.084	-994.097		0.637951	0.778214	0.718041	0.140263	0.0800907	3.45825	3.45825	1.67192	2.26902	2.31593
33_end	-32.8202	-273.488	-33.0148	-273.441	-33.0385	-271.293	-272.246	-0.953122	-272.273	-0.0271569		CH11N2Pt(1+)	-32.5684	-32.6506	-32.7324	-270.204	-270.716	-270.724		0.251855	0.36426	0.306085	0.112405	0.0542296	3.50156	3.50156	1.08866	1.52991	1.54873
33_start	-32.7216	-273.479	-32.9778	-273.436	-32.9682	-271.256	-272.233	-0.975039	-272.263	-0.0298135		CH11N2Pt(1+)	-32.5684	-32.6506	-32.7324	-270.204	-270.716	-270.724		0.153264	0.327239	0.235754	0.173975	0.0824901	5.36105	5.36105	1.05228	1.51722	1.53869
33_ts	-32.7313	-273.477	-32.975	-273.434	-32.9764	-271.251	-272.228	-0.975149	-272.258	-0.030316		CH11N2Pt(1+)	-32.5684	-32.6506	-32.7324	-270.204	-270.716	-270.724		0.16292	0.324416	0.243946	0.161495	0.0810254	5.28209	5.28209	1.04739	1.51199	1.53396
34_end	-111.54	-863.29	-112.441	-863.147	-112.315	-856.663	-859.554	-2.88894	-859.682	-0.127284		C10H15BN6Pt	-109.704	-110.02	-110.178	-852.855	-854.384	-854.405		1.83641	2.42126	2.13739	0.58485	0.300986	5.70472	5.70472	3.80862	5.16993	5.27608
34_start	-111.454	-863.331	-112.416	-863.191	-112.251	-856.673	-859.59	-2.91431	-859.721	-0.130947		C10H15BN6Pt	-109.704	-110.02	-110.178	-852.855	-854.384	-854.405		1.75074	2.39629	2.07282	0.645554	0.322079	6.05959	6.05959	3.81828	5.20538	5.31519
34_ts	-111.495	-863.285	-112.418	-863.144	-112.282	-856.639	-859.544	-2.90377	-859.674	-0.129681		C10H15BN6Pt	-109.704	-110.02	-110.178	-852.855	-854.384	-854.405		1.79113	2.39797	2.1043	0.606839	0.313172	5.94452	5.94452	3.78446	5.15971	5.26825
35_end_MAI	-104.943	-822.727	-105.818	-822.587	-105.705	-816.474	-819.167	-2.69235	-819.292	-0.124047		C9H11BN6Pt	-103.377	-103.678	-103.829	-813.212	-814.673	-814.693		1.56564	2.14026	1.87603	0.574628	0.310391	6.74973	6.74973	3.26203	4.49466	4.59858
35_start_MAI	-111.54	-863.29	-112.441	-863.147	-112.315	-856.663	-859.553	-2.88771	-859.68	-0.127104		C10H15BN6Pt	-109.704	-110.02	-110.178	-852.855	-854.384	-854.405		1.83641	2.42125	2.13739	0.584842	0.300985	5.70624	5.70624	3.80862	5.1687	5.27467
35_ts_MAI	-111.53	-863.269	-112.431	-863.122	-112.314	-856.64	-859.526	-2.88499	-859.655	-0.129034		C10H15BN6Pt	-109.704	-110.02	-110.178	-852.855	-854.384	-854.405		1.82648	2.4114	2.13621	0.584923	0.309731	5.90045	5.90045	3.78543	5.14139	5.24928
