# Supplementary material for: The MOBH35 Metal–Organic Barrier Heights Reconsidered: Performance of Local-Orbital Coupled Cluster Approaches in Different Static Correlation Regimes
Source: J Chem Theory Comput. 2022 Jan 19;18(2):883–98. doi: 10.1021/acs.jctc.1c01126 (PMC8830049; doi:10.1021/acs.jctc.1c01126)
Supplement: Supplementary file 3 — ct1c01126_si_003.txt [file ct1c01126_si_003.txt]

MOBH35 geometries in Cartesian coordinates:

01_end
65        
 
N         0.4772447370        2.0962220700        0.3168774528
N         1.5425352069       -1.8623764154       -0.4777675631
C        -0.5687330556        0.6284236389       -1.8915594532
H         0.3978763727        0.9988795094       -2.2787184728
H        -1.1091832428        0.0862934961       -2.6824060397
C        -1.4065886420        1.6163734705       -1.1957943239
C        -0.9262058841        2.3109513505       -0.0373954267
C        -1.7740928228        3.1395336965        0.7227590583
H        -1.3876108670        3.6673961917        1.5973577350
C        -3.1144517532        3.2930507504        0.3665773659
H        -3.7661077892        3.9390823423        0.9621393522
C        -3.6138224782        2.6256548900       -0.7685790670
H        -4.6602255822        2.7551739369       -1.0628687703
C        -2.7785846165        1.8066804272       -1.5240775651
H        -3.1701911287        1.2923425659       -2.4079465098
C         0.8302633792        2.4690252764        1.7070737658
H         0.7519299808        3.5613492371        1.8613215384
H         1.8761318033        2.1758135733        1.8817353172
H         0.1711912786        1.9396841851        2.4099054362
C         1.4123853484        2.7880440324       -0.6154630477
H         1.0997527654        2.6255446656       -1.6548877775
H         2.4289832290        2.3930608935       -0.4671983815
H         1.4033505335        3.8744051584       -0.4116150202
C         2.2701818881       -0.7073740538        2.1981839464
H         2.4340334499        0.0799252649        2.9493796701
H         2.6673673569       -1.6471651888        2.6214428178
C         2.9608059621       -0.3373962265        0.9013394899
C         2.6324446449       -0.8911657007       -0.3719289691
C         3.3358860349       -0.4680274036       -1.5200118227
H         3.0891465740       -0.8814476347       -2.4986013943
C         4.3735068700        0.4644615100       -1.4256581552
H         4.9098493614        0.7664897785       -2.3301142820
C         4.7255927010        0.9940657885       -0.1779221966
H         5.5421509144        1.7167586216       -0.0905199121
C         4.0166630491        0.5962702327        0.9596402970
H         4.2851787807        1.0133070869        1.9362968238
C         1.8204201524       -3.1317892641        0.2567576373
H         0.9519126419       -3.7967190157        0.1444446444
H         1.9908006810       -2.9457988663        1.3226323423
H         2.7117065250       -3.6251494696       -0.1711230626
C         1.1841486589       -2.2254582957       -1.8775663889
H         0.9450870051       -1.3247944825       -2.4573125467
H         0.2923259214       -2.8674810845       -1.8424994415
H         2.0048427956       -2.7850203850       -2.3633910856
Sc       -0.0074369530       -0.1622426709        0.1322702911
C        -1.6359421590       -2.5805055619        1.2620759148
C        -1.9950387565       -3.5108251166        0.1007381667
N        -1.8300799532       -1.1540436571        0.9036837228
C        -3.4207059326       -3.2499525813       -0.4071886716
C        -3.6053745950       -1.7594546141       -0.7260416729
C        -3.2323110878       -0.9014773616        0.4813810338
C        -1.2909147507       -0.2162763976        1.9215956916
H        -0.5843607370       -2.7146352098        1.5769418729
H        -2.2612146093       -2.8091853608        2.1503812516
H        -1.2821305973       -3.3450924632       -0.7293675305
H        -1.8736334585       -4.5587816124        0.4264881762
H        -3.6301560326       -3.8725148804       -1.2938597993
H        -4.1458274345       -3.5499894154        0.3731072123
H        -2.9657485814       -1.4705727103       -1.5819605313
H        -4.6491960435       -1.5451834968       -1.0132597048
H        -3.3265126676        0.1708313504        0.2577435419
H        -3.8965980746       -1.1302306041        1.3405586775
H        -1.9938431645        0.6177319775        2.0738908298
H         1.1672004332       -0.8345813930        2.1250820735
H        -1.0980925641       -0.7245418853        2.8840131328


 
01_start
65        
 
N        -0.3414458448       -2.1520868100        0.5040910121
N        -1.5625593487        1.8811133092       -0.5993605908
C        -0.0107900507       -0.7142354109       -1.9070734995
H        -0.9871163760       -1.2073197705       -2.0125568983
H         0.2584250013       -0.1815014697       -2.8310213602
C         1.0956532519       -1.5049331508       -1.3725244252
C         0.9848948945       -2.1640791749       -0.0988561135
C         2.0914356517       -2.8041574566        0.5000344418
H         1.9743907005       -3.3214399590        1.4556249457
C         3.3332732047       -2.8032604484       -0.1370798809
H         4.1860559812       -3.3071575467        0.3269489493
C         3.4710218203       -2.1698763537       -1.3899062875
H         4.4372087226       -2.1858574414       -1.9042560834
C         2.3854170409       -1.5304181664       -1.9810088900
H         2.5005799179       -1.0493379878       -2.9577370307
C        -0.3894374381       -2.5023291211        1.9408197936
H        -0.1089516107       -3.5593719870        2.1051780971
H        -1.4200818657       -2.3529931475        2.2913526623
H         0.2820907694       -1.8535572233        2.5207906399
C        -1.3007438722       -3.0339824444       -0.2240260897
H        -1.1959036590       -2.8974461933       -1.3069525756
H        -2.3242887570       -2.7774042680        0.0826669618
H        -1.0809632172       -4.0884801362        0.0224734477
C        -1.5467358824        0.5698439810        1.9220915078
H        -1.6407224516        0.0069895692        2.8615803851
H        -1.3748505104        1.6366018731        2.1337416364
C        -2.5746307641        0.2456026602        0.9330028364
C        -2.5332796040        0.8082437234       -0.3880129592
C        -3.4151651861        0.3716656248       -1.3990432027
H        -3.3777483146        0.8249586621       -2.3919665990
C        -4.3465650905       -0.6317649382       -1.1378452879
H        -5.0281819951       -0.9626964118       -1.9267156664
C        -4.4196738422       -1.1934357538        0.1529643865
H        -5.1708519182       -1.9589106918        0.3732094958
C        -3.5505414408       -0.7706174895        1.1541535772
H        -3.6295723718       -1.1958595309        2.1606760383
C        -1.9701907709        3.1227570222        0.1261745289
H        -1.1426552770        3.8481469407        0.1086702553
H        -2.2423710220        2.8953637223        1.1639842296
H        -2.8484772605        3.5656322771       -0.3768791259
C        -1.3499466540        2.2529639299       -2.0202695419
H        -1.1234749276        1.3602914594       -2.6134847582
H        -0.4980286367        2.9491217792       -2.0752429203
H        -2.2401300839        2.7647394846       -2.4308426616
Sc       -0.1182107599        0.1497061028        0.2168832611
C         1.6174073171        2.5759483388        1.4481878542
C         1.6165893985        3.3803134455        0.1479435714
N         1.7812867186        1.1067673054        1.2021246816
C         2.8683874228        3.1134446890       -0.6949502181
C         3.0057337979        1.6040529536       -0.9210326474
C         3.0298622630        0.8602130398        0.4120684046
C         1.9012119949        0.4120248020        2.5105787964
H         0.6797763381        2.7198436670        2.0114138118
H         2.4508052736        2.9099508815        2.1004483390
H         0.7252472657        3.1014978101       -0.4424772285
H         1.5142938449        4.4506484219        0.3961853200
H         2.8072705287        3.6522990001       -1.6557521150
H         3.7644821353        3.4932846735       -0.1689511483
H         2.1564141933        1.2357624162       -1.5321713784
H         3.9226920386        1.3566729275       -1.4817450711
H         3.1245346784       -0.2271885515        0.2701080377
H         3.8968344900        1.1972885632        1.0180247603
H         2.0886246424       -0.6588814422        2.3326404728
H         0.9726507070        0.5424197394        3.0874353309
H         2.7512130061        0.8218584351        3.0895863240
 
01_ts
65        
 
N         0.5403741141        2.2017700591        0.4236515304
N         1.3963874801       -2.0038323434       -0.5315975018
C        -0.1299266056        0.7191256033       -1.9165153976
H         0.8595694859        1.1429587017       -2.1462533226
H        -0.5334167905        0.1813485119       -2.7873393435
C        -1.1146967660        1.6041822605       -1.2948063635
C        -0.8309235507        2.2957250359       -0.0665040116
C        -1.8274738922        3.0327045433        0.6082763588
H        -1.5840633006        3.5675564587        1.5294158625
C        -3.1240560811        3.0973972134        0.0986769383
H        -3.8896960527        3.6743831616        0.6253064624
C        -3.4307158925        2.4343585431       -1.1080736964
H        -4.4408473774        2.4998938598       -1.5248049963
C        -2.4546985932        1.7023098342       -1.7758566911
H        -2.6979234053        1.1966244747       -2.7159555506
C         0.7370999955        2.6105355711        1.8334645030
H         0.5799510006        3.6978205270        1.9595730056
H         1.7744133560        2.3766858390        2.1135282850
H         0.0488280837        2.0637856130        2.4924060373
C         1.4923237752        2.9813032871       -0.4207411748
H         1.2896746106        2.8047351481       -1.4839790827
H         2.5205109812        2.6722985333       -0.1845250048
H         1.3660702193        4.0591382541       -0.2118004517
C         1.6673697363       -0.6466580986        2.0232165505
H         1.9722501107       -0.0894901706        2.9218835540
H         1.5529407417       -1.7070334821        2.2958876296
C         2.5964352507       -0.3841397256        0.8937661041
C         2.4444317044       -1.0025612935       -0.3931242357
C         3.2852918271       -0.6381940413       -1.4675403958
H         3.1635743858       -1.1183072506       -2.4402806957
C         4.2858400850        0.3168408807       -1.2961206346
H         4.9340546972        0.5818381771       -2.1364301290
C         4.4715867351        0.9148093603       -0.0354564345
H         5.2750957974        1.6427991909        0.1139176815
C         3.6383579135        0.5749730454        1.0266796015
H         3.7989751609        1.0280326783        2.0107482195
C         1.7177397175       -3.2689809322        0.1889388670
H         0.8301830142       -3.9189810257        0.1908455256
H         2.0291975820       -3.0689390676        1.2210335368
H         2.5442506229       -3.7887685271       -0.3289110329
C         1.0696120165       -2.3613181149       -1.9359779118
H         0.8660757397       -1.4533290789       -2.5154370255
H         0.1681493113       -2.9917792527       -1.9301685968
H         1.8931486784       -2.9359645294       -2.3996423457
Sc        0.1494971681       -0.0949017743        0.1930216693
C        -1.6372336604       -2.5390234555        1.3559648657
C        -2.0110496589       -3.4393873924        0.1774402119
N        -1.7113922690       -1.0981950252        0.9888212160
C        -3.3865521556       -3.0779217361       -0.4007594750
C        -3.4441493903       -1.5786567973       -0.7249581954
C        -3.0771685356       -0.7507275970        0.5034817120
C        -1.2187234831       -0.2137653632        2.0616488354
H        -0.6168437594       -2.7511329765        1.7160926246
H        -2.3273681804       -2.7145559044        2.2078120076
H        -1.2467934217       -3.3285731649       -0.6125462973
H        -1.9829761113       -4.4914372827        0.5104854511
H        -3.5938545945       -3.6832825168       -1.2995881348
H        -4.1726954528       -3.3228782347        0.3384946696
H        -2.7393289440       -1.3360393615       -1.5436352792
H        -4.4510647784       -1.2849479871       -1.0677525779
H        -3.0905281423        0.3263227336        0.2832007529
H        -3.7959524925       -0.9388493637        1.3277300024
H        -1.7808208477        0.7324200185        2.0580998577
H         0.3019827037       -0.2774081286        2.0883563534
H        -1.2755352708       -0.6783307881        3.0611258271
 
02_end
60        
 
N         2.1175681576       -1.2521923327        1.0654990163
C         1.9341963832       -1.0740660488       -1.8120978300
H         2.9985080671       -0.8798327548       -1.5912386724
H         1.7575429950       -1.0951947981       -2.8963000898
C         1.3045410011       -2.1865075458       -1.0843979356
C         1.3253641159       -2.2651044042        0.3523547577
C         0.5628949657       -3.2265077712        1.0487005320
H         0.6124562221       -3.2815098935        2.1388083171
C        -0.2534298731       -4.1143117536        0.3527255453
H        -0.8405255111       -4.8585080741        0.8983569493
C        -0.3149442664       -4.0448755825       -1.0531983523
H        -0.9564058163       -4.7384199585       -1.6057768748
C         0.4392925438       -3.1046334873       -1.7459741827
H         0.3881827418       -3.0598365475       -2.8385522880
C         1.6985368086       -0.9978598728        2.4657748635
H         1.9317608990       -1.8505907122        3.1287480733
H         2.2434060321       -0.1145968623        2.8371839428
H         0.6118713197       -0.8096910041        2.5053572626
C         3.5865642340       -1.4777451922        0.9912207027
H         3.8712122598       -1.7265354950       -0.0400024200
H         4.1156478504       -0.5656396929        1.3126030162
H         3.8700817256       -2.3169959304        1.6513598662
Sc        0.8988539040        0.1132572795       -0.2406935991
C         1.3246422827        2.9146016822        1.1399817471
C         2.7563117799        2.6879527009        0.6412789951
N         0.3565879258        2.2853178608        0.1994121159
C         2.9495845541        3.2472021093       -0.7751634268
C         1.8721461461        2.6890953970       -1.7140996732
C         0.4640023419        2.9132160695       -1.1512524178
C        -1.0495946729        2.2975403863        0.7199256016
H         1.1689487496        2.4628865477        2.1354259545
H         1.1115370660        3.9988161332        1.2335966929
H         2.9788306961        1.5939339849        0.6399909143
H         3.4725823710        3.1336178267        1.3519975718
H         3.9578801873        3.0097518096       -1.1538780083
H         2.8694209811        4.3497197443       -0.7431864710
H         2.0462933412        1.5962583970       -1.8819527441
H         1.9409527905        3.1374759660       -2.7193876921
H        -0.3001109323        2.4558237274       -1.8024057815
H         0.2309393179        3.9949138617       -1.0790875013
H        -1.4549275807        3.3276193923        0.6686553614
H        -0.9896282622        2.0205245697        1.7889257573
C        -1.9411370413        1.2795145194       -0.0142442473
H        -2.0442741706        1.6079415804       -1.0690270529
C        -1.2555792972       -0.1039899146       -0.0005549000
H        -1.3692533373       -0.5606414358        1.0121080235
H        -1.7287097043       -0.8117096127       -0.7068555829
C        -3.3605959925        1.3099196900        0.5984845930
H        -3.7309321908        2.3546841962        0.6090593161
H        -3.2938600418        0.9921920351        1.6587477794
C        -4.3746343579        0.4256072445       -0.1366671508
H        -4.4184891566        0.7300262816       -1.2016596253
H        -4.0202565697       -0.6227763932       -0.1306893152
C        -5.7844373210        0.4871697379        0.4693075861
H        -6.1384929598        1.5363927124        0.4615656520
H        -5.7325995127        0.1907841412        1.5352201952
C        -6.7939391492       -0.4027064340       -0.2643017962
H        -7.7946587881       -0.3377333423        0.1958642161
H        -6.4808783260       -1.4624833030       -0.2420865357
H        -6.8908075045       -0.1053589967       -1.3242379054
 
02_start
60        
 
N         1.2126371670        0.9310463458        1.3454199754
C         1.9176192037        1.4666777128       -1.3996068364
H         2.8163063521        1.0527230221       -0.9115702044
H         2.1238405528        1.7644682572       -2.4364450212
C         1.1370723047        2.4364812644       -0.6254666610
C         0.7086285181        2.1600293901        0.7214875811
C        -0.1938135215        3.0126709326        1.3926032836
H        -0.4826956572        2.8011587907        2.4249968240
C        -0.7208295451        4.1316270197        0.7495130093
H        -1.4197490622        4.7870255894        1.2770827812
C        -0.3361941183        4.4143486358       -0.5766617931
H        -0.7424618641        5.2934021423       -1.0867130480
C         0.5652586667        3.5887243444       -1.2398497923
H         0.8631692408        3.8196289257       -2.2678640037
C         0.3674605988        0.4065922466        2.4429056717
H         0.3801076321        1.0622183970        3.3329948223
H         0.7494651163       -0.5829540313        2.7375737294
H        -0.6789780443        0.3079575444        2.1022871679
C         2.6246101649        1.0608653277        1.7944085730
H         3.2362610913        1.4687891586        0.9781042781
H         3.0109551771        0.0718608973        2.0835479205
H         2.6815932814        1.7460405443        2.6597569427
Sc        0.4008815619        0.0505282615       -0.6267996253
C         1.1090441252       -2.9015177097        0.4372031515
C         2.2732349100       -2.8357952301        1.4262377297
N         1.2897906333       -1.9787161334       -0.7143739649
C         3.6215304517       -3.0491520024        0.7242625749
C         3.7718807818       -2.0655141442       -0.4445696610
C         2.5937645436       -2.1828284317       -1.4097963456
C         0.1072513568       -1.9079839389       -1.5793420541
H         0.1504495748       -2.6443442385        0.9258064383
H         1.0004013223       -3.9320231252        0.0408406335
H         2.2732203474       -1.8490296973        1.9242884641
H         2.1106720938       -3.5913847250        2.2139781447
H         4.4505268828       -2.9310691133        1.4427135039
H         3.6768391219       -4.0857995458        0.3411797968
H         3.8270610796       -1.0289593399       -0.0613170094
H         4.7068454360       -2.2515827530       -1.0000460441
H         2.6607789837       -1.4330925650       -2.2161721880
H         2.5782941228       -3.1848626099       -1.8848569472
H         0.3999002900       -1.8188448075       -2.6411905875
H        -0.5970944085       -2.7407266330       -1.4338144847
C        -2.2158945780       -0.2787017181       -1.2691882718
H        -2.2350402606       -0.7771981436       -2.2458753635
C        -1.7971069289        1.0209955860       -1.1960205907
H        -1.9218197034        1.6148799189       -0.2797812346
H        -1.4858022634        1.5698744758       -2.0939581973
C        -2.8728697858       -1.0169786875       -0.1332157525
H        -2.4921545856       -2.0530905643       -0.0804456548
H        -2.6380162112       -0.5257443188        0.8320375564
C        -4.4102901001       -1.0647627631       -0.3083254336
H        -4.6469039014       -1.5344854414       -1.2820236828
H        -4.7984593812       -0.0303376270       -0.3579502525
C        -5.1094595050       -1.8349270919        0.8214934714
H        -4.7032834760       -2.8642450113        0.8632787362
H        -4.8566239302       -1.3636494569        1.7914819850
C        -6.6320077508       -1.8850617118        0.6524668257
H        -7.1042367267       -2.4427359665        1.4787835174
H        -7.0654658740       -0.8691123379        0.6392917549
H        -6.9115271959       -2.3821332280       -0.2935184163
 
02_ts
60        
 
N         1.1954358930        1.2981299387        1.4722271463
C         2.0875238294        1.0341845517       -1.2683661344
H         2.9496539596        0.7376571509       -0.6465741005
H         2.3538086870        1.0392166357       -2.3338797797
C         1.3466130475        2.2254848308       -0.8272547360
C         0.8417276870        2.3573376470        0.5142589062
C        -0.0265767064        3.4093269056        0.8742235943
H        -0.3788745667        3.5008353389        1.9046383832
C        -0.4322571226        4.3455437922       -0.0747111072
H        -1.1004341043        5.1620551580        0.2135199490
C         0.0279709482        4.2301275300       -1.4009973434
H        -0.2870133789        4.9602402094       -2.1531090813
C         0.8865161187        3.1973853797       -1.7621478889
H         1.2408876608        3.1177259777       -2.7949547941
C         0.2390361229        1.1242196136        2.5911920648
H         0.2589870374        1.9757380929        3.2953626460
H         0.5114955685        0.2117543318        3.1459064758
H        -0.7886480529        1.0247422153        2.1972838716
C         2.5911677797        1.3811505123        1.9759052504
H         3.2776598902        1.5414159415        1.1333131190
H         2.8509365076        0.4427476885        2.4915764285
H         2.6877414411        2.2268176277        2.6805572504
Sc        0.4354726544        0.0013813059       -0.1993672867
C         1.8643418933       -2.6352834658        1.1825569258
C         3.3498497950       -2.4758454569        0.8581800888
N         1.0116096098       -2.1013250310        0.0829452287
C         3.6918050686       -3.1602213779       -0.4725713240
C         2.8109642656       -2.5977247999       -1.5961640749
C         1.3250142814       -2.7012422858       -1.2468822653
C        -0.4295841377       -2.0947723531        0.3381347076
H         1.5886380220       -2.0963552692        2.1061606183
H         1.6144660216       -3.7045516260        1.3381627931
H         3.5972533515       -1.3988664241        0.7988921401
H         3.9409872272       -2.9005352850        1.6876285772
H         4.7578811148       -3.0177399465       -0.7165516951
H         3.5282620639       -4.2507267390       -0.3771319747
H         3.0656149960       -1.5382133697       -1.7761001160
H         2.9827043357       -3.1379687725       -2.5427194851
H         0.7052777788       -2.1777116768       -2.0013360163
H         0.9902829567       -3.7593452694       -1.2383251978
H        -0.9239888253       -3.0359700986        0.0568183402
H        -0.6134903145       -1.8775565399        1.4073659311
C        -1.8710392619       -0.9932853708       -0.7174669382
H        -1.8561414507       -1.7083575485       -1.5516821848
C        -1.5557463574        0.3674049192       -1.0601053680
H        -2.0602373326        1.1733105700       -0.5064237665
H        -1.3485046688        0.6021369679       -2.1152850326
C        -2.9876345518       -1.2526871237        0.2823346714
H        -2.9380810248       -2.2827274867        0.6805090075
H        -2.8709670121       -0.5693416653        1.1469787269
C        -4.3733476061       -1.0312754363       -0.3548704424
H        -4.4807952964       -1.7022650432       -1.2290807162
H        -4.4310054690        0.0005966017       -0.7485581393
C        -5.5261608530       -1.2791166986        0.6294309587
H        -5.4549404774       -2.3123668183        1.0212177563
H        -5.4049691225       -0.6102389499        1.5039916431
C        -6.9058027633       -1.0596667523       -0.0011955647
H        -7.7111539417       -1.2420921506        0.7302850962
H        -7.0143311181       -0.0247155624       -0.3723070405
H        -7.0658353844       -1.7408439545       -0.8560777127
 
03_end
23        
 
C        -0.5882798095       -1.7626513767       -0.0846313592
C        -1.1288407374       -1.2456988293        1.1289055835
C        -2.1743409239       -0.3395920240        0.7906864675
C        -2.2664208003       -0.2813547882       -0.6280739279
C        -1.2839175751       -1.1626094312       -1.1711486209
Ti       -0.1227479470        0.5463811386       -0.0600364006
C         1.4895617765        0.3591847648        1.2945598412
C         2.1813498041       -0.0650815619        0.0330373646
C         3.2033752000       -0.9634131093       -0.0638768817
N         1.5075169143        0.5149977723       -1.0699642945
N        -0.8307083166        2.3047293608        0.0463896649
H        -2.7687692421        0.2435308620        1.4964207605
H        -0.7981811192       -1.5007190215        2.1357345471
H        -2.9488563527        0.3478902265       -1.2019979921
H        -1.0867774631       -1.3320811583       -2.2314925952
H         0.2652194237       -2.4394924763       -0.1638446437
H         1.6323952356       -0.3084467062        2.1537417553
H         1.9034228294        0.2897750919       -1.9854148987
H        -1.7772510781        2.6476307319        0.2234306174
H        -0.2192378671        3.1020209753       -0.1624544184
H         1.6948662483        1.4161108545        1.5443921315
H         3.6916128521       -1.3475210296        0.8361372381
H         3.6048370037       -1.2656538988       -1.0389056754
 
03_start
23        
 
C        -0.9101573468       -1.6753984960        0.5458421887
C        -0.7873919414       -1.5218773652       -0.8622599756
C        -1.6852224589       -0.4965018984       -1.2834263743
C        -2.3530128755       -0.0061869074       -0.1280464869
C        -1.8698249522       -0.7280007048        1.0049066655
Ti       -0.0341384951        0.5196695260        0.2241660073
C         1.7700273094        0.4125942608       -1.4394957435
C         2.2724071472       -0.3549228811       -0.4644434863
C         2.9398029833       -1.2074449846        0.2862888806
N         0.8934933186        0.6532015318        1.6540023662
N        -0.4152409390        2.3276442766       -0.3031805163
H        -1.8234466950       -0.1410775366       -2.3066740121
H        -0.1199735060       -2.0987041960       -1.5069134847
H        -3.0889928406        0.7990135649       -0.1025194487
H        -2.1737826661       -0.5753170801        2.0415224971
H        -0.3442806329       -2.3684259403        1.1697553598
H         1.1831986936       -0.0223020900       -2.2579476862
H         1.4245772943        0.5494168388        2.5273298075
H        -1.1200399813        2.6463423225       -0.9750779232
H        -0.0108901610        3.1460880142        0.1601771248
H         2.0063832498        1.4808713360       -1.4980822650
H         3.8676390549       -1.6515375357       -0.1014309140
H         2.6011489688       -1.4917249052        1.2857538879
 
03_ts
23        
 
C        -0.8925059831        1.6873595613        0.5128775582
C        -0.8573303190        1.4924772561       -0.8949707486
C        -1.7726437032        0.4508540867       -1.2284626769
C        -2.3646663539       -0.0070328270       -0.0195040451
C        -1.8159252392        0.7503405814        1.0588961659
Ti       -0.0265612210       -0.5107589843        0.1989084402
C         1.7107041783       -0.3806205447       -1.4541251292
C         2.2412089579        0.3209426495       -0.4332467314
C         2.9801706962        1.1729095633        0.2537453801
N         1.0095309022       -0.6055073691        1.5650165111
N        -0.4389294663       -2.3324384281       -0.2418082274
H        -1.9699630982        0.0631127240       -2.2299304416
H        -0.2364044182        2.0533999649       -1.5972212973
H        -3.0928835829       -0.8139737696        0.0761006136
H        -2.0526876157        0.6262742843        2.1166967432
H        -0.2914093324        2.4001239870        1.0789194459
H         1.1883026282        0.1291087666       -2.2723592192
H         1.6437468671       -0.4831072326        2.3634019072
H        -1.1949741444       -2.6756955819       -0.8416537773
H         0.0073475813       -3.1328693421        0.2144758239
H         1.9004344589       -1.4542686974       -1.5622671027
H         3.8939481652        1.5748549849       -0.2064030499
H         2.7200932996        1.4980753725        1.2639789555
 
04_end
22        
 
C         1.1978304851       -1.5362151114        0.2551893431
C         1.3946464202       -0.9973672726       -1.0479301343
C         1.9266687513        0.3155987217       -0.9035166257
C         2.0472107487        0.5928585613        0.4861704641
C         1.5926201981       -0.5509104457        1.2045742866
Ti       -0.2885596585        0.3024647217        0.0624267525
N        -0.4462165398        2.1873986934       -0.1598090064
N        -1.6718133487       -0.2256935876        1.1770903971
C        -2.4711427836       -0.7644131412        0.0156083433
C        -1.6674948135       -0.5240161213       -1.2870659975
H         2.1620048369        1.0026595033       -1.7186487634
H         1.1752676425       -1.4990291389       -1.9906201091
H         2.3934797884        1.5285300437        0.9278663254
H         1.5379516321       -0.6466847244        2.2907521985
H         0.7738146385       -2.5148204385        0.4882296173
H        -1.4551372603       -1.4538623838       -1.8338061242
H        -2.6451798644       -1.8488106888        0.1615927395
H        -2.0476756088       -0.4944088809        2.0868064352
H         0.2481579754        2.8558905967       -0.5018829696
H        -1.2748249321        2.7015525366        0.1544118545
H        -2.1246754804        0.2281509764       -1.9473009226
H        -3.4556040207       -0.2549569239       -0.0171917358
 
04_start
22        
 
C        -1.4120013217       -1.1425782118        0.8944973490
C        -1.3236799799       -1.4050541289       -0.5010553610
C        -1.6890707515       -0.2203570249       -1.2029894529
C        -1.9997387590        0.7779781145       -0.2384262543
C        -1.8242516811        0.2118885145        1.0586639505
Ti        0.3228912102        0.2935425644        0.1013102889
N         0.7401222139        1.7883602821       -1.0243149378
N         1.2097089543        0.5936393340        1.5470194516
C         2.5641267981       -0.8049067417        0.0781552733
C         1.7744173062       -1.2923504549       -0.9366273362
H        -1.7118450812       -0.0987193897       -2.2878088724
H        -1.0479070288       -2.3565875803       -0.9587792671
H        -2.2923581155        1.8074069298       -0.4500765070
H        -1.9693000451        0.7274253616        2.0088393704
H        -1.1800078030       -1.8416174097        1.6998816843
H         1.3142197929       -2.2817884049       -0.8594365623
H         2.7538817147       -1.3909781022        0.9817546597
H         1.6696948669        0.6050216649        2.4654017860
H         0.2224186516        2.1078500906       -1.8479335966
H         1.4199257390        2.5082325726       -0.7652971432
H         1.7463704100       -0.7915394622       -1.9105531187
H         3.1795675813        0.0869586259       -0.0641434827
 
04_ts
22        
 
C         1.3686939546       -1.3423372578        0.6130943213
C         1.3756757047       -1.2201809210       -0.8046935566
C         1.7720487976        0.1068377524       -1.1345851398
C         2.0076888865        0.8077148784        0.0814046379
C         1.7542669521       -0.0851490756        1.1627981160
Ti       -0.3233290423        0.2586040227        0.1073652584
N        -0.6849940600        1.9894796300       -0.6238672836
N        -1.3560038156        0.1669002722        1.5075992140
C        -2.5183107472       -0.7790870581       -0.0356220032
C        -1.7257529269       -0.9922143066       -1.1723758645
H         1.8597026713        0.5172395038       -2.1425596369
H         1.1321460111       -2.0081857828       -1.5189837804
H         2.2999803575        1.8546991282        0.1737087980
H         1.8275505793        0.1559558647        2.2242211574
H         1.0889433922       -2.2299444809        1.1834723468
H        -1.2886253735       -1.9805793875       -1.3446605315
H        -2.7196767701       -1.6080160738        0.6495231421
H        -1.8947962051       -0.0694730595        2.3481688901
H        -0.1175539704        2.5143043140       -1.2948878454
H        -1.4074711585        2.6094779483       -0.2479783704
H        -1.8270809369       -0.3290061739       -2.0375279026
H        -3.2480300486        0.0352526829       -0.0197861554
 
05_end_correct
62        
 
P        -2.1880463606       -0.1598054728       -0.0205547155
N        -0.0063605982       -1.9257983326       -0.9620893529
C         0.9764137742       -1.8670520317       -2.0712051284
C        -1.3602288208       -2.4463839436       -1.3054772603
C        -2.3654223279       -1.3088712606       -1.4916140124
H        -3.3864627730       -1.7059719055       -1.6347436452
H        -2.1048963249       -0.7154813041       -2.3843666990
C         2.3651111169       -1.5505140168       -1.4983969055
H         3.0262424824       -1.1630630351       -2.2915840257
P         2.2035760702       -0.2790367810       -0.1019772324
C         0.1018117079        1.3152522664        1.3406905340
O         0.1625315907        2.0982941489        2.2175752084
Mn        0.0195573817        0.0648126848        0.1042918729
C         0.0352665227        1.1478003449       -1.3042998518
O         0.0540105908        1.9145492248       -2.2069816871
C        -3.3313283519        1.2947924924       -0.3879375624
H        -4.3151133425        1.0243405890        0.0412352667
C        -2.8082941194        2.5551485701        0.3239586405
H        -3.5425134265        3.3752565335        0.2200412111
H        -2.6264224221        2.3875350562        1.3974646834
H        -1.8556502197        2.8829635465       -0.1240913289
C        -3.5112359885        1.5543697289       -1.8927593526
H        -4.0150831895        0.7171317741       -2.4046589764
H        -4.1327422303        2.4569834470       -2.0380728424
H        -2.5396359673        1.7369679572       -2.3829529232
C         3.2827722428        1.1164103662       -0.7637176248
H         2.8939265145        1.2086014957       -1.7969523196
C         3.0146020294        2.4566937581       -0.0609700058
H         3.5904751937        3.2582541555       -0.5587824864
H         1.9470604777        2.7199588732       -0.1060436951
H         3.3136337877        2.4350840252        1.0003069554
C         4.7794541009        0.7783929218       -0.8279576885
H         5.3214763599        1.5619613027       -1.3884979495
H         5.2244621218        0.7282253833        0.1813790052
H         4.9705196727       -0.1858993287       -1.3321946344
H         0.9966715737       -2.8259137756       -2.6310391802
H         0.6501274931       -1.0729748298       -2.7627929008
H         2.8367832178       -2.4681768524       -1.1037949735
H        -1.6828175038       -3.0930346803       -0.4716291681
H        -1.3033298869       -3.0824185449       -2.2103306616
C         3.2087383681       -1.0848612229        1.2742788599
H         4.2168098663       -1.2952664435        0.8679543645
C         2.5517236824       -2.4046698919        1.7055595796
H         3.1067266963       -2.8486280620        2.5518468372
H         1.5104015007       -2.2135147538        2.0245942666
H         2.5398708234       -3.1541481404        0.8927494150
C         3.3224403725       -0.1245822662        2.4693632604
H         3.8404298925       -0.6221905833        3.3096176166
H         3.8906163175        0.7856623678        2.2164689300
H         2.3202783548        0.1830730084        2.8148866419
C        -3.0726180731       -1.0811461445        1.3628103543
H        -2.4121970268       -1.9575291175        1.5092793938
C        -4.4934243776       -1.5638130131        1.0411912410
H        -4.9042094888       -2.1313448058        1.8967002186
H        -5.1777579262       -0.7167289455        0.8531342013
H        -4.5232699198       -2.2261110908        0.1586762541
C        -3.0200118588       -0.2488102979        2.6542290477
H        -3.3651485571       -0.8539080566        3.5123548979
H        -1.9915697995        0.0918686451        2.8588144026
H        -3.6773463403        0.6367286071        2.5871431116
H         0.3802616273       -2.5172112437       -0.2204129139
H        -0.0517426268       -0.9101566602        1.4684195144
 
05_start
62        
 
Mn        0.0000004215       -0.0506385917       -0.1316240787
C         0.0000005846        0.3934382007        1.5710099532
O        -0.0000093200        0.7348954141        2.6948922534
C        -0.0000090813       -1.8005753958        0.1964530679
O        -0.0000187453       -2.9456965741        0.4772854764
P         2.2424803375        0.1917919125       -0.2703436007
C         2.4307998023        1.9650327367       -0.7971585414
C         1.1952297033        2.6954527148       -0.2641015438
N        -0.0000001733        1.9651403261       -0.6464488225
C        -1.1952302967        2.6954521083       -0.2641011567
C        -2.4308001977        1.9650415026       -0.7971576497
P        -2.2424796625        0.1918007739       -0.2703427701
C        -3.1933893772        0.0988611478        1.3457059791
C        -4.6996194651        0.3869727037        1.2540160554
H        -4.9230997903        1.2909021730        0.6623813082
H        -5.2421393224       -0.4623761309        0.8045635473
H        -5.1108993397        0.5401504346        2.2685088420
C        -2.9158889219       -1.1979501081        2.1253134406
H        -1.8382788563       -1.4053473534        2.2054946064
H        -3.3948287786       -2.0682745881        1.6465705668
H        -3.3252287788       -1.1090598290        3.1478561886
H        -2.7142894978        0.9291761481        1.9018557902
C        -3.1401796298       -0.7883487113       -1.6044674997
C        -3.2760591928       -2.2751672406       -1.2355439577
H        -2.3318790242       -2.6952450143       -0.8524744156
H        -4.0539890310       -2.4217905091       -0.4660711651
H        -3.5779291889       -2.8580658955       -2.1246815175
C        -4.4702998600       -0.2005264963       -2.1050339038
H        -5.2715097123       -0.3049116840       -1.3562517171
H        -4.3827401734        0.8668491999       -2.3675261639
H        -4.7928998696       -0.7424824355       -3.0133955000
H        -2.4074697834       -0.7113513214       -2.4322296075
H        -3.3795202574        2.4168684025       -0.4579767874
H        -2.4119203799        1.9780742883       -1.9019318149
H        -1.1692306267        3.7253133216       -0.6884034585
H        -1.2978601518        2.8323018411        0.8450464368
H         1.1692293733        3.7253139149       -0.6884038372
H         1.2978598482        2.8323026041        0.8450360169
H         3.3795197426        2.4168601180       -0.4579779863
H         2.4119196201        1.9780756166       -1.9019425956
C         3.1933906228        0.0988627684        1.3457049448
C         4.6996205349        0.3869749843        1.2540245327
H         4.9231102097        1.2908945676        0.6623896088
H         5.2421406776       -0.4623835744        0.8045717446
H         5.1109006603        0.5401529239        2.2685171860
C         2.9158910781       -1.1979487327        2.1253224956
H         1.8382711437       -1.4053364210        2.2054941153
H         3.3948212214       -2.0682728653        1.6465694672
H         3.3252312212       -1.1090581416        3.1478551116
H         2.7142905022        0.9291874207        1.9018650148
C         3.1401903702       -0.7883471177       -1.6044685168
C         3.2760708072       -2.2751655781       -1.2355450188
H         2.3318909758       -2.6952437266       -0.8524851703
H         4.0539909690       -2.4217885562       -0.4660624787
H         3.5779408111       -2.8580640798       -2.1246826764
C         4.4703101400       -0.2005243320       -2.1050253523
H         5.2715102877       -0.3049191126       -1.3562435294
H         4.3827498266        0.8668513197       -2.3675175840
H         4.7929101304       -0.7424801076       -3.0133870529
H         2.4074902166       -0.7113500997       -2.4322303873
H        -0.0000099277        0.2068084745       -1.8846644169
H         0.0000202797       -0.5962898163       -1.8621689835
 
05_ts
62        
 
Mn       -0.0060784373       -0.0443365940       -0.0660729734
C        -0.0235837518       -1.2714596561        1.2151989197
O        -0.0540119956       -2.0759563159        2.0721892036
C        -0.0292910164       -1.2182174812       -1.3898497979
O        -0.0489273958       -1.9753767671       -2.2896202927
P        -2.2271144319        0.2169473449        0.1166975650
C        -2.3973778700        1.4570868552        1.5026106701
C        -1.1971160543        2.4151698968        1.4755796530
N         0.0166745048        1.6759252212        1.1738051941
C         1.2658735621        2.3441483087        1.4896242758
C         2.3885377939        1.3016070977        1.5800618339
P         2.2248694921        0.1902495729        0.0949569677
C         3.3660176221       -1.2783105558        0.3819701521
C         2.8697949490       -2.5027829111       -0.4070202512
H         2.6974132904       -2.2776228690       -1.4713780444
H         1.9194350799       -2.8749546686        0.0102482195
H         3.6162212093       -3.3155345122       -0.3416738897
C         3.5356505555       -1.6163785452        1.8725741987
H         4.0222839259       -0.8002185978        2.4320630228
H         4.1682856075       -2.5170621934        1.9739394884
H         2.5635248815       -1.8365331528        2.3457516921
H         4.3506087820       -0.9722511986       -0.0198683506
C         3.0615726427        1.1668234811       -1.2799653372
C         2.9613430246        0.4209219423       -2.6203084423
H         1.9272262288        0.1005675012       -2.8269267065
H         3.6067104404       -0.4755774659       -2.6273711896
H         3.2951581493        1.0755002565       -3.4458237744
C         4.5005000480        1.6104786441       -0.9796071412
H         5.1823249310        0.7455790393       -0.8906247035
H         4.5719481818        2.1997067082       -0.0499565070
H         4.8790539082        2.2412906956       -1.8047632370
H         2.4204092913        2.0673662688       -1.3426047471
H         2.2054830290        0.6625830423        2.4600700608
H         3.3890724106        1.7592252926        1.6774086751
H         1.5518020116        3.1377781770        0.7485711326
H         1.1778506778        2.8681330484        2.4654696620
H        -1.4013477495        3.2471357944        0.7552689013
H        -1.1015665345        2.9007650038        2.4708311548
H        -2.3573817540        0.8517651396        2.4264363834
H        -3.3633536797        1.9927868508        1.4816600330
C        -3.2356025103       -1.2288767605        0.7668210102
C        -4.6913207799       -0.8785096042        1.1103323461
H        -4.7640044361       -0.0056752854        1.7813629019
H        -5.2820868404       -0.6642367884        0.2017274248
H        -5.1726761202       -1.7336148061        1.6190756679
C        -3.1406205819       -2.4737821603       -0.1287250693
H        -2.0967595685       -2.7051595527       -0.3938792181
H        -3.7141839103       -2.3440639627       -1.0631282036
H        -3.5631501568       -3.3468497796        0.4005953248
H        -2.6973542161       -1.4533632485        1.7076753310
C        -3.2265920270        0.9068177519       -1.3215710823
C        -3.0098775890        2.4160509592       -1.5103807544
H        -3.3332012501        3.0014586986       -0.6336177475
H        -1.9463356395        2.6410864048       -1.7039866380
H        -3.5901335211        2.7675645499       -2.3831222136
C        -2.8887811386        0.1495502197       -2.6173133028
H        -1.8473802349        0.3527894691       -2.9189308246
H        -2.9923340954       -0.9417428901       -2.5112939009
H        -3.5564487839        0.4818135732       -3.4333452995
H        -4.2891566607        0.7355343639       -1.0639610268
H         0.0152913542        1.6195634455       -0.3344596509
H         0.0117771866        1.2447677718       -1.2195176063
 
06_end
37        
 
Fe        0.3118813074       -0.4469097044       -0.1966162194
C         1.4347890600       -1.7717441718       -0.0253719332
O         2.1825187276       -2.6648476206        0.0677890930
P        -1.1755852204       -1.3858995967       -1.4852556204
C        -2.6145049923       -1.5739623692       -0.2831341282
C        -2.0732664637       -1.3664885761        1.1020679810
N        -0.8570238484       -0.9720681278        1.2635796804
C        -0.2376490483       -0.7856134800        2.5831967020
C         0.5512781967        0.5332611710        2.5386682859
N         1.1464338125        0.6258657481        1.2218499059
C         2.1768577124        1.4353522619        0.9359793983
C         2.6494067725        1.5952515901       -0.3601717153
P         1.6877867464        0.6615260375       -1.5323223880
H         2.5953490786        0.0166693308       -2.4269916439
H         1.0570405665        1.5224224563       -2.4785673442
H         3.5050058932        2.2299645568       -0.6025498345
H         2.6462956248        1.9897913649        1.7671343111
H         1.3090876023        0.5424027862        3.3485467894
H        -0.1502705927        1.3728404641        2.7386386399
H        -0.9922029381       -0.8033019097        3.3913578879
H         0.4588864818       -1.6315266585        2.7241155547
H        -2.7177200838       -1.5649170337        1.9760176262
H        -3.1152172729       -2.5575958515       -0.3604598935
H        -1.1435135239       -2.7077649346       -2.0385324182
H        -1.7493872245       -0.7069760547       -2.5838016085
O        -1.0492579274        0.9040641476       -0.7289249879
C        -1.5243422979        1.9313240798        0.1051729844
C        -0.7220310735        3.2225030381       -0.1201355549
H         0.3540378664        3.0336986510        0.0232125718
H        -1.0382699208        4.0270909559        0.5706740204
H        -0.8705337351        3.5748305410       -1.1574766418
C        -3.0175451840        2.1552801306       -0.1889156919
H        -3.4203225158        3.0121077728        0.3817719900
H        -3.1559221739        2.3550496333       -1.2668591863
H        -3.6135378178        1.2629378880        0.0743411817
H        -1.4375768763        1.6548063265        1.1814903431
H        -3.3698586255       -0.8023674224       -0.5128836541
 
06_start
37        
 
Fe       -0.4031869232       -0.2728318080       -0.1679157159
C        -1.6911602532       -1.3611512703        0.1444150494
O        -2.5614771064       -2.1097504489        0.3623448802
P        -1.6137493566        0.8070526843       -1.6807761890
C        -2.4286523211        2.0322302792       -0.6467948659
C        -2.0098090562        1.9729284991        0.6617039628
N        -1.0064605772        1.1351045586        1.0657287522
C        -0.8865705566        0.7025402107        2.4591823451
C         0.4745045631        0.0051090940        2.5769517798
N         0.6400564675       -0.8097311231        1.3813936609
C         1.5122229165       -1.8265663769        1.2838068275
C         1.7222712320       -2.5176552382        0.0952488819
P         0.7037629051       -1.8903932172       -1.2247262487
H        -0.0199196804       -2.9730037449       -1.8115585183
H         1.5215852223       -1.6254913259       -2.3677266466
H         2.3900150462       -3.3802376841        0.0307392682
H         2.0779442273       -2.1092702252        2.1888397858
H         0.5325446004       -0.5992531050        3.5040778812
H         1.2704405447        0.7828229399        2.6451604960
H        -0.9589039998        1.5591299656        3.1597555494
H        -1.6938732169       -0.0147860519        2.7165005008
H        -2.4531177662        2.6398498068        1.4209503849
H        -3.1437579942        2.7803793147       -0.9999545197
H        -2.6287000837        0.1830581945       -2.4618116069
H        -0.9683760897        1.5046957467       -2.7472765376
O         1.0278693272        1.2876605468       -0.5027539025
C         2.4395871124        1.2596679169       -0.1558910114
C         3.2180603949        0.8597074281       -1.4014420834
H         2.9435813654       -0.1561618383       -1.7239603853
H         4.3001397516        0.8652936672       -1.1857664570
H         3.0163098339        1.5648175807       -2.2266617018
C         2.8314445269        2.6363858720        0.3795132148
H         3.8953375634        2.6472648135        0.6732823621
H         2.6698975295        3.4123377167       -0.3893336731
H         2.2313457546        2.8967431031        1.2700465854
H         2.5854379665        0.4949117046        0.6289745462
H         0.5065028631        1.6824170498        0.2604582848
 
06_ts
37        
 
Fe       -0.5963089678       -0.0845750193       -0.1782247314
C        -2.3120039723       -0.0798649067        0.0452741211
O        -3.4720936093       -0.0623696592        0.1813278558
P        -0.5357017932       -1.7534061394       -1.6320450067
C         0.7504227080       -2.6526083615       -0.6772505364
C         0.4551425642       -2.5360812787        0.7400232812
N        -0.2037214445       -1.4849030700        1.1393801562
C        -0.4015820220       -1.0508418340        2.5134431401
C         0.1462818117        0.3869573446        2.5899530010
N        -0.2425206030        1.0594958534        1.3612625212
C        -0.1644008680        2.3901136475        1.1957621477
C        -0.3576147462        3.0008575714       -0.0377317757
P        -0.6695419189        1.8128382753       -1.3255411149
H        -1.8341215944        2.2146725685       -2.0470324140
H         0.2642417260        1.9767634010       -2.3922724481
H        -0.3613227196        4.0868148992       -0.1591259963
H         0.0633186122        3.0072044475        2.0824045902
H        -0.2415818019        0.9047279906        3.4905775745
H         1.2534156526        0.3315835700        2.6911125257
H         0.0984126308       -1.7226157436        3.2370777039
H        -1.4874976309       -1.0452587637        2.7232951843
H         0.8818868291       -3.2414213232        1.4743402177
H         1.1791080971       -3.5946644568       -1.0436126762
H        -1.6304239124       -2.6288579737       -1.8969434380
H         0.0036788355       -1.6955449835       -2.9458498930
O         1.4131068226       -0.1785368910       -0.6516893997
C         2.4904891839        0.5099908660       -0.0159980035
C         3.1208699816        1.4919897873       -1.0080050765
H         2.3743110529        2.2385629873       -1.3256088422
H         3.9690129636        2.0310119529       -0.5474238922
H         3.4870794384        0.9533877813       -1.9004790640
C         3.5074854100       -0.5001875399        0.5294831827
H         4.3459296615        0.0170376044        1.0287295077
H         3.9226672986       -1.1162377433       -0.2891992851
H         3.0352998717       -1.1751518232        1.2647790590
H         2.0828007669        1.0918966122        0.8319451826
H         1.4612807470       -1.4667970840       -0.7207147588
 
07_end
37        
 
Fe       -0.3068138342       -0.1605800077       -0.2151700290
P        -1.0145632036        1.5815571836       -1.3407962518
P         1.0984360251       -1.3469058099       -1.5415165156
N        -1.2713940588        0.6621116948        1.2754076745
N         0.1593807157       -1.4992911337        1.1156369192
H        -1.8378746608        0.1394761519        3.2539784275
H        -0.4568068582       -2.0809541840        3.0681285808
H        -2.4015961849       -1.0159118205        2.0085766732
C        -1.5538064498       -0.3422754053        2.2921616370
H         0.4795201040       -0.5488015842        2.9773974235
C        -0.2828982368       -1.1699702607        2.4600079259
H        -3.2970550838        0.8739732592        0.5500560561
H         1.2747654320       -3.1870043358        1.6403159961
C        -2.4348288105        1.4678098593        0.9511046288
C         1.0191738150       -2.4815480396        0.8296533443
H        -2.8605209115        3.0722938956       -0.5311287531
C        -2.0159297312        2.5244431059       -0.0802108316
H        -1.3254686792        3.2463841466        0.3904260574
H         2.2841768824       -0.8140314346       -2.1536469237
H         0.5815669866       -1.9141348790       -2.7483691757
H        -0.2357111649        2.6115609331       -1.9543756109
H        -1.9254202784        1.4083116124       -2.4218633184
C        -1.6151205735       -1.0886536526       -0.8084019802
O        -2.5095728026       -1.7257539827       -1.2115964131
O         1.3940287861        0.8084424785        0.6539555393
C         2.4102790743        1.4306586456        0.3420490472
C         2.6517872573        1.9574820733       -1.0529056766
C         3.4680583809        1.6918061204        1.3893501856
H        -2.8168338650        1.9757392637        1.8643540377
H         2.5119337357        3.0550276330       -1.0466126505
H         1.9412334559        1.5042528069       -1.7571015581
H         3.6902673656        1.7648335307       -1.3731991211
H         3.0748833628        1.4550178693        2.3885587005
H         3.8224331930        2.7368274036        1.3470652415
H         4.3405589434        1.0438546006        1.1809003154
C         1.5894801419       -2.6413502149       -0.4309599627
H         2.2290056520       -3.4907564213       -0.6835537292
 
07_start
37        
 
Fe       -0.3118813013        0.4469097065       -0.1966162185
P         1.1755852277        1.3858996040       -1.4852556157
P        -1.6877867425       -0.6615260265       -1.5323223908
N         0.8570238452        0.9720681159        1.2635796912
N        -1.1464338233       -0.6258657523        1.2218498992
H         0.9922029290        0.8033018953        3.3913578925
H        -1.3090876079       -0.5424027986        3.3485467846
H        -0.4588864838        1.6315266516        2.7241155601
C         0.2376490453        0.7856134696        2.5831967021
H         0.1502705761       -1.3728404785        2.7386386377
C        -0.5512782069       -0.5332611824        2.5386682857
H         2.7177200800        1.5649170145        1.9760176433
H        -2.6462956397       -1.9897913656        1.7671342991
C         2.0732664625        1.3664885623        1.1020679898
C        -2.1768577165       -1.4353522554        0.9359793929
H         3.1152172799        2.5575958478       -0.3604598767
C         2.6145049937        1.5739623602       -0.2831341168
H         3.3698586291        0.8023674151       -0.5128836366
H        -1.0570405630       -1.5224224378       -2.4785673555
H        -2.5953490729       -0.0166693161       -2.4269916445
H         1.7493872355        0.7069760595       -2.5838015964
H         1.1435135348        2.7077649392       -2.0385324089
C        -1.4347890556        1.7717441776       -0.0253719336
O        -2.1825187175        2.6648476225        0.0677890956
O         1.0492579307       -0.9040641500       -0.7289249906
C         1.5243422870       -1.9313240846        0.1051729837
C         3.0175451811       -2.1552801377       -0.1889156961
C         0.7220310575       -3.2225030413       -0.1201355670
H         1.4375768685       -1.6548063359        1.1814903422
H         3.6135378159       -1.2629378953        0.0743411871
H         3.1559221709       -2.3550496388       -1.2668591831
H         3.4203225053       -3.0121077824        0.3817719845
H        -0.3540378756       -3.0336986481        0.0232125541
H         1.0382699040       -4.0270909629        0.5706740086
H         0.8705337233       -3.5748305354       -1.1574766566
C        -2.6494067824       -1.5952515763       -0.3601717260
H        -3.5050058975       -2.2299645432       -0.6025498479
 
07_ts
37        
 
Fe        0.4557545917        0.3477042478        0.0573161867
P        -0.7914506004        1.9808298939        0.8146780491
P         1.7447290543       -0.3508072155        1.7212149238
N        -0.7570058774        0.4101383553       -1.4657628158
N         1.2859241798       -1.1111923195       -0.9474183668
H        -1.1712746074       -0.7373384900       -3.2153985180
H         1.0835752905       -2.0771572104       -2.8335131987
H         0.3519420901        0.2060292810       -3.2265504154
C        -0.3175177474       -0.4086243517       -2.5912735462
H        -0.2554079519       -2.3655420394       -1.6728199692
C         0.4651996315       -1.6064230140       -2.0408884016
H        -2.7552012743        0.6116855045       -2.0841178465
H         2.5865118567       -2.7510761439       -0.9174318634
C        -2.0605774837        0.7001059206       -1.2270723800
C         2.2046016399       -1.8842976505       -0.3485224876
H        -2.2239420739        2.8552000224       -0.9991364514
C        -2.2608998208        1.9528506637       -0.3636031726
H        -3.2214228733        1.9498409403        0.1776017316
H         1.0639830823       -0.8714852088        2.8667370725
H         2.6281863934        0.5196223597        2.4267418678
H        -1.4161181799        2.1304061753        2.0883780724
H        -0.3414676569        3.3261808782        0.7073122406
C         1.6554866326        1.4588515116       -0.4732891940
O         2.4537071866        2.2239178425       -0.8509125606
O        -0.8863759956       -1.1633591200        0.5734159450
C        -2.1799620491       -1.1840690810        0.6091592960
C        -2.9002789942       -0.5995235119        1.8270523161
C        -2.8300181607       -2.4372279815        0.0199027500
H        -2.5296299530       -0.2291309143       -0.4244035407
H        -2.4150789174        0.3242157672        2.1746899877
H        -2.8330207686       -1.3324897240        2.6546349884
H        -3.9685366326       -0.4039698699        1.6312274816
H        -2.3981496848       -2.6565799271       -0.9700892724
H        -3.9250141471       -2.3344305812       -0.0702663369
H        -2.6135954497       -3.2989435385        0.6799651606
C         2.6843414982       -1.6310099495        0.9300446326
H         3.4973251618       -2.2029446690        1.3837352327
 
08_end
67        
 
Fe        0.7321319595       -0.6843534550        0.0182868379
O         1.4790595398        0.1173522119        2.7156843082
N         4.1787586422        0.6710016424       -0.6827018341
N         0.6143095179        1.6701051538       -0.8745947804
C        -0.5961465682       -2.2523309917       -0.2613298961
C         0.0917997628       -1.9542134361       -1.5060408238
C         1.5019323245       -2.1465247270       -1.2890829046
C         2.5947715934       -2.0021288386       -2.3098574596
H         2.2242623435       -1.5204597356       -3.2296893250
H         3.4289727158       -1.3932714134       -1.9191232521
H         2.9846057233       -2.9987901648       -2.5911226654
C         1.7058926936       -2.5284581396        0.0776754380
C         3.0311214811       -2.8516979326        0.7067112976
H         3.3056288362       -3.9116163597        0.5382015139
H         3.8279262681       -2.2201560334        0.2813086287
H         3.0109164750       -2.6787435892        1.7952850929
C         0.3972544527       -2.6155149650        0.7081728097
C         0.1316534878       -3.0806139403        2.1122491562
H         0.9330517279       -2.7699132098        2.8020134561
H        -0.8180575499       -2.6727644159        2.4956892464
H         0.0635714846       -4.1848171464        2.1484144119
C        -0.5630837126       -1.5891397796       -2.8077843195
H        -0.6997421014       -2.4780113069       -3.4538591551
H        -1.5580649583       -1.1475740482       -2.6372907059
H         0.0375697699       -0.8568643903       -3.3737344825
C        -2.0838100867       -2.2983241902       -0.0624004731
H        -2.3589340361       -2.0774450555        0.9812215691
H        -2.6030212816       -1.5650307686       -0.6992956977
H        -2.4821150438       -3.3019359203       -0.3104293383
C         1.1826549065       -0.1534090680        1.6126625963
C         5.3234308843        1.0086158900       -0.0740149170
H         6.2197793237        0.4628967280       -0.4017168415
C         5.4223101064        1.9942057220        0.9178462963
H         6.3873956525        2.2312101866        1.3763673577
C         4.2453275800        2.6590367415        1.2953011597
H         4.2664660525        3.4364620392        2.0671346206
C         3.0416863328        2.3136379921        0.6797291774
H         2.1044349812        2.7998460863        0.9675578804
C         3.0376659872        1.3041250432       -0.3123875994
C         1.8072657671        0.8216502459       -0.9673545400
H         1.9924276493        0.5227673524       -2.0092752242
C        -0.3488750707        0.8703381054       -0.3624280324
C         0.1342469409        2.9264404345       -1.2295743309
H         0.7566218622        3.7163889742       -1.6459080717
C        -1.2021730309        2.9018972541       -0.9225180312
H        -1.9726082397        3.6651004060       -1.0101397574
N        -1.4932452082        1.6266044465       -0.3963049440
C        -2.8028353966        1.1696435456       -0.0262283134
C        -3.7754316816        1.0023158961       -1.0362809167
C        -5.0379541045        0.5123761035       -0.6614178368
H        -5.7968849268        0.3634066635       -1.4387490607
C        -5.3451031480        0.1924877698        0.6716309001
C        -6.7172734996       -0.3135931561        1.0549713813
H        -6.6547846214       -1.0920796085        1.8346023284
H        -7.3392920531        0.5068093277        1.4606208802
H        -7.2485368832       -0.7345812908        0.1852209477
C        -4.3480854546        0.3749750780        1.6454503053
H        -4.5668593676        0.1284930129        2.6913668707
C        -3.0702629557        0.8622214059        1.3252608907
C        -2.0135453718        1.0083120918        2.3910766520
H        -1.3934278224        1.9058379989        2.2316808198
H        -2.4722989573        1.0633439712        3.3914212105
H        -1.3234135152        0.1470276837        2.3702753967
C        -3.4731964605        1.3131724190       -2.4846749736
H        -3.5713730376        2.3938685772       -2.6967815207
H        -2.4429567618        1.0264006794       -2.7518078605
H        -4.1726518217        0.7796969733       -3.1484514875
 
08_start
67        
 
Fe       -0.7119022790        0.5322548866        0.0296566854
O         0.7208258298        1.4675370945       -2.3136122113
N        -2.1536647571       -0.4508139728       -0.9584024716
N        -0.6708258695       -2.3128070931        0.6348264000
C         0.0386480373        1.5612926014        1.6877096763
C        -1.0738562224        0.7431690172        2.1246241129
C        -2.2386965167        1.1628988578        1.4123947355
C        -3.6313802146        0.6383703778        1.5931724110
H        -3.6244847564       -0.3862464108        1.9943135852
H        -4.1840578805        0.6243772371        0.6399197425
H        -4.1866250065        1.2881005442        2.2968241723
C        -1.8702224576        2.2279050733        0.5107192003
C        -2.8115551572        3.0283937083       -0.3412650191
H        -3.2387213135        3.8730760632        0.2342196275
H        -3.6504486708        2.4123784842       -0.7034092876
H        -2.2985734369        3.4508734075       -1.2212523807
C        -0.4648443645        2.4832536080        0.7030125575
C         0.3228908493        3.6085908124        0.0927189984
H        -0.0657146479        3.8904359176       -0.8985096934
H         1.3850403119        3.3407454184       -0.0242273304
H         0.2667051691        4.4999777723        0.7459400935
C        -1.0246182637       -0.3196290570        3.1834841199
H        -1.2730986350        0.1017650409        4.1760852261
H        -0.0210841055       -0.7708478747        3.2496589232
H        -1.7421280506       -1.1262883441        2.9586117791
C         1.4026648642        1.6263334132        2.3052079122
H         2.1958558591        1.7169691008        1.5460295390
H         1.6073809209        0.7304080404        2.9068050793
H         1.4765930461        2.5015181102        2.9803422567
C         0.1794584526        1.0052177766       -1.3811057581
C        -2.7777847691        0.1884663506       -1.9816347065
H        -2.2190198605        1.0233018390       -2.4151166972
C        -4.0419379929       -0.1355401191       -2.4493988399
H        -4.4837482447        0.4263829956       -3.2759618846
C        -4.7311865376       -1.1998206506       -1.8024157474
H        -5.7468835798       -1.4715778056       -2.1110474553
C        -4.1015535890       -1.9044742358       -0.8017434698
H        -4.5941148168       -2.7488868561       -0.3085275268
C        -2.7538616042       -1.5809039131       -0.3997694716
C        -2.0783575662       -2.3703010198        0.5272764192
H        -2.5313473705       -3.2764197891        0.9298177275
C         0.0974413095       -1.2145562035        0.3378079220
C         0.1235964039       -3.4220529913        0.9268750985
H        -0.3127598602       -4.3855135399        1.1809523492
C         1.4243790958       -3.0336822752        0.7765956288
H         2.3575439576       -3.5824029102        0.8807967956
N         1.4006185072       -1.6927817696        0.4041357085
C         2.5648712154       -0.9948821262       -0.0629988320
C         3.5633167653       -0.5951228858        0.8479743415
C         4.6590802079        0.1309699178        0.3461093994
H         5.4337327184        0.4666722665        1.0462096915
C         4.7869024607        0.4338239473       -1.0185525604
C         5.9381700145        1.2701430893       -1.5290834306
H         5.6036927701        2.3010187909       -1.7518328718
H         6.3530439397        0.8547535519       -2.4640510815
H         6.7511782988        1.3348872675       -0.7869026337
C         3.8159032988       -0.0666543807       -1.9056378917
H         3.9248896395        0.1123048743       -2.9815219120
C         2.7118815415       -0.8051751659       -1.4571465041
C         1.7679486119       -1.4612118703       -2.4383579259
H         1.9999301401       -2.5409100223       -2.5110568465
H         1.8752247425       -1.0170829710       -3.4396844874
H         0.7144474479       -1.3753110388       -2.1280551190
C         3.5213438337       -0.9928405067        2.3056575143
H         4.1222505459       -1.9079697135        2.4679881376
H         2.4972395867       -1.2119247351        2.6438016657
H         3.9483474410       -0.2037684884        2.9462971277
 
08_ts
67        
 
Fe       -0.6724425445        0.6487624831       -0.1608749288
O         0.2885784247       -0.3820690173       -2.7058283565
N        -2.0979634077       -1.7544419160       -0.6392152223
N        -0.6851826102       -1.2299271100        1.8249608815
C         0.1522724774        2.4657136705        0.2328614551
C        -0.8390275987        2.2081158173        1.2617130635
C        -2.1071140045        2.0515767012        0.6208944175
C        -3.4392272460        1.8601444257        1.2825012884
H        -3.3318358701        1.6011870987        2.3458176895
H        -4.0253235998        1.0650278744        0.7921607420
H        -4.0225846922        2.7994039271        1.2101995396
C        -1.9292316059        2.1813764018       -0.8063794012
C        -3.0239861606        2.1033138045       -1.8317431537
H        -3.5827036114        3.0577452449       -1.8980843481
H        -3.7449775174        1.3075371978       -1.5806891300
H        -2.6171736110        1.8801316661       -2.8312665468
C        -0.5391374430        2.4920412122       -1.0387427962
C         0.0795642951        2.8717361109       -2.3538463239
H        -0.4378790489        2.3964971357       -3.2020626901
H         1.1410713047        2.5801882478       -2.3990319260
H         0.0224516773        3.9683390463       -2.4904592426
C        -0.5900025958        2.1360510589        2.7399645331
H        -0.8288506552        3.0959502908        3.2361621909
H         0.4651180494        1.9012794726        2.9545116277
H        -1.2092500410        1.3500807465        3.2034196143
C         1.5920872482        2.8318596381        0.4375521722
H         2.2408171306        2.3573799378       -0.3163929884
H         1.9447326607        2.5156643676        1.4295845170
H         1.7303962681        3.9287945203        0.3671154059
C        -0.0881434319       -0.0382222933       -1.6512314967
C        -2.7454499954       -2.1741075928       -1.7244113129
H        -2.1189118168       -2.3574176842       -2.6097578540
C        -4.1407390907       -2.3357179518       -1.7927000731
H        -4.6289198201       -2.6385432844       -2.7232947708
C        -4.8686427529       -2.0679994174       -0.6192591998
H        -5.9585303669       -2.1885342892       -0.6047059960
C        -4.2030015660       -1.6663861829        0.5380008932
H        -4.7522608670       -1.5016238994        1.4713789476
C        -2.7844835000       -1.4841071933        0.5107278253
C        -2.0786122296       -0.9644105658        1.6456725318
H        -2.6344852797       -0.8479261426        2.5823962745
C         0.2026456520       -0.5960996064        1.0098204406
C        -0.0452179123       -2.1602288656        2.6467635227
H        -0.5894025443       -2.7696984101        3.3653764224
C         1.2826735240       -2.1113757992        2.3234896921
H         2.1402433668       -2.6615165287        2.7055683458
N         1.4205834441       -1.1615079309        1.3046634121
C         2.6142796719       -0.9369550011        0.5394043109
C         3.6074158197       -0.0688259769        1.0319436403
C         4.7225673625        0.1836852320        0.2137077563
H         5.4994904229        0.8683804469        0.5746128870
C         4.8620324290       -0.4119681903       -1.0509708019
C         6.0403189242       -0.0841529030       -1.9403319783
H         6.4428632126       -0.9910179128       -2.4242791707
H         6.8539908876        0.3963727353       -1.3720775259
H         5.7399093314        0.6095318165       -2.7482390085
C         3.8732291882       -1.3172826884       -1.4783492410
H         3.9824283915       -1.8152333590       -2.4489919061
C         2.7457482182       -1.6102239495       -0.6955495955
C         1.7509125645       -2.6654734689       -1.1210414192
H         2.0008708061       -3.6288755959       -0.6365825803
H         1.7828797735       -2.8134349473       -2.2113695525
H         0.7169660424       -2.4131414510       -0.8352224392
C         3.5069692548        0.5317548936        2.4145912005
H         3.9476297671       -0.1497460036        3.1669506361
H         2.4586153626        0.6995955552        2.7077293518
H         4.0536020951        1.4869151972        2.4737263248
 
09_end
67        
 
Fe        1.2810527723       -0.1696225734       -0.2007996447
C        -0.0705476307        0.1683440234       -1.2785867811
O        -0.7168121705        0.5101343562       -2.1888088913
C         0.5078197763        0.5812304894        1.4727113669
N         1.1793868898        0.5560292112        2.6266240936
C         0.3629731685        1.0690567020        3.6111581722
C        -0.8560443894        1.4159236214        3.0739412184
N        -0.7661375863        1.1033904659        1.7183790267
C        -1.8512283299        1.2887209740        0.8047279693
C        -2.9249932897        0.3747427150        0.8169953809
C        -3.9663629065        0.5695886783       -0.1055073680
C        -3.9673608774        1.6466957145       -1.0075209727
C        -2.9070810241        2.5687831396       -0.9492768026
C        -1.8459105691        2.4132941845       -0.0470583152
C        -0.7053403141        3.3963522636        0.0190006637
H        -0.8126165648        4.1844944359       -0.7432603928
H         0.2532333981        2.8748367460       -0.1359889854
H        -0.6492674775        3.8706192880        1.0155690153
H        -2.9005903478        3.4272167911       -1.6315419245
C        -5.0658701380        1.7993724540       -2.0349040393
H        -5.3213970013        2.8606569202       -2.1984936306
H        -4.7458045687        1.3858390303       -3.0104078772
H        -5.9815461264        1.2645216126       -1.7309509026
H        -4.7998103484       -0.1436550849       -0.1190719499
C        -2.9702809929       -0.7504382477        1.8218776882
H        -3.6810179860       -1.5316109877        1.5085892302
H        -3.2907547947       -0.3772427350        2.8123004524
H        -1.9763819502       -1.2043036740        1.9613787685
H        -1.7612951839        1.8548264702        3.4919559172
H         0.6990909446        1.1624363007        4.6460880898
C         0.7757018165       -1.8126936192        0.2804677498
C        -0.4720719505       -2.5402911380        0.1029962782
N        -1.3896955711       -2.0514896774       -0.7686149174
C        -2.5368804857       -2.7038346399       -0.9424151512
C        -2.8674190696       -3.8871104977       -0.2553600647
C        -1.9338458624       -4.4077651308        0.6518032877
C        -0.7199949451       -3.7378396064        0.8256445866
H         0.0378907590       -4.1172331900        1.5187302025
H        -2.1476428529       -5.3260555599        1.2092054592
H        -3.8265669515       -4.3835789568       -0.4339015165
H        -3.2397721122       -2.2607607367       -1.6612389830
H         1.5173048733       -2.4139911787        0.8410158356
C         2.9709866168        1.2091784703        0.0870757921
C         2.5424744885        1.2544184286       -1.2720010964
C         2.6260575916       -0.0902259540       -1.8033889650
C         3.1799017077       -0.9397727774       -0.7749558656
C         3.3666454850       -0.1497967811        0.4034649118
C         3.9475573422       -0.5945758264        1.7122908225
H         3.2804137782       -0.2647766535        2.5284993775
H         4.0477582581       -1.6916724588        1.7545109869
H         4.9532815299       -0.1580778137        1.8624375158
C         3.5740680386       -2.3770209487       -0.9579273666
H         3.5707634500       -2.9257277166       -0.0023959612
H         2.8955232635       -2.8973392193       -1.6532907616
H         4.5987207194       -2.4388678554       -1.3705329105
C         2.3584168567       -0.4837645527       -3.2280407943
H         2.1077054424       -1.5537893125       -3.3067071239
H         1.5210163865        0.0901749351       -3.6552278943
H         3.2524210779       -0.2969780888       -3.8538461849
C         2.1675843487        2.4667448801       -2.0768578201
H         1.2164140327        2.3242468855       -2.6165421545
H         2.0679089873        3.3581814693       -1.4390311668
H         2.9506555287        2.6787065136       -2.8292223510
C         3.1235975530        2.3712183154        1.0198275266
H         2.8108060033        2.0802976501        2.0353129428
H         2.5165835454        3.2334880363        0.7011168806
H         4.1831538788        2.6892559118        1.0508846031
 
09_ts
67        
 
Fe        0.7222557206        0.9252318850       -0.1437119194
C         0.5973196096        0.0133613865       -1.6199484522
O         0.5007461576       -0.4157031273       -2.7051106598
C         0.0727511871       -0.4356826565        1.0954096084
N         1.0155913554       -0.8014540710        1.9954738845
C         0.5701053070       -1.8952410360        2.7122472484
C        -0.7034210579       -2.1991887265        2.2884542983
N        -1.0118426309       -1.2832409288        1.2763433992
C        -2.2430278558       -1.2497078771        0.5412080336
C        -2.2728459311       -1.7759227654       -0.7703081998
C        -3.4454571989       -1.5968694523       -1.5237408684
C        -4.5843327925       -0.9655068162       -0.9949510473
C        -4.5548242663       -0.5663045701        0.3518941144
C        -3.4024365629       -0.7119041421        1.1444795327
C        -3.4549963195       -0.3840103971        2.6202714764
H        -4.0972987734        0.4913402332        2.8143159946
H        -2.4565562163       -0.1942332924        3.0391106972
H        -3.8878391601       -1.2375691110        3.1760068420
H        -5.4541711668       -0.1303021206        0.8039435352
C        -5.8071163664       -0.7259939060       -1.8512113514
H        -6.7226579069       -0.6592088443       -1.2394342168
H        -5.7120064612        0.2246562042       -2.4101276870
H        -5.9425388496       -1.5299179037       -2.5948100606
H        -3.4700185840       -1.9774930306       -2.5519568753
C        -1.1389456059       -2.6159973686       -1.3069099969
H        -1.0662728965       -2.5285944845       -2.4018772461
H        -0.1639155677       -2.3486682103       -0.8707388948
H        -1.3388419743       -3.6779710794       -1.0633036684
H        -1.4298362272       -2.9421127676        2.6154799783
H         1.1669925747       -2.3723230035        3.4903192829
C         2.2562539829        0.1196075876        0.5213684016
C         2.9349551764       -1.1068592695        0.0629996099
N         2.2152445527       -2.0424197880       -0.6004553101
C         2.8340849907       -3.1323223341       -1.0541921402
C         4.2133350248       -3.3650671063       -0.9036455994
C         4.9702550921       -2.4056438729       -0.2213349568
C         4.3226683472       -1.2710397457        0.2809986963
H         4.8776987596       -0.5079318672        0.8365333520
H         6.0468807348       -2.5430145276       -0.0726104410
H         4.6714870619       -4.2728119217       -1.3090827731
H         2.2018501799       -3.8651299245       -1.5752688393
H         2.9005314493        0.6994708106        1.2042239866
C        -0.7243255694        2.4107823302       -0.6022840253
C         0.5462386486        2.6987166288       -1.2415677750
C         1.5446431375        2.8575950604       -0.2159206739
C         0.9011693849        2.6589939794        1.0592346568
C        -0.4924354778        2.3996010214        0.8106082213
C        -1.5338969162        2.2615160834        1.8766909983
H        -2.4397070918        1.7785907881        1.4842960290
H        -1.1622150392        1.6745999737        2.7311171258
H        -1.8187267766        3.2626760895        2.2536941638
C         1.5323824989        2.7316827787        2.4202262296
H         1.3089812758        1.8213387516        3.0043386244
H         2.6283198888        2.8259954932        2.3499814608
H         1.1613050913        3.6059973359        2.9873746147
C         2.9804533310        3.2392844611       -0.4383415678
H         3.6357519337        2.8237727988        0.3448984023
H         3.3460477815        2.8730574297       -1.4112203022
H         3.1010844078        4.3396916819       -0.4228040049
C         0.7529181977        2.9189782990       -2.7138738392
H         1.7913297562        2.7016955893       -3.0116849505
H         0.0917536296        2.2766796626       -3.3168237192
H         0.5370668097        3.9717860867       -2.9778244364
C        -2.0452359859        2.2195862625       -1.2932999549
H        -2.7015708832        1.5483618775       -0.7156203621
H        -1.9104426408        1.7677527344       -2.2894626721
H        -2.5723109269        3.1843957945       -1.4279851751
 
10_end_MAI
57        
 
Nb        0.1053622197        0.0681007042       -0.0200737577
N        -1.0330815810        1.6994692223        0.4510463841
N         2.0406069378       -0.0069113746        0.6671179893
N        -0.8006931263       -1.8392321270        0.4478350105
N         0.2276475810       -0.0486101176       -1.7503708341
Na        0.2905635764       -2.3344074026       -1.7115323776
C        -2.2372776886       -2.1506150912        0.1662579066
C        -0.3629778650       -2.2791700279        1.7813763598
H        -0.9926765264       -1.8914589479        2.6143932607
H        -0.3407921742       -3.3844473070        1.8848083399
H         0.6695309780       -1.9280931734        1.9520969434
C        -1.4817663852        2.8792533139       -0.3443635802
C        -1.2155246310        1.8223959477        1.8960990676
H        -0.7144475367        2.7130283138        2.3341755815
H        -2.2828829841        1.8530591251        2.1945998614
H        -0.7919859256        0.9308286936        2.4021996949
C         3.3386313295       -0.0757025250       -0.0653515130
C         2.1694718363        0.4211926534        2.0615182413
H         1.1684086293        0.6014629293        2.4940810850
H         2.6575423299       -0.3380105010        2.7069904389
H         2.7351900206        1.3708633924        2.1724830094
C        -2.5096488202       -1.9834097925       -1.3428116120
H        -2.1158483575       -1.0213421196       -1.7166102119
H        -2.0534976374       -2.8121608418       -1.9284615641
H        -3.5918434720       -2.0311071442       -1.5507358053
C        -3.1632762844       -1.1738931887        0.9329984134
H        -2.9608397276       -1.2150928903        2.0177435341
H        -2.9804901265       -0.1416059983        0.5863961517
H        -4.2294099249       -1.4215788180        0.7797443769
C        -2.5894599921       -3.6038102133        0.5550889891
H        -3.6106101162       -3.8514941327        0.2160693805
H        -1.8875598177       -4.3165001153        0.0808380337
H        -2.5530754607       -3.7640112313        1.6455452803
C         3.2186393977       -1.0575479015       -1.2470408899
H         2.9783334903       -2.0715668706       -0.8657904554
H         2.4255564896       -0.7139003701       -1.9326652957
H         4.1740552685       -1.1203959929       -1.7972266105
C        -1.8191248052        2.4331183227       -1.7766423866
H        -2.6831360842        1.7444252071       -1.7659782039
H        -2.0788777717        3.3104702033       -2.3958516530
H        -0.9689562474        1.8979607924       -2.2291119064
C        -2.7458065829        3.5291745916        0.2636182597
H        -2.5558921529        3.9817432153        1.2521438133
H        -3.1045332051        4.3311726392       -0.4044870073
H        -3.5562086375        2.7857538145        0.3688057403
C        -0.3321554978        3.9133026702       -0.3795743227
H        -0.6293213388        4.8304583818       -0.9206726174
H        -0.0341291768        4.2040359791        0.6442146438
H         0.5460493986        3.4745047396       -0.8837728503
C         4.4829427904       -0.5790789080        0.8452665692
H         5.4000805829       -0.7138797959        0.2460909708
H         4.7195479087        0.1308054533        1.6553223542
H         4.2239232521       -1.5526650449        1.2992539569
C         3.6817095369        1.3287225814       -0.6133956505
H         2.8953956640        1.6468465058       -1.3189452693
H         3.7304818524        2.0642296802        0.2093852112
H         4.6567737389        1.3357646254       -1.1345106760

 
10_start_MAI
59        
 
N        -0.1908747176       -0.1269891153        1.6284938313
C        -0.8152065787       -0.0444158502        2.8073986952
O        -1.1440656314       -1.0305446387        3.5238720018
Na       -0.8332716136       -2.4030402830        1.7916861079
Nb        0.0317561719        0.0548317038       -0.2289049584
N        -1.6219717737       -0.7854926253       -1.0613278000
N         1.5738117018       -1.0584193777       -0.8769694078
N         0.4409658284        2.0155176126       -0.5461954587
C        -3.0059744589       -0.3054188417       -0.7777394728
C         2.7336269441       -1.7742886758       -0.2865534390
C         0.8997324183        3.0409884741        0.4404654771
C        -3.7182163763       -1.2958228632        0.1725833319
C        -3.8130446120       -0.1489622413       -2.0843853449
C        -2.9157319626        1.0669686903       -0.0852735003
C         3.1754814048       -2.9297390446       -1.2118890500
C         3.9084491416       -0.7938614770       -0.0676770442
C         2.3202371548       -2.3656886829        1.0703923692
C        -0.3036007148        3.4661113622        1.3110331120
C         1.5123670754        4.2735578498       -0.2590877051
C         1.9858682845        2.4076711705        1.3288842935
H        -3.6912330989       -2.3260966460       -0.2271384381
H        -4.7783585662       -1.0211143346        0.3140970866
H        -3.2377724701       -1.2755536392        1.1680206370
H        -3.2688591741        0.4985246590       -2.7945589721
H        -4.7900282194        0.3177974623       -1.8702314098
H        -4.0059170717       -1.1187849325       -2.5739159014
H        -2.3045358162        1.0147513514        0.8352088595
H        -3.9203402349        1.4143650459        0.2113041069
H        -2.4800440493        1.8200723444       -0.7627424684
H         2.3205266208       -3.5922419788       -1.4375736557
H         3.9594073213       -3.5300178242       -0.7188440743
H         3.5902586211       -2.5596085295       -2.1648216827
H         4.1927229271       -0.2971431805       -1.0115414184
H         4.7981781154       -1.3244027238        0.3150483621
H         3.6223651435       -0.0160910797        0.6583099450
H         1.9164149830       -1.5805838096        1.7310662298
H         3.1850343126       -2.8416536320        1.5634871527
H         1.5480920526       -3.1470383294        0.9192129287
H        -1.1291956710        3.8376418441        0.6768691198
H        -0.0224259653        4.2759745855        2.0091604450
H        -0.6650208151        2.6036973104        1.8990621304
H         0.7660231557        4.8402304958       -0.8416955849
H         2.3347914047        3.9772089235       -0.9346106171
H         1.9264004640        4.9570179040        0.5023865662
H         2.2906825400        3.1096722094        2.1249863554
H         2.8749039569        2.1573701765        0.7241320476
H         1.6032827281        1.4914067438        1.8080666724
C         1.7104744878       -0.6853085910       -2.2873286544
H         0.8713161241       -0.0119052735       -2.5741150603
H         2.6438771793       -0.1284259080       -2.5061902830
H         1.6420187260       -1.5538563881       -2.9716627978
C        -0.0669596648        2.5386872756       -1.8127962629
H        -0.5232637219        1.7134819690       -2.3953919051
H        -0.8670588711        3.2977298205       -1.6715883769
H         0.7212982183        2.9943973915       -2.4459053518
C        -1.5258445815       -1.9028339828       -2.0030931198
H        -1.7240133369       -1.5997691876       -3.0519819980
H        -0.5117426731       -2.3322238248       -1.9578501615
H        -2.2417391512       -2.7155440645       -1.7580774465
 
10_ts_MAI
59        
 
N         0.1559282900       -0.2021021024        1.5748673604
C        -0.4613814021       -0.4288512852        3.1660700408
O        -0.6998692934       -1.6139205453        3.3214002401
Na       -0.4526388020       -2.5029076963        1.2626933206
Nb        0.1287934679        0.1304330976       -0.1681135777
N        -1.1303196267       -1.3893231153       -0.9366311325
N         1.9705836033       -0.3331840506       -0.8660997539
N        -0.3916964960        2.0627475152       -0.4833336106
C        -2.6137578640       -1.4168184128       -0.7635590368
C         3.1846266169       -0.8453305470       -0.1662169095
C        -0.5127853548        3.2417660526        0.4203941486
C        -3.1064881972       -2.8500803702       -0.4436679333
C        -3.3351797845       -0.9148726786       -2.0368222743
C        -2.9929065825       -0.4862882520        0.4028688527
C         4.1991012900       -1.4386363375       -1.1690432327
C         3.8342544632        0.3109314322        0.6260601025
C         2.7737975528       -1.9645505606        0.8107990386
C        -1.9760574599        3.3798208312        0.8976787580
C        -0.0726974241        4.5306508222       -0.3097047341
C         0.4003565093        3.0342314816        1.6408285269
H        -2.7721754760       -3.5758141346       -1.2053835196
H        -4.2087623377       -2.8924608681       -0.4018741198
H        -2.7443430508       -3.1919956993        0.5469365107
H        -2.9761098876        0.0936414586       -2.3044641843
H        -4.4241000226       -0.8587883029       -1.8638661913
H        -3.1675958886       -1.5834396469       -2.8980853061
H        -2.5572391990       -0.8150553623        1.3616007886
H        -4.0889229740       -0.4480449337        0.5264241220
H        -2.6345789603        0.5422932671        0.2116179007
H         3.7293368593       -2.2250734425       -1.7866873665
H         5.0392874755       -1.8932386641       -0.6168776453
H         4.6205539752       -0.6719906300       -1.8404621264
H         4.0959861269        1.1454286339       -0.0485698653
H         4.7578149423       -0.0189373194        1.1351139551
H         3.1221738933        0.6829828394        1.3820378853
H         2.0827214202       -1.5628391302        1.5699168729
H         3.6607131959       -2.3771481137        1.3220163723
H         2.2854364122       -2.7885356075        0.2530990927
H        -2.6726501495        3.4472697296        0.0423213735
H        -2.1070959388        4.2897845335        1.5101408498
H        -2.2538829932        2.5067002388        1.5115553478
H        -0.7551357254        4.8010993158       -1.1342946894
H         0.9456629225        4.4130441484       -0.7212512779
H        -0.0612476900        5.3748549531        0.4010056176
H         0.3217723101        3.9018677694        2.3195832738
H         1.4529235653        2.9386655449        1.3189902083
H         0.1234522514        2.1224833658        2.1936999790
C         2.2166279141        0.2968911489       -2.1659003920
H         1.2843368745        0.7636193439       -2.5362764287
H         2.9770632434        1.1035811110       -2.1160022190
H         2.5333917589       -0.4304190081       -2.9395275161
C        -0.8718678179        2.2609191153       -1.8508465117
H        -0.8778009476        1.2886389467       -2.3872054251
H        -1.9175439528        2.6335140406       -1.8861908277
H        -0.2422700674        2.9554181848       -2.4432391580
C        -0.6550938848       -2.0290374489       -2.1734368034
H        -0.8794267818       -1.4488493732       -3.0948634853
H         0.4393282324       -2.1513561111       -2.1171008296
H        -1.0958797500       -3.0384590909       -2.3175316444
 
11_end
54        
 
C        -1.8642964468        3.5985025290        1.0435001891
H        -1.4283844936        4.5884441481        1.2466507072
H        -2.6260978403        3.6860382854        0.2509874131
H        -2.3878537838        3.2562985990        1.9531259539
C        -0.7864901492        2.6106574334        0.6405298248
C         0.5608208220        2.9774867759        0.8960076273
H         0.7103752481        3.9730162169        1.3203940181
C         1.7127191315        2.2026767512        0.7519851271
C         3.0126927346        2.8145804842        1.2376714893
H         3.7648881564        2.8363555447        0.4307238397
H         2.8430887969        3.8385677863        1.6010661628
H         3.4491977446        2.2128945126        2.0534307513
C         3.0207231456        0.2596052538        0.3036361113
C         3.3262008464       -0.5149673738        1.4359015492
C         4.5579935269       -1.1804533615        1.5229728368
H         4.7836212277       -1.7857015773        2.4073604296
C         5.4933372669       -1.0760685085        0.4833382910
H         6.4540834250       -1.5963655792        0.5516024719
C         5.1829070126       -0.3116541347       -0.6526482234
H         5.9012182925       -0.2348029876       -1.4757460988
C         3.9538393967        0.3543652955       -0.7445156371
C        -2.4943462830        1.0954248171       -0.0341087098
C        -3.2128342742        0.6800359768        1.1045130646
C        -4.5308577280        0.2325733782        0.9768191342
H        -5.0720233218       -0.1114069710        1.8642895435
C        -5.1490151790        0.2001787273       -0.2834846351
H        -6.1783939600       -0.1598341598       -0.3818517418
C        -4.4378690327        0.6205979823       -1.4152022246
H        -4.9113106056        0.5968483023       -2.4025696691
C        -3.1123182102        1.0642376607       -1.2974439946
C         2.2037794312       -2.6423669974       -1.2339723034
C        -2.7904430853       -3.1090991421        1.7736065816
H        -3.4754030963       -3.7302392663        2.3613717678
C        -2.9730522840       -2.9722695302        0.3890464447
H        -3.8041858281       -3.4857761261       -0.1078163162
C        -2.0976187334       -2.1737667368       -0.3622597967
H        -2.2703260195       -2.0723842194       -1.4415706031
C        -1.0318124971       -1.4830321325        0.2535136475
C        -0.8542681454       -1.6444002800        1.6448202716
H        -0.0355192600       -1.1233431797        2.1599779093
C        -1.7226202034       -2.4490972711        2.3999577572
H        -1.5683665784       -2.5571483108        3.4802268799
N         1.7501017078        0.9413403565        0.2226490510
N        -1.1104943333        1.4516169628        0.0754067755
N         1.3688903330       -1.4921761432       -1.2114037109
Nb        0.2592541394       -0.1299510192       -0.8680124513
H         1.7142308972       -3.4822355265       -0.6999709191
H         3.1695422671       -2.4375571167       -0.7299797810
H         2.4179916920       -2.9688386440       -2.2712425474
H         3.6997201140        0.9423852440       -1.6319306668
H         2.5878084852       -0.5961418074        2.2396680756
H        -2.7124827622        0.6683634625        2.0768354524
H        -2.5393222031        1.3676955849       -2.1774547758
F        -0.3328231307        0.4198643832       -2.5977669291
 
11_start
54        
 
C        -1.3750645791        3.8571833979       -1.7055639097
H        -0.9383946918        4.4680858392       -2.5111652176
H        -1.5325033284        4.5174144927       -0.8325683574
H        -2.3660767285        3.4906854768       -2.0236292661
C        -0.4641323192        2.7028195017       -1.3595391894
C         0.8977402770        2.7384564844       -1.6724398288
H         1.2494079733        3.5959163743       -2.2522042573
C         1.9029854474        1.8389737997       -1.2211230415
C         3.3334409591        2.1918395047       -1.5893312180
H         3.9458805778        2.3400477715       -0.6829176026
H         3.3636206564        3.1100583984       -2.1944519666
H         3.8114880434        1.3759601972       -2.1587059771
C         2.8250458184        0.1044656407        0.1166977279
C         3.5437177000       -0.8717269567       -0.6001329334
C         4.6421382844       -1.5141174229       -0.0111410504
H         5.1878534854       -2.2756660576       -0.5786365552
C         5.0411955274       -1.1877124520        1.2924939359
H         5.8973394838       -1.6934245792        1.7505818990
C         4.3353081124       -0.2040205335        2.0039761439
H         4.6431600988        0.0659797467        3.0200399003
C         3.2368566629        0.4386663502        1.4219174037
C        -2.1510164879        1.3988236687       -0.0503838549
C        -2.7428581164        0.1050297321       -0.2157331036
C        -3.7641070797       -0.3145467217        0.6718320492
H        -4.1912756058       -1.3132742070        0.5456091657
C        -4.2337825511        0.5421833705        1.6615325684
H        -5.0270272944        0.2182426781        2.3421953555
C        -3.6952603348        1.8501623503        1.7763285907
H        -4.0823910543        2.5260156409        2.5470135705
C        -2.6662430830        2.2795230704        0.9519898400
C         0.2740031771        0.1964776857        3.3992933694
C         0.4101623772       -1.8674986598       -1.9901690056
H         1.2924981894       -1.5339648137       -2.5466812054
C        -0.7675218478       -2.0994186030       -2.6755993442
H        -0.8125075847       -1.9017444618       -3.7520201767
C        -1.9191562464       -2.6741952549       -2.0282861428
H        -2.8058493852       -2.9815451022       -2.5874410103
C        -1.8479601504       -2.8381715681       -0.6671470244
C        -0.7433985509       -2.3884954450        0.1283654015
H        -0.7170664916       -2.7412271315        1.1643611793
C         0.5194809403       -2.0633188780       -0.5571021484
H         1.4880415437       -2.3366295846       -0.1197580270
N         1.6778507002        0.7591697664       -0.4458660767
N        -0.9677061585        1.6046202808       -0.7680714752
N         0.0781895291       -0.0251455181        2.0051410664
Nb       -0.2348250472       -0.0822622771        0.2492404071
H        -0.2429619893       -0.5795598587        3.9993620815
H         1.3518731335        0.1479705447        3.6593844971
H        -0.1106388322        1.1853025470        3.7234587966
H         2.6773921379        1.2043109005        1.9659901037
H         3.2384503404       -1.1241492610       -1.6194368128
H        -2.5370431626       -0.4771299147       -1.1228721901
H        -2.2179212478        3.2685281986        1.0805603016
F        -2.8933624059       -3.3906304031       -0.0013991412
 
11_ts
54        
 
C        -2.5537578254        2.4037780870       -2.3721526812
H        -2.2680681707        3.0142777413       -3.2415698921
H        -3.0831874824        3.0446093853       -1.6442122128
H        -3.2759768557        1.6329997517       -2.6924810072
C        -1.3367672584        1.7759243188       -1.7283056889
C        -0.0715925161        2.1080449040       -2.2294767981
H        -0.0636644247        2.7561072448       -3.1088954329
C         1.2013155356        1.8148386267       -1.6783602120
C         2.4092441100        2.4442669423       -2.3442101575
H         2.9893200238        3.0389502725       -1.6169481761
H         2.0988329537        3.0955209404       -3.1743102097
H         3.0943007757        1.6726929424       -2.7353389627
C         2.6990148703        0.9469429032       -0.0226719108
C         3.6197430786        0.0339037458       -0.5667830359
C         4.8935220835       -0.1016095544        0.0019118684
H         5.6024643268       -0.8186035433       -0.4249095024
C         5.2566706374        0.6704166874        1.1156865389
H         6.2501859491        0.5594008098        1.5627143558
C         4.3366297056        1.5815952203        1.6572673286
H         4.6099971147        2.1849419151        2.5288135875
C         3.0621887222        1.7208039722        1.0937606924
C        -2.8266798995        0.7875174371       -0.1063406923
C        -3.7146840511       -0.1952565417       -0.5810523051
C        -4.9597124764       -0.3740657853        0.0344081350
H        -5.6419645620       -1.1453875959       -0.3383573823
C        -5.3261438992        0.4184318545        1.1323890291
H        -6.2954479366        0.2689131810        1.6190922165
C        -4.4403051646        1.3946468656        1.6123545072
H        -4.7162131395        2.0111503565        2.4746684625
C        -3.1956425785        1.5808069846        0.9978371656
C         0.5228351485       -0.2818997551        3.5881896505
C         1.2177056081       -3.6521542460       -1.8524561349
H         1.8258096974       -4.2401787333       -2.5462300335
C        -0.1951729655       -3.5795559935       -2.0362980362
H        -0.6577855711       -4.0944551542       -2.8856769208
C        -0.9899479213       -2.8655638952       -1.1589028229
H        -2.0768672516       -2.8205184686       -1.2731583968
C        -0.3816182679       -2.1346940201       -0.1002149527
C         1.0469467644       -2.2212938785        0.1302357540
H         1.4959765977       -1.8979831978        1.0815193005
C         1.8104586221       -3.0205781332       -0.7711422650
H         2.8867237468       -3.1342503733       -0.5965653159
N         1.3742400133        1.0631506923       -0.5772733335
N        -1.5186684588        0.9319555543       -0.6796878107
N         0.4011570421        0.0230622263        2.1985785977
Nb       -0.0582966979       -0.1496412275        0.4685540669
H         0.2842912108       -1.3458287771        3.7925049540
H         1.5586062769       -0.0912870078        3.9393838031
H        -0.1562512737        0.3387675402        4.2062212094
H         2.3276368741        2.4082276001        1.5206196682
H         3.3190872879       -0.5763539661       -1.4235169020
H        -3.4126389455       -0.8147525373       -1.4303148605
H        -2.4900659822        2.3308645896        1.3698561853
F        -1.4436929921       -1.9399764985        1.1880593938
 
12_end
57        
 
Mo       -0.3773010426        0.0050576620       -0.1511823647
Si       -0.3419932754        0.0504880677        2.3280970077
P        -0.2279809698        2.4903694868       -0.1864836466
P        -0.5589808242       -2.4801946808       -0.0853292945
N         1.4058771920       -0.0997791516       -0.2155343003
H        -3.4646770170        1.4722292013       -1.5757334276
C        -0.3871959828        3.3689892119       -1.8190058854
H        -0.2777757584        4.4641927078       -1.7181631095
H         0.3884314775        2.9860543602       -2.5039108578
H        -1.3749116535        3.1410118047       -2.2553935214
C        -1.4639660924        3.4085175828        0.8404530245
H        -1.3453920012        4.5024620337        0.7443431328
H        -2.4804509824        3.1199641081        0.5252356631
H        -1.3306940709        3.1143877410        1.8945259160
C         1.3829921017        3.1300864112        0.4404446134
H         1.4121254524        4.2337318389        0.4333281141
H         1.5293219724        2.7556581333        1.4667798410
H         2.1944114112        2.7314538621       -0.1902668407
C        -0.8080150006       -3.4090262742       -1.6772707190
H        -0.8491419505       -4.5022942665       -1.5207636570
H        -1.7478863540       -3.0721147961       -2.1464202195
H         0.0241315281       -3.1693244723       -2.3609192571
C        -1.9180276364       -3.1747001812        0.9606100790
H        -1.9538490170       -4.2774851673        0.9107677150
H        -1.7552963063       -2.8572324908        2.0039196450
H        -2.8793789284       -2.7576906307        0.6170052144
C         0.9509974129       -3.2848298576        0.6007255344
H         0.8489317471       -4.3836707326        0.6339464039
H         1.8145139745       -3.0080404980       -0.0261604905
H         1.1215564975       -2.8904463937        1.6157598343
C        -2.1054940915        0.1913018169        3.0790475479
H        -2.5919986024        1.1339709893        2.7707658637
H        -2.7505248455       -0.6364009053        2.7342133012
H        -2.0740389823        0.1675585361        4.1842780546
H         0.4372790207        1.1858610593        2.9623278061
H         0.2689885303       -1.1582687662        3.0093058266
C         2.7718132117       -0.1232999189       -0.2602813430
C         4.8693218228       -0.1503746422       -1.5157485238
C         3.4711714448       -0.1291521087       -1.4959845102
C         3.5198719942       -0.1399443571        0.9476262670
C         4.9162163529       -0.1604753101        0.9115384497
C         5.6003082927       -0.1658743330       -0.3164225777
H         5.3958845247       -0.1545752553       -2.4767697148
H         2.8914415560       -0.1164058484       -2.4243914441
H         2.9730923088       -0.1341575598        1.8954918852
H         5.4797535436       -0.1722098890        1.8511741591
H         6.6948657928       -0.1821438943       -0.3380874138
C        -3.5040983950        0.4460593923       -1.1442130459
O        -2.2431754854        0.1418774257       -0.6125211631
C        -3.8425566843       -0.5352886408       -2.2742289208
H        -3.0502929357       -0.5199941321       -3.0419839916
H        -4.8030842566       -0.2742743476       -2.7527272054
H        -3.9197197413       -1.5622198009       -1.8742503097
C        -4.5505434886        0.4319719048       -0.0238814109
H        -4.6143928250       -0.5756125774        0.4232225240
H        -5.5465196261        0.7104741567       -0.4113624337
H        -4.2691426825        1.1395431016        0.7730301277
 
12_start
57        
 
Mo       -0.2898560412        0.0321672084       -0.3497388631
Si       -0.3776268595        0.2350307992        2.2162021941
P        -0.4547553129       -2.4300920751       -0.1717466099
P        -0.4473248373        2.4948216352       -0.4494695344
N         1.4723340074       -0.0042939876       -0.3572511169
H        -0.9624452576        0.0941691664       -2.0039187427
C        -0.6378161964       -3.5433579840       -1.6545388060
H        -0.6038897806       -4.6141671959       -1.3824157374
H         0.1852655603       -3.3137681263       -2.3518362180
H        -1.5862325799       -3.3267793113       -2.1727414224
C        -1.7260861627       -3.1263677904        0.9863138116
H        -1.6880549856       -4.2300269502        1.0096636542
H        -2.7391939518       -2.8081334250        0.6908659094
H        -1.5213696104       -2.7272587731        1.9932478506
C         1.1024407417       -3.0983388552        0.5665678763
H         1.0419293996       -4.1919443500        0.7079341962
H         1.2689119885       -2.5981048784        1.5343857653
H         1.9450932285       -2.8561770561       -0.1011587935
C        -0.6790882108        3.3206769195       -2.0948002868
H        -0.6631651156        4.4236258586       -2.0216511368
H        -1.6407313444        2.9891753990       -2.5213861121
H         0.1233528662        2.9790368192       -2.7695538036
C        -1.7611302818        3.3148588400        0.5641820609
H        -1.7426008822        4.4116540183        0.4366939770
H        -1.5947328155        3.0611134219        1.6237743070
H        -2.7481045098        2.9266732044        0.2642467048
C         1.0950183242        3.2959708768        0.1734276060
H         1.0265941685        4.3972443623        0.1285864332
H         1.9447181108        2.9507509781       -0.4381429569
H         1.2575301081        2.9680473914        1.2132270231
C        -2.1053353777        0.2760113060        3.0667355181
H        -2.6957706852       -0.6240387843        2.8131116162
H        -2.6885596917        1.1522816189        2.7292484508
H        -2.0166978921        0.3279460711        4.1674706021
H         0.3497598099       -0.8794752590        2.9538838360
H         0.3209335383        1.4503494467        2.8098267205
C         2.8340139361       -0.0367232774       -0.1971169463
C         5.0730619950       -0.3010378036       -1.1291371754
C         3.6863461335       -0.2651926604       -1.3067142554
C         3.4044649127        0.1562193833        1.0871384569
C         4.7919759407        0.1231159585        1.2479534026
C         5.6320156509       -0.1062758011        0.1447079414
H         5.7252331137       -0.4795386205       -1.9911740258
H         3.2324640150       -0.4102597605       -2.2916145419
H         2.7328920478        0.3273576112        1.9338180235
H         5.2245129421        0.2744014595        2.2429934656
H         6.7186268102       -0.1331443388        0.2775571800
C        -3.5666171420       -0.2205106356       -0.4993194613
O        -2.4950524200        0.1464510883        0.0167528760
C        -4.8661491236        0.2825259648        0.0740854672
H        -5.3847487134        0.9087204054       -0.6770987554
H        -5.5411329118       -0.5638671701        0.2985366443
H        -4.6829180698        0.8675077489        0.9867812629
C        -3.5777864090       -1.1262761104       -1.6941371374
H        -4.4974506942       -1.0124594959       -2.2915746877
H        -2.6585969662       -0.9054458518       -2.2769501197
H        -3.5168480075       -2.1805649448       -1.3664983843
 
12_ts
57        
 
Mo       -0.3606154576       -0.0203656806       -0.2079085820
Si       -0.5379767698        0.0088937246        2.3526392183
P         0.0309173532        2.4325001251       -0.0434931755
P        -0.9291272572       -2.4244599750       -0.1208163755
N         1.3599687644       -0.3447499770       -0.2659742569
H        -1.0254101407        0.2162990745       -1.8585625240
C         0.0800374636        3.5104188991       -1.5612074937
H         0.3696071652        4.5499100040       -1.3222460098
H         0.8135901758        3.0755780059       -2.2607027327
H        -0.9024657820        3.5127880121       -2.0589881479
C        -1.0211651360        3.4336113142        1.1071734790
H        -0.7241868629        4.4971473633        1.0929750370
H        -2.0852662779        3.3466828897        0.8340381666
H        -0.8945899877        3.0278088113        2.1240751638
C         1.7164466352        2.7664978579        0.6381201315
H         1.8871305022        3.8517279124        0.7492420071
H         1.8027540624        2.2691109456        1.6177003636
H         2.4739632265        2.3429456670       -0.0403359503
C        -1.2423549987       -3.4206677944       -1.6654611929
H        -1.4035226981       -4.4929812067       -1.4506755357
H        -2.1249452714       -3.0227670722       -2.1933879463
H        -0.3719947962       -3.3037391340       -2.3326249915
C        -2.3628033809       -2.9197699898        0.9388719191
H        -2.5319216461       -4.0105839064        0.9083570864
H        -2.1505468093       -2.6052953163        1.9739324617
H        -3.2681859051       -2.3930225893        0.5990749787
C         0.4624132742       -3.3852146755        0.6240582541
H         0.2268791163       -4.4625683437        0.6770410796
H         1.3647518436       -3.2304499499        0.0105837978
H         0.6519138467       -2.9886332257        1.6346252661
C        -2.2757166805        0.3884971114        3.0824512787
H        -2.6426136954        1.3754062732        2.7468254529
H        -3.0143590966       -0.3588176251        2.7402771480
H        -2.2645028643        0.3833978350        4.1877242977
H         0.3738430098        1.0063159036        3.0515932267
H        -0.1291990214       -1.2721028534        3.0636833101
C         2.7320792305       -0.3874856670       -0.2897980895
C         4.8352383340       -0.2991277779       -1.5202161987
C         3.4368942713       -0.2927520475       -1.5157863738
C         3.4581398702       -0.5040297467        0.9214366708
C         4.8553702358       -0.5116409405        0.9009624483
C         5.5498951992       -0.4089253657       -0.3165676974
H         5.3737167453       -0.2195698467       -2.4710082450
H         2.8614468685       -0.2049836617       -2.4422810253
H         2.8967934187       -0.5741629162        1.8581138704
H         5.4098987513       -0.5995820399        1.8416025514
H         6.6448063678       -0.4155820436       -0.3269396483
C        -3.2180325517        0.5277561145       -1.0876375061
O        -2.6857246682        0.3366844417        0.0227626962
C        -4.0069668339       -0.5894330145       -1.7381860837
H        -3.2870541678       -1.3286719884       -2.1257713641
H        -4.6411863762       -0.2409322599       -2.5670076960
H        -4.6237547725       -1.0850880337       -0.9699082208
C        -3.2565068517        1.8924324237       -1.7344139685
H        -4.2692555249        2.1081988175       -2.1182234237
H        -2.5593651992        1.8933915654       -2.5886908184
H        -2.9450191425        2.6632979518       -1.0165588195
 
13_end
50        
 
C         2.2625956160        3.3328575291        0.8557596805
C         1.3931989696        2.2275929873        0.8617169208
C         1.7595197426        1.0517035724        0.1470467815
C         3.0212107368        1.0010380785       -0.5058363473
C         3.8811839090        2.1040972722       -0.4574934660
C         3.5032727401        3.2807532640        0.2080220037
C         3.3346740795       -0.2640583991       -1.2755238019
C         2.8295309876       -1.4742510341       -0.5224283638
C         1.5824146915       -1.3198879895        0.1279785991
C         1.0076995484       -2.4197071203        0.8221916044
C         1.6616176311       -3.6623808266        0.7931688766
C         2.8906464121       -3.8180179910        0.1358617350
C         3.4769181149       -2.7162039299       -0.5055804971
H         1.9671006429        4.2377712119        1.4003792825
H         4.8515265866        2.0464666649       -0.9649899127
H         4.1736056440        4.1459695002        0.2288833648
H         4.4116938100       -0.3432920077       -1.4993413600
H         1.2144398533       -4.5116589179        1.3236786746
H         3.3931457424       -4.7906816304        0.1334225135
H         4.4395053900       -2.8263225314       -1.0190669121
N         0.9209043622       -0.0798898659        0.1143917773
Ru       -1.0078440778       -0.0237700598       -0.6865729037
C         0.0905123362        2.2768911804        1.6166940835
H         0.0113551400        1.4217664978        2.3157423189
H        -0.0060239723        3.2177382859        2.1865856973
C        -0.2467369429       -2.2121538195        1.6314193008
H        -0.0898858241       -1.3967271645        2.3641139277
H        -0.5254004624       -3.1289807314        2.1810519250
P        -1.3192828145        2.0641152116        0.4223981338
P        -1.7046489530       -1.6428708114        0.6272943571
C        -2.3491410794       -3.1646637860       -0.1800822402
H        -3.1800876586       -2.8958358058       -0.8527336318
H        -2.6972930405       -3.8945438087        0.5716315561
H        -1.5345008955       -3.5981293383       -0.7817388370
C        -2.9839110863       -1.2876952515        1.9107558390
H        -3.2147580637       -2.1943093368        2.4978251545
H        -3.9012942479       -0.9222535837        1.4209608183
H        -2.6056897385       -0.5047414421        2.5876263945
C        -1.1794244760        3.5748031604       -0.6366492265
H        -1.2355166144        4.4994403237       -0.0351714764
H        -1.9900955397        3.5708121995       -1.3843053509
H        -0.2096592370        3.5439969034       -1.1609631893
C        -2.8348398813        2.4295085007        1.4152346824
H        -3.7205486409        2.3398388712        0.7641533195
H        -2.7950166306        3.4458732667        1.8450307890
H        -2.9278494789        1.6941955740        2.2300434170
C        -2.6229654884        0.0357375676       -1.6054922529
O        -3.6447296434        0.0756622190       -2.1818863748
H        -0.5690536136       -1.3771423989       -1.4901847782
H         2.8032740624       -0.2197675650       -2.2533796588
 
13_start
50        
 
C         3.6243072187       -1.9277644210       -0.2966081734
C         2.4938203272       -1.2937126750       -0.7874966627
C         2.3081694276        0.1068652895       -0.5031734020
C         3.2677928220        0.8101274553        0.3245313790
C         4.4196772740        0.1058385229        0.7978621631
C         4.5925222018       -1.2268614042        0.4833855723
C         2.9939493308        2.1557546516        0.6297359032
C         1.8165515914        2.7681741037        0.1630393788
C         0.9403068039        1.9731620757       -0.6734731088
C        -0.2971227432        2.5315643423       -1.1572223856
C        -0.6182392792        3.8346580638       -0.8107748111
C         0.2514907692        4.6259608150       -0.0017871164
C         1.4398026637        4.1120167816        0.4770867003
H         3.7769556697       -2.9934297725       -0.5011830356
H         5.1493942727        0.6361561681        1.4194049428
H         5.4732751181       -1.7662993451        0.8471517596
H         3.6941961733        2.7257240256        1.2517909178
H        -1.5608727677        4.2694343828       -1.1620205342
H        -0.0399925350        5.6522842950        0.2447407131
H         2.0992066859        4.7156897236        1.1101016534
N         1.2136971190        0.7010930279       -1.0038049848
Ru       -1.2980079134       -0.9295521453        0.8537473568
C         1.4028185138       -2.0112945258       -1.5277268869
H         0.9694572455       -1.3539905219       -2.2986733649
H         1.7804541199       -2.9390246584       -1.9926468853
C        -1.1986320623        1.6352267312       -1.9487036669
H        -0.5992802760        0.9935946998       -2.6148860975
H        -1.9238161337        2.2167136649       -2.5448298334
P        -0.0243602423       -2.5065613867       -0.3959620000
P        -2.1922160451        0.4481522906       -0.8576320226
C        -3.4766755654        1.6343956228       -0.2331286594
H        -4.2495039005        1.0695267558        0.3144168286
H        -3.9478281375        2.2095138143       -1.0505913830
H        -2.9966667406        2.3275136719        0.4775717515
C        -3.1534600761       -0.3999294415       -2.2111590906
H        -3.6759753704        0.3235099503       -2.8624990386
H        -3.8952947440       -1.0810698111       -1.7602745029
H        -2.4603973735       -0.9998292836       -2.8247819554
C         0.8213159741       -3.7666962054        0.6607606523
H         1.3857955751       -4.5013913592        0.0582384314
H         0.0564784747       -4.2814130222        1.2643164395
H         1.5018357181       -3.2416482837        1.3498519981
C        -0.9676835108       -3.6080911141       -1.5619537465
H        -1.8161557714       -4.0625887469       -1.0225890110
H        -0.3282599185       -4.4108108766       -1.9705485640
H        -1.3685543613       -3.0048041045       -2.3927422338
C        -1.9642127000        0.1114439663        2.2502790895
O        -2.2911311600        0.7597077593        3.1672839770
H        -0.0090160436       -0.0768522234        1.0261968584
H        -0.7647701911       -1.8893646768        2.0827229968
 
13_ts
50        
 
C        -4.0176926200        0.5586850061       -0.8857701391
C        -2.6631163023        0.2805800250       -1.1319722234
C        -1.6831016420        1.1457684081       -0.5836402309
C        -2.0660233125        2.1251536721        0.3778264876
C        -3.4313607434        2.3736031959        0.6212193814
C        -4.4041576304        1.6256988630       -0.0516845239
C        -0.9496500928        2.6083562055        1.1695114754
C         0.2675969018        2.8842166234        0.4556256135
C         0.5688408373        1.8957474935       -0.5334880818
C         1.8834699022        1.8032866850       -1.0782558069
C         2.8175674760        2.7805357849       -0.7334456282
C         2.4978989767        3.8115083860        0.1837601760
C         1.2529626652        3.8372159413        0.8070528352
H        -4.7827324104       -0.0888542749       -1.3299700406
H        -3.7218364805        3.1359593273        1.3524024985
H        -5.4669422462        1.8303411215        0.1130556452
H        -1.1555197500        3.1480573309        2.1019070997
H         3.8262649383        2.7319464766       -1.1602714610
H         3.2512504010        4.5668308066        0.4298021961
H         1.0276051988        4.5883303338        1.5718419601
N        -0.3335573501        0.8754574523       -0.7698646085
Ru        0.3816824617       -0.6352308310        0.6527020138
C        -2.1826823604       -1.0120225254       -1.7268652659
H        -1.3860392702       -0.8518455456       -2.4750482703
H        -3.0014497019       -1.6045342395       -2.1709041331
C         2.2322208092        0.5529340360       -1.8353579628
H         1.4764788136        0.3319368149       -2.6095782660
H         3.2313597713        0.6100682188       -2.3012634362
P        -1.3684551920       -1.9595301261       -0.3094936742
P         2.1730292340       -0.9277644726       -0.6648153930
C         3.8152882997       -0.8876025338        0.1678571426
H         3.8668692309       -1.7053145232        0.9056742209
H         4.6400850765       -0.9874408891       -0.5594422939
H         3.8964162199        0.0716567194        0.7041855662
C         2.3516880934       -2.3437380116       -1.8434151776
H         3.2824444729       -2.2573724273       -2.4323436484
H         2.3605655724       -3.2901419990       -1.2781984285
H         1.4883493977       -2.3475898700       -2.5286854600
C        -2.8063351667       -2.3015768252        0.8044036457
H        -3.6296566738       -2.8126984593        0.2735359012
H        -2.4601757516       -2.9290221578        1.6430743464
H        -3.1681179485       -1.3430241553        1.2098731701
C        -1.0676349697       -3.6344500831       -1.0409777887
H        -0.6181598324       -4.2839094238       -0.2709939956
H        -2.0064280646       -4.0905341266       -1.4018339610
H        -0.3588977794       -3.5505330105       -1.8800391417
C         0.9003704134       -1.8792895574        1.9026220531
O         1.2142006856       -2.6848482505        2.6973130502
H         1.4162059693        0.4303633909        1.3297192432
H        -0.3804641600        0.9264354178        1.5971785061
 
14_end
39        
 
C         1.7468991937       -1.9034359616        0.5667479621
C         2.2745250789       -0.5493783101        0.1735489324
N         1.3082932789        0.3571049459       -0.1170604131
C         1.6092385524        1.6600872276       -0.3497631852
C         2.9419129034        2.0944166366       -0.3006593127
C         3.9575512459        1.1647705673       -0.0381091066
C         3.6230815348       -0.1760805573        0.1961748629
C         0.4386944675        2.5515431438       -0.6791259298
P        -1.1468621330        1.7957732289        0.0028223805
H         4.3926092820       -0.9220921596        0.4150447917
H         3.1761480540        3.1477747858       -0.4791389550
H         5.0039875627        1.4852515213       -0.0124639078
C         0.8518616464       -2.6335038446       -1.5960959116
C        -0.1954739262       -3.3441575627        0.4975229529
H         0.2973048607        2.5571697688       -1.7775458134
H         1.3952681323       -1.8030638809        1.6129368400
H         2.5197141908       -2.6923132761        0.4783501641
C        -2.4588804526        2.6152263103       -0.9965521871
C        -1.3228180834        2.5648380314        1.6737562326
H        -3.4401500844        2.2725552072       -0.6273426509
H        -2.4065536990        3.7161426869       -0.9289740267
H        -2.3515814204        2.2912543890       -2.0443376827
H        -2.3196657625        2.3072439512        2.0711242476
H        -0.5665117852        2.0930369201        2.3229567824
H        -1.2068449887        3.6629239682        1.6564900872
H         0.4486353571       -4.2425989801        0.5972018993
H        -0.4726967293       -2.9477276258        1.4870279259
H        -1.1002594730       -3.6027633375       -0.0724719228
H         1.4834744931       -3.5470877617       -1.6137214232
H        -0.0817016367       -2.8107269209       -2.1488762662
H         1.3883883530       -1.8017482512       -2.0767199710
C        -2.4071780763       -0.9552754517       -0.1839376523
O        -3.5288203682       -1.2945145450       -0.2703397610
Ru       -0.6600168769       -0.3671745357       -0.0964820055
H        -0.7038430611       -0.2376846287       -1.7387671569
O        -0.2549520878       -0.6180469600        1.9896048318
H        -1.1072451894       -0.6513664516        2.4573585365
H         0.6138921752        3.5931393253       -0.3553285926
N         0.5190321814       -2.2541488797       -0.2067110004
 
14_start
39        
 
C         1.9704086452       -1.7110538120       -0.8539594423
C         2.3405132868       -0.3062590781       -0.4461659596
N         1.2581997305        0.4697820208       -0.2198088387
C         1.3598441608        1.8054642931        0.1481054368
C         2.6829971714        2.3485650203        0.2495641993
C         3.7890967321        1.5486805841        0.0118306037
C         3.6392731465        0.1830336779       -0.3379659826
C         0.1451752941        2.4822022825        0.4354686624
P        -1.3314518565        1.6802231945       -0.1983852487
H         4.5017859532       -0.4623271928       -0.5224511983
H         2.8008853152        3.4004565007        0.5247439426
H         4.7939452801        1.9775719083        0.0972938169
C         0.2330711100       -3.4144162533       -0.6955893388
C         1.2157284986       -2.4988307390        1.3291816382
H         0.1757986003        3.5611319278        0.6340733272
H         2.8258928931       -2.4073330083       -0.7481543552
H         1.6516477475       -1.7024068470       -1.9108375572
C        -1.7930289214        2.3999910061       -1.8419709597
C        -2.7269910947        2.2741351149        0.8600906165
H        -2.7168659876        1.9219098950       -2.2109858856
H        -1.9388133805        3.4922722669       -1.7693458481
H        -0.9738860147        2.1827766984       -2.5457746187
H        -3.6777485505        1.8551947818        0.4902228450
H        -2.5714595699        1.9383110260        1.8985588428
H        -2.7848516147        3.3770850464        0.8502796892
H         1.9761446953       -3.3069156832        1.3396261044
H         1.6304693468       -1.5893576915        1.7866185078
H         0.3344420220       -2.8143255762        1.9075454790
H         0.9929207138       -4.2223032249       -0.7427377797
H        -0.6290080273       -3.7579235993       -0.1050345620
H        -0.1090461533       -3.1599475754       -1.7090977040
C        -2.2842680717       -1.2631787757       -0.0221110375
O        -3.3588969644       -1.7419993542       -0.0056581314
Ru       -0.6141137083       -0.4736798489       -0.1014839174
H        -0.7166895222       -0.6602083979       -1.6816792944
O        -0.1643077620        0.0837741775        2.1487438458
H        -1.0224931373        0.1030443706        2.6098778068
H         0.0030747596        1.0500190917        1.9094761774
N         0.7935447988       -2.1988615970       -0.0610467728
 
14_ts
39        
 
C         1.8948830877       -1.7860285118       -0.8426263719
C         2.3199590550       -0.3896513436       -0.4624942745
N         1.2724346001        0.4155215069       -0.1949876364
C         1.4247919398        1.7105840508        0.2309927414
C         2.7367986531        2.2406167675        0.2931711945
C         3.8264583154        1.4268775232       -0.0196543304
C         3.6332691199        0.0796125183       -0.3854103155
C         0.1927259478        2.3341709522        0.7049825478
P        -1.2727764446        1.7141336976       -0.2126006051
H         4.4767906550       -0.5814915860       -0.6014287034
H         2.8827865708        3.2775721381        0.6086536904
H         4.8416830465        1.8343557501        0.0367612556
C         0.1238377793       -3.4357609285       -0.6104263654
C         1.1368792310       -2.4724308786        1.3801802421
H         0.2554407367        3.4007793679        0.9688640245
H         2.7297186419       -2.5082816060       -0.7399885254
H         1.5541110588       -1.7809853554       -1.8929619486
C        -1.4432706126        2.6020569540       -1.8227433762
C        -2.7098525821        2.3400291048        0.7586758951
H        -2.3311972609        2.2204635999       -2.3558141421
H        -1.5347961380        3.6928894136       -1.6766716999
H        -0.5505547540        2.3803191770       -2.4292796527
H        -3.6449008183        1.9922082903        0.2887203132
H        -2.6492352904        1.9216534690        1.7760652580
H        -2.7128877043        3.4428208464        0.8146891861
H         1.9293382742       -3.2486502135        1.4138867679
H         1.4881892177       -1.5340854075        1.8323797482
H         0.2597284747       -2.8141011559        1.9485581214
H         0.8608413462       -4.2657897660       -0.6319665005
H        -0.7439339568       -3.7362415074       -0.0054286616
H        -0.2162348710       -3.2061376355       -1.6306175431
C        -2.3227460457       -1.2010478564       -0.0703645321
O        -3.4015180829       -1.6683377017       -0.0585362775
Ru       -0.6382155644       -0.4499727256       -0.1185057920
H        -0.6781861821       -0.6820264431       -1.7181082710
O        -0.2442864731        0.1241170357        2.0326067779
H        -1.0713451027        0.0985203883        2.5469691043
H        -0.0495668466        1.3653884832        1.6781545415
N         0.7180910590       -2.2156095352       -0.0191394239
 
15_end
19        
 
C        -1.8099109978        1.1457178148        0.3823880088
C        -1.8699757719        0.0006126592        1.2389168426
C        -1.8099995845       -1.1453261815        0.3835776856
C        -1.8696926970       -0.7064290191       -1.0037272488
C        -1.8697365724        0.7054629792       -1.0044570478
Rh        0.0701652959        0.0000010697        0.0048564016
P         1.6157776785       -1.5827349484       -0.0065053879
P         1.6157886725        1.5827170481       -0.0065059487
H        -1.8298976024        2.1870417643        0.7113634881
H        -1.9097260153        0.0011724859        2.3280645234
H        -1.8300128995       -2.1863232332        0.7135788715
H        -1.9019108622        1.3554880807       -1.8798300303
H        -1.9018541773       -1.3573449189       -1.8784414040
H         1.6713055903        2.5677692290       -1.0447539644
H         1.7231344175        2.5269509701        1.0650657531
H         2.9977372088        1.2297909381       -0.0460140155
H         2.9977257705       -1.2298060727       -0.0460303608
H         1.7231426172       -2.5269620327        1.0650700446
H         1.6712908494       -2.5677917663       -1.0447486852
 
15_start
19        
 
C        -0.6215592429       -1.2784061148        0.8127228702
C        -1.9784759582       -1.3054430946        1.1385821015
C        -2.9861231932       -0.6012213503        0.4527404965
C        -2.7323813864        0.1992279683       -0.6821203905
C        -1.4417816004        0.3705700950       -1.1633514197
Rh        0.2847901985        0.0060073310       -0.3466793457
P         0.4700395167        1.9829865359        0.7271320808
P         2.3903374586       -1.0032802615        0.0542522300
H         0.0331263854       -1.8647925465        1.4839469236
H        -2.2963575502       -1.9508388934        1.9713488978
H        -4.0256318987       -0.7317444386        0.7803746158
H        -1.3204814935        0.8466800023       -2.1611199893
H        -3.5959544771        0.5950919698       -1.2360702961
H         3.0820978960       -1.5185407352       -1.0812348218
H         2.4140274719       -2.2044617791        0.8241130076
H         3.5562747473       -0.4340990139        0.6609881173
H         1.2882258502        3.1342889957        0.4739856206
H         0.8357716614        1.8486478461        2.0947749974
H        -0.7443050879        2.6964020085        0.9217738044
 
15_ts
19        
 
C         1.0809868561        1.0988132641       -0.8068939419
C         2.3286377077        0.7523911364       -1.2976711473
C         3.2021241102        0.0739985989       -0.4018199806
C         2.6893617101       -0.0181350391        0.8917771377
C         1.3655522212        0.4447787590        1.0529530680
Rh       -0.4279647254        0.1846962909        0.2817712011
P        -0.0949923119       -1.8910407885       -0.2999804317
P        -2.6667309680        0.4701408713       -0.3009717396
H         0.4317596063        1.7467179517       -1.4185257025
H         2.6321016937        1.0139648641       -2.3187247969
H         4.1923295704       -0.2942802560       -0.6897555129
H         1.0192267925        0.7596915929        2.0648426665
H         3.2771688973       -0.3734888939        1.7456521489
H        -3.7204845392        0.2683599350        0.6452175547
H        -3.2158204356        1.6816741004       -0.8311343530
H        -3.2297828523       -0.3730957803       -1.3049475354
H        -0.3203606258       -2.9920978620        0.5817790908
H        -0.7515863188       -2.4504861481       -1.4358545530
H         1.2541057746       -2.1797844688       -0.6524684015
 
16_end
21        
 
C         2.5110958931       -0.6887298973        0.7730187035
C         2.5110948215        0.6887330969        0.7730169807
C         1.8938724431        1.1410835069       -0.4841418707
C         1.7048402930       -0.0000005607       -1.3302461224
C         1.8938735764       -1.1410834905       -0.4841410209
Pd        0.0000391596       -0.0000009887        0.0001118393
H         1.8275705485        2.1833660978       -0.8056961535
H         2.8242322456        1.3467781320        1.5861091459
H         2.8242343946       -1.3467738764        1.5861115224
H         1.4313752585       -0.0000008848       -2.3867204737
H         1.8275737816       -2.1833668960       -0.8056926871
C        -1.7047906414        0.0000045786        1.3300384990
C        -1.8938578290        1.1410835219        0.4839230580
C        -1.8938587568       -1.1410794786        0.4839298871
C        -2.5112849390        0.6887149227       -0.7731587226
C        -2.5112858980       -0.6887180723       -0.7731540163
H        -1.4313176063        0.0000079095        2.3865129315
H        -1.8275656578       -2.1833690752        0.8054650802
H        -2.8245358130       -1.3467721068       -1.5861973122
H        -2.8245338962        1.3467638943       -1.5862056449
H        -1.8275637956        2.1833739225        0.8054516624
 
16_start
21        
 
C        -2.0947933693        1.0998602954        0.5293481950
C        -2.1006400218       -0.1653802398        1.2070441817
C        -2.1012690661       -1.1967075557        0.2131414498
C        -2.1037735036       -0.5745026889       -1.0728021750
C        -2.0982755633        0.8496582340       -0.8755060589
Pd       -0.1069942588       -0.0025966255        0.0007348102
H        -2.1085107443       -2.2708027691        0.4063005375
H        -2.1085470738       -0.3141510776        2.2879288980
H        -2.0979740098        2.0805479278        1.0080528046
H        -2.1168959155       -1.0868641626       -2.0360768312
H        -2.1071157988        1.6038696858       -1.6640317364
C         1.2861880019        1.3574915950       -0.0043314371
C         1.2912426672       -1.3584293499       -0.0043702107
C         2.6664181774        1.2414276677       -0.0002770067
C         2.6710462396       -1.2362762819       -0.0002596244
C         3.3401946169        0.0038490246        0.0031435150
H         0.8805509611        2.3840381698       -0.0118529840
H         3.2792432399        2.1540703623       -0.0016163810
H         4.4374865403        0.0059160080        0.0055275680
H         3.2876762091       -2.1463665460       -0.0015231795
H         0.8915840782       -2.3873337099       -0.0119470506
 
16_ts
21        
 
C        -2.1272960447       -1.2827186042        0.2386996388
C        -2.5125165647       -0.4683904160       -0.9035416339
C        -2.4121915308        0.8742262102       -0.5273388021
C        -1.9653556414        0.9122662156        0.8630526828
C        -1.8970447915       -0.4398266084        1.3502887595
Pd       -0.1249544923        0.0904302184       -0.0796012324
H        -2.6116698661        1.7471590231       -1.1512187055
H        -2.7770437413       -0.8491297070       -1.8919072186
H        -2.0887340265       -2.3744468245        0.2488974743
H        -1.8696645757        1.8143091889        1.4714733827
H        -1.6393434615       -0.7491945871        2.3637151530
C         1.5160715978       -1.1753875886       -0.4544550948
C         1.4791029565        0.9294862460       -0.6259892963
C         2.7869824284       -1.2135577230        0.0294181059
C         2.6730054695        1.1278290316        0.1900170974
C         3.3743047297        0.0185598831        0.5475029856
H         1.1295945378       -2.0015391678       -1.0666714079
H         3.3770336553       -2.1382597837       -0.0198788421
H         4.2940774541        0.0405674366        1.1390203184
H         2.9442901052        2.1518954138        0.4764173589
H         1.4763359503        1.3994304459       -1.6311735802
 
21_end
45        
 
Ta        0.0240503078       -0.0663476211       -0.0761168823
N        -0.1534821429        0.6540915552        1.7994205457
N        -2.0130700561       -0.3128083114       -0.3072386263
N         2.0651017639        0.3700808427       -0.1645364554
N         0.3228550394       -2.0619474804       -0.1714906573
C        -1.1117676336        2.9732759780       -0.7889495511
H        -2.1276826347        2.5809939956       -0.9050956875
H        -0.9982690290        3.8996407488       -0.2158086013
C        -0.0411776372        2.3666371138       -1.3675384145
H         0.9422400937        2.8377891733       -1.2206195670
C        -0.0446007453        1.0560328391       -2.0426589350
H        -0.9903826441        0.8238592449       -2.5583635114
H         0.8079222805        0.8917377917       -2.7192376105
H        -3.6494376465        1.0600837520       -0.2622178926
C        -3.0769714416        0.3789318773        0.4059035865
H        -2.6596879294        0.9785724589        1.2288057941
H        -3.8087484417       -0.3461255637        0.8249502228
H        -3.3482046662       -1.7578746383       -1.1203505420
C        -2.5509666744       -1.0535370017       -1.4411635542
H        -3.0009788720       -0.3735559952       -2.1990117544
H        -1.7548677286       -1.6345304192       -1.9370083169
H         3.5045584931        1.8662027224       -0.6246406804
C         2.9918385687        0.9945996234       -1.0895030415
H         2.4836248307        1.3449890868       -1.9992881642
H         3.7926510830        0.2869794257       -1.4017734433
H         3.6207017743       -0.7848730677        0.7348478154
C         2.8066860073       -0.0819801566        1.0160566250
H         3.2767034784        0.7725731642        1.5502846771
H         2.1427507032       -0.6021090972        1.7260322679
H         0.7876993905        2.5047148103        1.4747075282
C         0.2035396121        1.9882935669        2.2517413098
H         0.8168405338        1.9403562638        3.1767103059
H        -0.6961504425        2.6038124566        2.4722968523
H        -1.6180930157        0.2191178049        3.2917968182
C        -0.6807364966       -0.1935469590        2.8592702651
H        -0.9094618157       -1.2003973506        2.4701453432
H         0.0497106638       -0.3038533063        3.6895195903
C        -0.6040378718       -3.0635998371        0.3508187768
H        -1.5195486927       -2.5798233124        0.7234331556
H        -0.1410848461       -3.6391087547        1.1809237469
H        -0.8895265055       -3.7930946557       -0.4366276782
H         1.2481520748       -3.4039510031       -1.5359419257
C         1.5191527744       -2.7012795290       -0.7200755076
H         2.0525066179       -3.2886893107        0.0579505054
H         2.2053531974       -1.9434754034       -1.1237838826
 
21_start
45        
 
Ta        0.0240060258        0.0664689134       -0.0760647998
N         0.3222175622        2.0621327869       -0.1717057088
N        -2.0132336466        0.3121716404       -0.3070376028
N         2.0651250999       -0.3694644342       -0.1644051045
N        -0.1533169019       -0.6542608796        1.7993862488
C        -0.0442182616       -1.0559191972       -2.0425662396
H        -0.9901318105       -0.8241377517       -2.5582424353
H         0.8082159565       -0.8910286647       -2.7191452740
C        -0.0401075023       -2.3666671690       -1.3677847423
H         0.9435807552       -2.8372029105       -1.2206592337
C        -1.1104882295       -2.9742665461       -0.7898144833
H        -2.1266358544       -2.5826464823       -0.9062282283
H        -0.9965521957       -3.9007758282       -0.2169805763
H        -3.0012308457        0.3731997936       -2.1987527741
C        -2.5516236179        1.0531190431       -1.4405918929
H        -1.7559212986        1.6348696684       -1.9361950265
H        -3.3493263421        1.7567824015       -1.1194160337
H        -3.8088358852        0.3437427502        0.8253692094
C        -3.0767092286       -0.3806336670        0.4057381321
H        -3.6488689234       -1.0616098940       -0.2628391653
H        -2.6590586100       -0.9807067313        1.2281518327
H         3.7930534376       -0.2859476959       -1.4010371577
C         2.9921365455       -0.9936897792       -1.0892872672
H         2.4841871331       -1.3437017143       -1.9993764159
H         3.5047116546       -1.8654854109       -0.6245992605
H         3.2761506627       -0.7718238986        1.5508872506
C         2.8063829686        0.0826880283        1.0163602520
H         3.6205528399        0.7854684906        0.7352856122
H         2.1422598956        0.6030133872        1.7260307975
H         2.2045101717        1.9437238007       -1.1243278008
C         1.5183340011        2.7015544872       -0.7205844505
H         2.0518038830        3.2890753247        0.0572904034
H         1.2471188233        3.4041227810       -1.5364792733
H        -0.8904588125        3.7931185302       -0.4365446645
C        -0.6047379001        3.0636048266        0.3508132334
H        -1.5201360630        2.5796439478        0.7235110477
H        -0.1417721340        3.6391374016        1.1809078186
C        -0.6813529350        0.1930905789        2.8590901257
H        -0.9107615553        1.1997231147        2.4697803984
H         0.0488995308        0.3040488755        3.6894349799
H        -1.6184776256       -0.2202076953        3.2915297539
H        -0.6945524541       -2.6045492508        2.4717478410
C         0.2047023747       -1.9881934465        2.2517678503
H         0.8174461981       -1.9398013729        3.1770875727
H         0.7897900865       -2.5040381212        1.4750011475
 
21_ts
45        
 
Ta        0.0260549746       -0.0000692987       -0.0725056750
N        -0.1279670703        1.6721607533        1.0879621273
N        -2.0274037147        0.0006378836       -0.3563505271
N         2.1052259921       -0.0002702384        0.0512753592
N        -0.1284954061       -1.6735170971        1.0860170003
C         0.0083536647        1.2657996240       -2.2416090692
H        -1.0648182510        1.4357439831       -2.3754528474
H         0.6458543848        2.1497650279       -2.3572388880
C         0.5835527340        0.0013765574       -2.4748433728
H         1.6709289787        0.0012415367       -2.6067467297
C         0.0078475158       -1.2631042711       -2.2429540141
H        -1.0653659080       -1.4324858825       -2.3772103262
H         0.6450255720       -2.1471667896       -2.3596476232
H        -3.1872370116        1.2324524127       -1.6503531263
C        -2.8292899670        1.1935067084       -0.5974286716
H        -2.2397502955        2.1013834940       -0.4026182927
H        -3.7315592867        1.2022229026        0.0501139641
H        -3.7322976078       -1.2005709470        0.0480922589
C        -2.8298342083       -1.1915181559       -0.5991750266
H        -3.1874975251       -1.2289474399       -1.6522524353
H        -2.2408495487       -2.0999693033       -0.4053434236
H         4.1978408291        0.0008471227       -0.3196987576
C         3.2386208786        0.0009471292       -0.8703922290
H         3.2429466475        0.8963091935       -1.5242750307
H         3.2436407632       -0.8933016722       -1.5257937662
H         3.1864496612       -0.8981795676        1.6653330985
C         2.5699343350       -0.0013654164        1.4448121325
H         3.1855466957        0.8956512775        1.6670444264
H         1.7136530323       -0.0024436981        2.1383290520
H         1.6168510776        2.5547084889        0.2999017747
C         0.7723866158        2.8124154385        0.9577239315
H         1.1752129889        3.1173347664        1.9475325960
H         0.2499225233        3.6942180205        0.5268976075
H        -1.7612006033        2.8523133040        1.8072640712
C        -1.1792938173        1.9386589602        2.0597466214
H        -1.8798263564        1.0909020586        2.1154762026
H        -0.7452740845        2.0971738325        3.0703510523
C        -1.1799994047       -1.9408698551        2.0573851413
H        -0.7461770676       -2.1003349867        3.0679240623
H        -1.7618690901       -2.8542754344        1.8039252696
H        -1.8805178959       -1.0931468055        2.1137535169
H         0.2491770806       -3.6951036881        0.5231511864
C         0.7717525815       -2.8137503203        0.9547491086
H         1.1745627254       -3.1195839828        1.9442805472
H         1.6162232919       -2.5555392959        0.2971319229
 
22_end
60        
 
Ta        0.5953334875       -0.1138321113       -0.0710475620
N         1.7389957187       -1.0326154557        1.3130201062
N         0.6471752275       -0.8905323992       -1.9443272269
N         1.9307293972        1.4113187883       -0.4265158251
N        -1.2261137462       -0.9069687477        0.5083629813
N        -0.8047149307        1.2545861956        0.5107366316
C         3.0156174864       -1.6582060641        1.0026634890
H         3.8488636334       -1.1984334498        1.5771997716
H         3.2487927475       -1.5484174934       -0.0703916835
H         3.0025573493       -2.7436308995        1.2391127643
C         1.3562147155       -1.1603598685        2.7112025582
H         0.3766517018       -0.6840639899        2.8797234161
H         2.0990152446       -0.6772349073        3.3816845185
H         1.2767965448       -2.2277285383        3.0128743250
H         2.7424850027       -0.6067316803       -2.0697105694
C         1.9064253549       -0.9875614465       -2.6798716488
H         2.1252735649       -2.0389186360       -2.9630387803
H         1.8738058949       -0.3896038431       -3.6164404008
H        -0.6219134014       -0.6714775717       -3.6429172975
C        -0.4834723955       -1.3265630530       -2.7551338608
H        -0.3240533281       -2.3600526840       -3.1318976478
H        -1.4079933879       -1.3016636376       -2.1616442750
C         1.7729477851        2.2891013856       -1.5818038013
H         1.4348879622        3.3071174655       -1.2891245724
H         1.0289386862        1.8719209493       -2.2817901819
H         2.7353968068        2.4070215366       -2.1250136115
H         2.5623413868        2.9471142831        0.9222278941
C         2.8888957028        1.9600152355        0.5231537396
H         3.8781624389        2.1187326884        0.0414704939
H         3.0180852556        1.2722305208        1.3736751174
C        -1.9119986027       -2.1815856850        0.6629436995
H        -2.7733131288       -2.2202534979       -0.0436106649
C        -0.9517867950       -3.3215911730        0.2966303673
H        -0.5372654540       -3.1762403888       -0.7144298106
H        -1.4688548221       -4.2964507901        0.3272612187
H        -0.1061800570       -3.3511480693        1.0066727528
C        -2.4723187371       -2.3841355070        2.0848624934
H        -2.9865639381       -3.3589078343        2.1617789580
H        -3.1998844068       -1.5997772788        2.3560246373
H        -1.6535774834       -2.3630674210        2.8262906173
H        -1.4012101040        4.6271511585        0.0691425409
C        -1.5601219104        3.5559139796       -0.1534088921
H        -2.6469107500        3.3656496631       -0.1294193967
H        -1.2007079850        3.3575814098       -1.1769146526
C        -0.7974476450        2.6747444166        0.8582086840
H         0.2621607631        2.9822393601        0.8079022483
C        -1.2747606087        2.9322497503        2.2987991071
H        -0.7060316493        2.3117361764        3.0133888103
H        -2.3483442578        2.7002358829        2.4202983427
H        -1.1319421538        3.9936568237        2.5688211120
H        -2.0860168600        0.3823775575        1.9750990389
C        -1.8885045624        0.3420057618        0.8776672670
C        -4.0036341127       -0.1483040394       -2.1231471648
H        -4.8282607099       -0.7484216873       -1.7160396582
H        -3.8928896831       -0.1367960477       -3.2138102686
C        -3.1704478018        0.5363416371       -1.3235589086
H        -2.3519219777        1.1193296901       -1.7678523722
C        -3.2501186269        0.5790896137        0.1742834796
H        -3.9791025229       -0.1676594718        0.5399779138
H        -3.6268462914        1.5665438447        0.5070113116
 
22_start
60        
 
Ta       -0.5614041259       -0.0034616225       -0.0788509050
N        -0.8881281028        0.4702815146        1.8958259647
N        -2.0073271290        1.1790478469       -0.8676171275
N        -1.4707837529       -1.7795033239       -0.3484466975
N         1.3503272492        1.1726882114        0.1674066967
N         1.3674949959       -1.0217228886        0.4514124353
C         0.0700240599        0.5101550812        2.9899567918
H         0.1978038402        1.5405850809        3.3857749841
H         1.0477591040        0.1336470973        2.6589700271
H        -0.2786153845       -0.1242071388        3.8328628145
C        -2.1902665930        0.9557607511        2.3500069066
H        -2.9136288775        0.9645178055        1.5191681414
H        -2.1168121710        1.9884728163        2.7575430711
H        -2.5944115392        0.3133195719        3.1621654603
H        -3.1191792819       -0.3200090967       -1.8367212976
C        -3.0347279366        0.7776627339       -1.8178469038
H        -4.0212581025        1.2090808097       -1.5447536469
H        -2.7919606576        1.1264418241       -2.8448886233
H        -1.6087783129        3.0865358987       -1.7392547856
C        -1.8925057948        2.6297793789       -0.7673058279
H        -2.8527205332        3.0866248679       -0.4468111018
H        -1.1244293309        2.9034104708       -0.0248276817
C        -1.0652211528       -2.8610113604       -1.2358703664
H        -0.7745950994       -3.7653750519       -0.6612230499
H        -0.2121656151       -2.5545950546       -1.8572653323
H        -1.9007862646       -3.1486148876       -1.9079539759
H        -2.2825574536       -3.0374343647        1.1734240325
C        -2.5725574860       -2.1854574434        0.5229290239
H        -3.4482724708       -2.5041969198       -0.0804608893
H        -2.8864548022       -1.3526460452        1.1707959461
C         1.8564474437        2.5339059385        0.0311097351
H         1.4097106278        2.9435788993       -0.8985890144
C         1.3709666718        3.3977457312        1.2109176026
H         0.2823500325        3.2949200488        1.3544651622
H         1.6050845796        4.4641278458        1.0428867810
H         1.8619445697        3.0727910946        2.1448830516
C         3.3830014060        2.6253646141       -0.1059683172
H         3.6768391646        3.6721298794       -0.2945882064
H         3.7499514567        2.0039982513       -0.9388344900
H         3.8864438607        2.3000076778        0.8226062599
H         3.7902164344       -3.4465089597        0.8216500474
C         3.4472830347       -2.4011838878        0.7354522892
H         3.7864110213       -1.8590069150        1.6374289140
H         3.9337234438       -1.9530142037       -0.1480307410
C         1.9189676164       -2.3640796812        0.6056795549
H         1.6576918694       -2.9351778552       -0.3087490191
C         1.2306204574       -3.0559737382        1.7937401098
H         0.1351574979       -2.9934133806        1.6840910638
H         1.5044956560       -2.5579962499        2.7410167734
H         1.5212746170       -4.1198684074        1.8581990568
H         3.1951244907        0.1205658312        0.4390273472
C         2.0975197818        0.0944413530        0.3650211871
C         0.3766056887        0.0308775377       -2.2339051522
H         0.3949142167        1.0913391114       -2.5489821621
H        -0.4721656706       -0.4643188978       -2.7539247015
C         1.6457875007       -0.6486638437       -2.5068814485
H         1.6193833982       -1.7511322984       -2.4849978965
C         2.8576907159       -0.0757458451       -2.7058118782
H         2.9671316809        1.0139662124       -2.7753886033
H         3.7644485306       -0.6762407212       -2.8428729467
 
22_ts
60        
 
Ta       -0.4818193253        0.1881822452       -0.0696947115
N        -1.3307046009        0.4629164470        1.7446622351
N        -2.0322677676       -0.8869289714       -0.8688006280
N        -0.6735582140        2.1179158254       -0.7009672251
N         0.7860668964       -1.5182060310        0.2901787486
N         1.5562512749        0.5308677798        0.3639957173
C        -2.2818378398       -0.4267138939        2.3987978470
H        -3.1311047428        0.1498884124        2.8239455754
H        -2.6753943107       -1.1576179762        1.6768320601
H        -1.8064973032       -0.9847761745        3.2334763400
C        -0.8275437818        1.4808698489        2.6619052400
H        -0.1532773480        2.1741228873        2.1338813744
H        -1.6648439232        2.0699533092        3.0935769922
H        -0.2671626483        1.0266833602        3.5060403607
H        -3.2701868209        0.7508941191       -0.3223704362
C        -3.3145415652       -0.1814373342       -0.9092531332
H        -4.1286250910       -0.8073058996       -0.4842719754
H        -3.5988965514        0.0844166207       -1.9492051389
H        -2.3452776063       -1.9593987719       -2.6760326293
C        -2.1192261019       -2.1364002810       -1.6023908036
H        -2.9287478224       -2.7808649002       -1.1975722231
H        -1.1749416197       -2.6953541379       -1.5411754763
C         0.2301110964        2.8128525503       -1.6087481713
H         0.6375129006        3.7352359842       -1.1414650095
H         1.0702443181        2.1605160407       -1.8819959211
H        -0.2940944712        3.1188494334       -2.5389362508
H        -1.3423908900        3.9369437206        0.1782885467
C        -1.7518969319        3.0078851001       -0.2735332656
H        -2.3885275499        3.3103372049       -1.1317803964
H        -2.3900178731        2.5149527890        0.4766209488
C         0.7603855687       -2.9773044340        0.3260065565
H         0.6550139171       -3.3617972715       -0.7151319444
C        -0.4616663238       -3.4368005325        1.1357055551
H        -1.3780487107       -2.9466872186        0.7723740147
H        -0.5935331597       -4.5308579365        1.0653396289
H        -0.3314470062       -3.1631559290        2.1975628226
C         2.0417063904       -3.5943843801        0.9103024277
H         1.9437873807       -4.6934046038        0.9360511701
H         2.9333669078       -3.3501994448        0.3097583152
H         2.2072900730       -3.2406810693        1.9439629287
H         4.2567725920        2.6786219640        0.1245126358
C         3.6455784893        1.8212531999       -0.2094902996
H         4.2952661718        0.9295262461       -0.2336270169
H         3.3034321377        2.0237586830       -1.2364814956
C         2.4582209170        1.6143122288        0.7483673254
H         1.8422324461        2.5320549684        0.7231849913
C         2.9615150092        1.4272934733        2.1947594882
H         2.1152768353        1.2994889179        2.8887544387
H         3.6070903750        0.5341591750        2.2750255241
H         3.5562126863        2.3004198644        2.5179803685
H         2.8570603101       -1.1505053829        0.8281272022
C         1.9503638568       -0.7925953992        0.3169468078
C         0.5486693339       -0.4845960263       -2.4835221812
H         0.1526090495       -1.5049327301       -2.5096726909
H        -0.0134511366        0.2439000132       -3.0841615279
C         1.9272645802       -0.3184810993       -2.3260837600
H         2.3369395521        0.6753055171       -2.5594532631
C         2.7796927216       -1.1991785792       -1.6397848049
H         2.5367024733       -2.2689058042       -1.6285008269
H         3.8514717619       -0.9716952785       -1.5930307915
 
23_end
53        
 
C         2.2771136644        0.1579836974       -1.1394779501
C         2.3428868197       -1.0265171670       -0.3200160325
C         1.1732167397       -1.8148023858       -0.5851899922
C         0.4268240500       -1.1600711483       -1.6524746748
C         1.1182931531        0.0279798525       -2.0074736436
W         0.4791754171        0.2432882231        0.3513223451
C        -2.3041952454        1.6537651292       -0.0463581795
C        -0.9351003174        1.9552785877        0.6010489597
H        -1.0230766728        2.2653457070        1.6524585859
C         0.2592575942        2.3933258506       -0.0901221453
H         0.2046702464        2.6127243380       -1.1648452491
H         0.9559360524        3.0528325539        0.4438067917
C        -3.4056038618        2.5066195183        0.6270359274
H        -3.4466781429        2.3012424897        1.7107311629
H        -4.4027751393        2.2966304518        0.1990361773
H        -3.1850956335        3.5795497477        0.4865710579
N         1.2805973200        0.4467334099        1.9578059773
O         1.9847175220        0.4721741961        2.9400205261
C        -2.2866752220        1.9476370910       -1.5600737968
H        -1.5109024800        1.3469961151       -2.0616545878
H        -2.0709706457        3.0144400325       -1.7387941529
H        -3.2572436070        1.7084936461       -2.0271215817
C         3.4598860829       -1.3889347261        0.6169773018
H         3.8783453987       -0.4992067206        1.1132644438
H         4.2766735472       -1.8866908498        0.0604423419
H         3.1162878125       -2.0776840898        1.4046933166
C         0.9120955802       -3.2016127718       -0.0599732614
H         1.1755957393       -3.2919411923        1.0070875384
H         1.5139565895       -3.9457317906       -0.6171790923
H        -0.1467496814       -3.4801231024       -0.1752541959
C        -0.7989461908       -1.7237921805       -2.3152827227
H        -1.4825291422       -2.1783590518       -1.5802525219
H        -0.5213840011       -2.5089466811       -3.0446049296
H        -1.3614325008       -0.9458514080       -2.8553219078
C         0.8398377231        0.9176715855       -3.1845840795
H        -0.1528382364        0.7252986134       -3.6207715728
H         1.5923466253        0.7292260749       -3.9737879612
H         0.9033380325        1.9884785609       -2.9275347972
C         3.3360792192        1.2195711019       -1.2538634950
H         2.8945365693        2.1969957607       -1.5079518058
H         4.0729036061        0.9653059861       -2.0410778251
H         3.8833935330        1.3371534348       -0.3047753276
C        -2.6114260877        0.1573658816        0.1674217915
C        -1.7207476453       -0.6363836353        0.9357845613
C        -3.7274469040       -0.4831281307       -0.4023066517
C        -1.9893342155       -1.9964384518        1.1987334493
H        -1.0103235206       -0.1099388238        1.6513400428
C        -3.9776401152       -1.8436967207       -0.1710895350
H        -4.4224051589        0.0890472197       -1.0260740868
C        -3.1154766937       -2.6050001699        0.6378399002
H        -1.3102243401       -2.5594058603        1.8455218682
H        -4.8619531836       -2.3130606123       -0.6156591028
H        -3.3279948113       -3.6616693963        0.8300065424
 
23_start
53        
 
C         2.3078597517       -1.0036018839        0.0794982361
C         1.2062811715       -1.9354950242        0.1462309947
C         0.4362106360       -1.6226509020        1.3155541163
C         1.0430892347       -0.4926829993        1.9753062789
C         2.2082609915       -0.1256284761        1.2217107581
W         0.3552280484        0.2004688264       -0.2896812041
C        -0.8651034251        2.5111730200       -0.0615189627
C         0.1249000053        2.4263717143       -1.0468280793
H        -0.2016098159        2.4282016336       -2.0934747988
C         1.4928397984        2.0987777129       -0.7370673491
H         1.9313149416        2.5465518431        0.1634553700
H         2.1913176570        2.0428970525       -1.5807279571
C        -2.2969409993        2.7464791732       -0.4800570225
H        -2.4869955554        2.3628792555       -1.4949259950
H        -3.0034296903        2.2535368856        0.2077839763
H        -2.5135437833        3.8337403311       -0.4642800883
N         0.3033450746       -0.2213932094       -2.0368177760
O         0.4250767989       -0.6770498439       -3.1469176445
C        -0.5486130797        2.8682186425        1.3773162337
H         0.5010266201        2.6770423592        1.6501517426
H        -0.7482768179        3.9486018085        1.5330032116
H        -1.1975389147        2.3218053522        2.0820770346
C         0.9572019730       -3.0899792082       -0.7844493512
H         1.2759965950       -2.8555304299       -1.8121493927
H         1.5111562103       -3.9869964539       -0.4485034699
H        -0.1145922201       -3.3433362508       -0.8165828383
C        -0.6768167717       -2.4727589854        1.8564173034
H        -1.3475828404       -2.8233483617        1.0567176529
H        -0.2416173625       -3.3581409781        2.3585781875
H        -1.2896563904       -1.9296438903        2.5899058605
C         0.6477626648        0.0606530993        3.3163544532
H        -0.4434760410        0.0246726845        3.4669021125
H         1.1117441142       -0.5264962178        4.1322815566
H         0.9718970149        1.1066459424        3.4380122768
C         3.2424104743        0.8739505879        1.6546117540
H         2.7906572156        1.7418695589        2.1638628813
H         3.9420304777        0.4008843139        2.3697129238
H         3.8335410777        1.2451686582        0.8030955766
C         3.4128034442       -1.0245675072       -0.9413380890
H         3.8816670070       -0.0325512624       -1.0429530062
H         4.2021731115       -1.7447325291       -0.6524249977
H         3.0323748768       -1.3181014139       -1.9330106150
C        -1.7853243822       -0.2632531403       -0.0361489170
C        -2.5048589699       -0.8960813786       -1.0799837113
C        -2.5002901837       -0.0475941322        1.1669554167
C        -3.8465312551       -1.2863738214       -0.9293359107
H        -2.0114853698       -1.0896374171       -2.0387012271
C        -3.8394318301       -0.4310659620        1.3303945578
H        -1.9977684510        0.4338232641        2.0155117892
C        -4.5225199865       -1.0567699610        0.2769140088
H        -4.3655518577       -1.7718898437       -1.7644136785
H        -4.3494410527       -0.2429359837        2.2828196464
H        -5.5684519260       -1.3606658038        0.3957103226
 
23_ts
53        
 
C         2.4351913790       -0.7364714451        0.0171033386
C         1.4626874022       -1.8048310740        0.1251525498
C         0.6594272559       -1.5546063442        1.2758237272
C         1.1449982228       -0.3451435532        1.9226427941
C         2.2552578597        0.1382780282        1.1507614820
W         0.3751115959        0.2741812346       -0.2785834947
C        -1.6393466129        1.8885071413       -0.0064968596
C        -0.4667386848        2.2466682118       -0.8393742820
H        -0.6479201587        2.3692016558       -1.9123193099
C         0.8723850468        2.4109949008       -0.3281193780
H         1.0099091465        2.7948859153        0.6938140228
H         1.6282713808        2.7776112332       -1.0331703201
C        -2.9492040710        2.3712709350       -0.6558491213
H        -3.0046752006        2.0749018287       -1.7144395804
H        -3.8261613916        1.9601392678       -0.1273263425
H        -2.9758122676        3.4757479178       -0.6059087943
N         0.4775198049       -0.1823482461       -2.0302001890
O         0.8124215895       -0.7133641805       -3.0687136727
C        -1.5557791690        2.3993195109        1.4381868918
H        -1.4075794425        3.4924724770        1.4124554793
H        -2.4861149230        2.1878741991        1.9887782481
H        -0.7167574413        1.9536892981        1.9964461389
C         1.3603279202       -2.9869539628       -0.7972835257
H         1.4083128136       -2.6767306215       -1.8542945285
H         2.1902189541       -3.6945495714       -0.6106341054
H         0.4124113070       -3.5264442081       -0.6437064925
C        -0.3482836771       -2.5179543829        1.8378562827
H        -1.0441283904       -2.8855433110        1.0673279262
H         0.1777148154       -3.3908704087        2.2691716060
H        -0.9475364650       -2.0613571176        2.6383068797
C         0.7411459529        0.1512321022        3.2846800251
H        -0.3271800703       -0.0266987604        3.4893775973
H         1.3167179111       -0.3654377338        4.0780760977
H         0.9296401402        1.2319960759        3.3983232247
C         3.1714176305        1.2644543978        1.5352425530
H         2.6503615740        2.0326246395        2.1291656111
H         4.0057978801        0.8765813907        2.1503096791
H         3.6041342864        1.7549384446        0.6492318079
C         3.5171541766       -0.6515082913       -1.0245037241
H         3.9393606759        0.3649771663       -1.0755804681
H         4.3425025752       -1.3511677392       -0.7908049195
H         3.1250159060       -0.9055791273       -2.0228390713
C        -1.9441785767        0.1093302017        0.0479811365
C        -2.4694401778       -0.4682643758       -1.1518575464
C        -2.5153938613       -0.3474618637        1.2684932581
C        -3.4111429921       -1.4972234569       -1.1198215444
H        -2.1132187551       -0.0983902404       -2.1181311259
C        -3.4972143581       -1.3438685857        1.2976790432
H        -2.1665558053        0.0724517064        2.2157538653
C        -3.9379260196       -1.9408806705        0.1077980228
H        -3.7533831302       -1.9455850225       -2.0588854012
H        -3.9076783987       -1.6698412919        2.2600799657
H        -4.6976072976       -2.7291801312        0.1316277463
 
26_end
33        
 
Os        0.0069468353       -0.0412343006        0.0407824928
H        -1.3403912870       -4.1122207292        1.5797185430
H        -0.9717095863       -3.5312076720        1.2559183983
P         2.3321359787       -0.3043234547       -0.0482497232
P        -2.3233438111       -0.2661819017       -0.0628193991
C        -3.2887749176        1.1946311557       -0.6577907740
H        -4.3734731339        0.9887150538       -0.6902308551
H        -3.0918789216        2.0490679376        0.0108543214
H        -2.9327789034        1.4623291966       -1.6665457483
C        -2.9157958662       -1.6095632956       -1.1838566312
H        -2.4999868100       -2.5672359129       -0.8322794073
H        -4.0189675808       -1.6607375350       -1.2084626100
H        -2.5305749371       -1.4176803753       -2.1987571923
C        -3.1883257431       -0.6789025674        1.5243646896
H        -3.0067444194        0.1272944620        2.2551790839
H        -4.2765906690       -0.7951076168        1.3736481708
H        -2.7710937138       -1.6177400845        1.9243038108
C         2.9061433883       -1.5310330877       -1.3049646898
H         4.0066795563       -1.6259127045       -1.3063638937
H         2.4412708042       -2.5040764829       -1.0791002221
H         2.5608668577       -1.2060730392       -2.3001907033
C         3.3579091538        1.1802780738       -0.4533022860
H         3.1764640100        1.9583580904        0.3067159592
H         4.4357303492        0.9419092830       -0.4918170350
H         3.0313092156        1.5756677794       -1.4295186049
C         3.1465593644       -0.9282534671        1.4958506484
H         2.6875133417       -1.8920949856        1.7720281885
H         4.2341091965       -1.0631242787        1.3559698523
H         2.9723941604       -0.2092618526        2.3143362788
C         0.0116636311        1.8665944751        0.0758054942
O         0.0186053459        3.0406900964        0.1348940164
H         0.0172295068       -1.7841113699        0.1080345679
H         0.0121488555        0.0405376121       -1.5488982122
 
26_start
33        
 
Os       -0.0002925768       -0.0306675200       -0.1619418858
H        -0.4544233337       -0.0350555594       -1.9036406773
H         0.4369427127       -0.0401178591       -1.9070097697
P        -2.3163778772       -0.3356435094        0.1248568045
P         2.3159661267       -0.3378034622        0.1238889410
C         3.3044015901        1.1405353357        0.6253285251
H         4.3683592108        0.8897317170        0.7836066060
H         3.2175929859        1.9122408253       -0.1574269385
H         2.8764382605        1.5476994923        1.5562847123
C         2.7331541686       -1.5562503550        1.4444824751
H         2.2608113661       -2.5188933432        1.1911489292
H         3.8254779211       -1.6835739984        1.5462600230
H         2.3054157862       -1.2022677971        2.3962744597
C         3.2782543281       -0.9841893363       -1.3159981582
H         3.2197717766       -0.2562119107       -2.1425547411
H         4.3372879167       -1.1589817027       -1.0548487501
H         2.8172824860       -1.9287831532       -1.6489668241
C        -2.7385050321       -1.4178019400        1.5578423286
H        -3.8296720712       -1.5639285890        1.6461573544
H        -2.2357311814       -2.3884474347        1.4196832212
H        -2.3459346191       -0.9534061045        2.4767744932
C        -3.3418029511        1.1670680764        0.4494506316
H        -3.2548589190        1.8524868082       -0.4099303324
H        -4.4037087520        0.9124536978        0.6152672941
H        -2.9401901627        1.6807598227        1.3385635114
C        -3.2377008043       -1.1480867903       -1.2562822026
H        -2.7518749689       -2.1120772291       -1.4799335689
H        -4.2981830106       -1.3158617310       -0.9964780614
H        -3.1767740457       -0.5098216617       -2.1538110209
C         0.0038113402        1.8814222027        0.0203362436
O         0.0046320640        3.0440248575        0.1685762180
H        -0.0089164855       -1.7569497189       -0.2355001191
H         0.0105533382       -0.2212069797        1.4853023654
 
26_ts
33        
 
Os        0.0005936951       -0.0559510785        0.0198416902
H         0.1697687834       -0.1804170766        3.9797977314
H        -0.0203932961        0.5497501269        3.9091147782
P         2.3271090310       -0.3079597980       -0.0454271179
P        -2.3247115821       -0.3154102072       -0.0440461218
C        -3.3338860720        1.1120336873       -0.6480740852
H        -4.4150665035        0.8858739626       -0.6474436026
H        -3.1360975763        1.9863416086       -0.0058960911
H        -3.0091041049        1.3614789051       -1.6719555527
C        -2.9204783342       -1.6955653312       -1.1179339434
H        -2.4742265315       -2.6355347411       -0.7557343500
H        -4.0226774125       -1.7691975883       -1.1117878446
H        -2.5661586019       -1.5204512219       -2.1470747719
C        -3.1403542606       -0.7087877794        1.5743843642
H        -2.9515974193        0.1138984746        2.2846942046
H        -4.2302175715       -0.8472887909        1.4579669385
H        -2.6932996331       -1.6313079790        1.9809598189
C         2.9249592122       -1.5422556938       -1.2836117997
H         4.0251190818       -1.6391664396       -1.2620540877
H         2.4536464121       -2.5131433300       -1.0617671843
H         2.6007874038       -1.2219452873       -2.2874096637
C         3.3575569381        1.1756793967       -0.4435453075
H         3.1641429924        1.9574982007        0.3096761455
H         4.4361932491        0.9386174208       -0.4647709490
H         3.0450631356        1.5658522093       -1.4264749926
C         3.1161670931       -0.9187318917        1.5170808945
H         2.6609391724       -1.8866836248        1.7848692053
H         4.2079409591       -1.0417677522        1.4013046035
H         2.9152155741       -0.2002968992        2.3299309774
C        -0.0115757005        1.8517017185       -0.0472958212
O        -0.0173013183        3.0273976582       -0.0549525292
H         0.0198287553       -1.7941258986        0.1648041425
H        -0.0013612027       -0.0662468741       -1.5719596578
 
27_end
39        
 
Os        0.0600777626       -0.2563012245        0.2391806515
H        -0.1154836561        1.3581415691       -0.4110554476
H        -0.0130209138        0.8158778213        1.7166944168
P         2.3939421712        0.0921022482        0.1853875835
P        -2.2975601154       -0.3047393477        0.2301298623
C        -3.1695504447       -1.8433601536        0.7629721665
H        -4.2675673008       -1.7422507900        0.6955139881
H        -2.8314695733       -2.6754011411        0.1232000728
H        -2.8785452543       -2.0730066365        1.8013480703
C        -3.0748724890        1.0142026498        1.2605932397
H        -2.6798707790        1.9774499776        0.8921586526
H        -4.1761390218        0.9997820660        1.1803895452
H        -2.7834032145        0.8821454588        2.3161530903
C        -3.0297033955        0.0282465138       -1.4305353064
H        -2.7092837096       -0.7585066675       -2.1333105729
H        -4.1326589760        0.0612232747       -1.3907178608
H        -2.6340648255        0.9934020833       -1.7862693140
C         3.0279625658        1.3143026135        1.4161541880
H         4.1160351937        1.4662475020        1.3066827642
H         2.5025941392        2.2700826263        1.2533600470
H         2.8114268926        0.9542580448        2.4360656211
C         3.4896054211       -1.3708802434        0.4508648793
H         3.2477015146       -2.1304522596       -0.3110339469
H         4.5593730947       -1.1036988041        0.3829369014
H         3.2717135985       -1.8013056183        1.4421181947
C         3.0031781904        0.7784175004       -1.4129682842
H         2.4557889207        1.7129062680       -1.6175346059
H         4.0900086807        0.9710219564       -1.3843564327
H         2.7771745031        0.0595126977       -2.2180847551
C         0.1316133818       -1.1012790583       -1.4366909011
O         0.1830646248       -1.6407415313       -2.4740499133
H        -2.1656613168        3.5592164881       -1.2033673303
H        -1.5091998609        4.0642147248        0.2753114515
H         0.8627525200        3.2359413853       -0.2591929209
H         0.0514907720        2.5938288639       -2.0880911574
B        -0.1034209059        2.9362341504       -0.9345084825
N        -1.3528163763        3.5595068745       -0.5930470445
H         0.0556276138        0.0068615579        2.0291346554
H         0.2068017377       -1.7824618937        0.9771505972
 
27_start
39        
 
Os       -0.0200259679       -0.0643231288        0.0820989557
H        -0.2265914148        1.0023659464       -1.4626052814
H         0.0544261195        2.6157458323        0.3039496115
P         2.3201832958       -0.0548222643        0.3158223808
P        -2.3543748031       -0.0433206703        0.2611731663
C        -3.0014321241       -0.2622293527        1.9783690542
H        -4.1044479166       -0.2134564162        2.0140895441
H        -2.6574229627       -1.2385339525        2.3567783444
H        -2.5674278112        0.5240787348        2.6175048148
C        -3.2470589084        1.4978145679       -0.2684569265
H        -2.9859876036        1.7214057078       -1.3171517564
H        -4.3431382497        1.3921420598       -0.1803847250
H        -2.9190978855        2.3341851939        0.3731220973
C        -3.2856355335       -1.3378294163       -0.6748149974
H        -2.9143685737       -2.3291888389       -0.3668009551
H        -4.3738053426       -1.2760457530       -0.4958007081
H        -3.0787246234       -1.2157655317       -1.7510498194
C         3.1235838064        1.5085725014        0.8961327236
H         4.2145192958        1.3851053006        1.0172723336
H         2.9292880874        2.3015670982        0.1551711094
H         2.6721758834        1.7984649969        1.8593278280
C         2.9561709118       -1.2789267719        1.5467421430
H         2.6190606469       -2.2839572338        1.2440921549
H         4.0586597242       -1.2588210056        1.6150719685
H         2.5145666445       -1.0514988855        2.5306630637
C         3.3176966140       -0.4737040088       -1.1834866853
H         3.0892549125        0.2578775918       -1.9753245174
H         4.4015035399       -0.4699939842       -0.9703991179
H         3.0129268061       -1.4733834261       -1.5356459953
C         0.0455731440       -1.6518763020       -0.9585286999
O         0.0893485763       -2.6616354655       -1.5570844424
H        -0.9919160668        3.4622080443       -0.6916699993
H         0.5791153472        3.9911442763       -0.5910640991
H         1.6136212347        2.0169073536       -1.7682644368
H        -0.0895454283        2.4163703080       -2.8073609623
B         0.4013395457        2.0786526259       -1.7421684770
N        -0.0167145219        3.1552887922       -0.6010070123
H        -0.0811120360        1.3074722605        1.1920471652
H        -0.0455645228       -0.9619185192        1.4507993232
 
27_ts
39        
 
Os        0.0257978820       -0.1149922197        0.1863870232
H        -0.0546390498        1.0145886304       -1.1885415832
H        -0.1899930098        1.6211253776        0.9202633876
P         2.3821108201        0.0642409723        0.1537222640
P        -2.3391423499       -0.1424832252        0.1679089783
C        -3.1546880569       -1.6739688108        0.7932173074
H        -4.2553358753       -1.6022573663        0.7378955670
H        -2.8096566635       -2.5299170135        0.1891916044
H        -2.8401595503       -1.8401144955        1.8363777097
C        -3.1136532790        1.2081838553        1.1544113312
H        -2.6567563528        2.1567792058        0.8202608316
H        -4.2091263648        1.2346990776        1.0205625302
H        -2.8761725793        1.0556330477        2.2207202607
C        -3.0853506017        0.0732023276       -1.5038176849
H        -2.7673442713       -0.7674277119       -2.1430664024
H        -4.1881577949        0.1077143441       -1.4592775304
H        -2.6901872314        1.0037210821       -1.9431786290
C         3.0690708399        1.6159433808        0.8797238332
H         4.1695340179        1.6446783965        0.7960475781
H         2.6345274728        2.4702152575        0.3344553789
H         2.7813517404        1.6814451190        1.9424656032
C         3.3255056386       -1.2626233567        1.0230395652
H         3.0473849470       -2.2352229110        0.5838544835
H         4.4166202768       -1.1150483927        0.9359588473
H         3.0302336056       -1.2699193920        2.0849974353
C         3.1079746645        0.0476445853       -1.5404418428
H         2.6562823872        0.8749505215       -2.1118736576
H         4.2063401464        0.1579655251       -1.5141381175
H         2.8436018993       -0.9044985509       -2.0300341193
C         0.1000610396       -1.6862972052       -0.8166556832
O         0.1439059234       -2.6839681002       -1.4291679288
H        -1.6011896950        3.6931060847       -0.7888716936
H        -0.1668873519        3.9726813965       -0.0248638940
H         1.1762772343        2.6090139495       -1.5867607822
H        -0.6170496505        2.2645039709       -2.5579575694
B        -0.0287901765        2.4144069016       -1.4960350514
N        -0.7404576067        3.2496220905       -0.4632395811
H         0.0240468327        1.1348005185        1.5613847668
H         0.0570782026       -1.0766673253        1.5640893469
 
28_end
51        
 
C        -3.0482957870       -0.4038721823       -1.1776012731
C        -2.2579849818       -0.0396507535       -0.0562586745
C        -2.9645726413        0.2563505417        1.1374493319
C        -4.3649269965        0.1939436107        1.2077432402
C        -5.1188868790       -0.1627388426        0.0788720799
C        -4.4499979599       -0.4592061649       -1.1182673875
Ir       -0.2232736350        0.0638738184       -0.2444084496
P         0.1414183908       -2.2199880337       -0.3098583888
C         1.9151798124       -2.2836713907       -0.2669870160
C         2.6281495907       -1.0691370983       -0.4369840640
N         1.9297860439        0.1403327111       -0.4732957343
C         2.5954923247        1.3302604150       -0.5157096789
C         3.9878372717        1.4059570966       -0.5133954667
C         4.7231302757        0.1973811135       -0.5120030454
C         4.0612778175       -1.0166194064       -0.4884274406
C         1.7536878159        2.5866407476       -0.6390830258
P         0.0175464411        2.3348468149        0.0040931950
H         4.6162111601       -1.9596457519       -0.4832831831
H         4.4870072246        2.3778591963       -0.5444297180
H         5.8183896569        0.2236627966       -0.5336227808
H         2.2570087193        3.4527480640       -0.1746364204
H         1.6317215676        2.8244856420       -1.7145420337
H         2.1981868669       -1.9522151665        1.6640970780
H         2.4641895598       -3.2291859650       -0.3578997805
H        -2.5555750578       -0.6510268902       -2.1296500429
H        -5.0220357951       -0.7414154480       -2.0107552230
H        -6.2121828470       -0.2108827355        0.1318198838
H        -4.8727829444        0.4280881067        2.1516706087
H        -2.4005064016        0.5432572656        2.0344207586
H        -0.0357952939        0.0134618451        1.3063527152
O         0.3228518815        0.0038020569        3.1568520499
H        -0.4026033776       -0.5796893838        3.4418779369
H         1.0962168671       -0.6199761763        3.0018056771
O         2.3799332705       -1.6248649606        2.5959821503
H         3.1601291195       -1.0552109190        2.4636793026
C         0.0023865265        2.9769917241        1.7271772891
H         0.4537164584        3.9823238543        1.7904684645
H        -1.0490647482        3.0230541140        2.0586636085
H         0.5248100197        2.2581862556        2.3785143716
C        -0.9824958143        3.5743743717       -0.9256399140
H        -2.0265669893        3.4997848318       -0.5782854510
H        -0.6129151513        4.6034716173       -0.7711745296
H        -0.9579328990        3.3286739990       -2.0002180608
C        -0.4951961567       -3.1721032204       -1.7664923232
H        -0.1442622029       -4.2186568524       -1.7305050300
H        -1.5986178329       -3.1523478009       -1.7659875233
H        -0.1231971890       -2.6992634360       -2.6900522479
C        -0.5448577739       -3.1893211653        1.1036414352
H        -1.6466906896       -3.1579699272        1.0580702075
H        -0.1970141851       -4.2367763041        1.0793433999
H        -0.2122615027       -2.7160993100        2.0404834214
 


28_start
51        
 
C        -3.0362459233        0.7260904037       -1.0458348626
C        -2.2102352032        0.0165872729       -0.1328400581
C        -2.8951017852       -0.7757277922        0.8284351714
C        -4.2960723478       -0.8426458497        0.8885437135
C        -5.0796242438       -0.1290943231       -0.0311196539
C        -4.4373412254        0.6523321232       -1.0043560950
Ir       -0.1662698578        0.1203621722       -0.2068189645
P         0.1956716960       -2.0647858206       -0.7624991488
C         1.9469183633       -2.2653252612       -0.1601951343
C         2.7020080692       -0.9650497539       -0.2450560772
N         1.9640455635        0.1960409388       -0.2473382913
C         2.6245435157        1.4006452994       -0.2355374595
C         4.0213338250        1.4692430773       -0.2025794180
C         4.7782320457        0.2912040550       -0.2217399174
C         4.1022256459       -0.9337282846       -0.2535180477
C         1.7784816055        2.6496407449       -0.3169951444
P         0.0361055475        2.3271317863        0.2887030004
H         4.6529795786       -1.8790819714       -0.2606048456
H         4.5071835821        2.4494521872       -0.1830251365
H         5.8718973610        0.3278050262       -0.2107542068
H         2.2727904409        3.5014227232        0.1834476942
H         1.6577020765        2.9212512165       -1.3843491998
H         1.8040022218       -2.5317462145        0.9135534844
H         2.5023164101       -3.0880860345       -0.6448023625
H        -2.5651344167        1.3478965361       -1.8183860928
H        -5.0336796350        1.2124183930       -1.7357852620
H        -6.1734550143       -0.1834216116        0.0077372450
H        -4.7789366507       -1.4633526306        1.6538404515
H        -2.3109384786       -1.3612501156        1.5512205789
H         0.0317217380       -0.2298011539        1.8625296395
O         0.0493211132       -0.4008087311        2.8807156828
H        -0.8956735621       -0.3135459454        3.1089780244
H         0.5668889099       -2.0267550558        2.8899607968
O         0.8959738724       -2.9659819803        2.7751211043
H         1.6428779563       -3.0209563370        3.3957059507
C         0.0361894687        2.8671410170        2.0558785954
H         0.4702632499        3.8750951949        2.1800612331
H        -1.0097608977        2.8740990621        2.4082414369
H         0.5881678878        2.1238162207        2.6533486723
C        -0.9444921473        3.6577647848       -0.5327946521
H        -1.9983381582        3.5430274926       -0.2289430124
H        -0.5860247123        4.6658855752       -0.2589504392
H        -0.8859622278        3.5234766193       -1.6252689415
C         0.2473226806       -2.4516279976       -2.5687105457
H         0.6360823597       -3.4684596664       -2.7566064187
H        -0.7738216400       -2.3651917400       -2.9768162194
H         0.8861694238       -1.7072949081       -3.0715059775
C        -0.6874695767       -3.5019034404       -0.0291498336
H        -1.7695957578       -3.3683263804       -0.1919846674
H        -0.3540063562       -4.4501740200       -0.4863155295
H        -0.4696268597       -3.5192469645        1.0516606529
 
28_ts
51        
 
C        -3.0533989644       -0.5893598010       -1.0770248376
C        -2.2429546927        0.0174541887       -0.0814242262
C        -2.9339093306        0.7051213021        0.9491175518
C        -4.3345658445        0.7809880300        0.9876956494
C        -5.1063063125        0.1781497067       -0.0176944027
C        -4.4546809586       -0.5060508834       -1.0549258839
Ir       -0.2051524562       -0.1005543573       -0.1992411673
P         0.1944186967        2.1401367111       -0.5930969905
C         1.9571487651        2.2273373003       -0.1372442438
C         2.6780062602        0.9686760184       -0.3295555698
N         1.9550905726       -0.2072200477       -0.3412697119
C         2.5957687691       -1.4124087758       -0.3637493062
C         3.9901937933       -1.5019330808       -0.3791324684
C         4.7455625638       -0.3165582784       -0.4056350982
C         4.0920443877        0.9111624881       -0.3892819678
C         1.7302647632       -2.6532546500       -0.4316582509
P         0.0159955028       -2.3361638392        0.2483045658
H         4.6562903034        1.8482814200       -0.3961348232
H         4.4728550158       -2.4830801612       -0.3912392845
H         5.8394541172       -0.3600931381       -0.4361583862
H         2.2311463314       -3.5158738990        0.0422676225
H         1.5708757960       -2.9156384304       -1.4964322672
H         1.8113396100        2.3656507815        1.1782612051
H         2.5109902153        3.1159745946       -0.4832767939
H        -2.5750464849       -1.1436421661       -1.8973728282
H        -5.0414141736       -0.9841606441       -1.8491431030
H        -6.1999736985        0.2394194130        0.0077359656
H        -4.8276817213        1.3188840816        1.8068490897
H        -2.3572404233        1.1958149522        1.7437634293
H         0.0527920225        0.1163436251        1.3860680146
O         0.3902158702        0.2882205824        2.8947315860
H        -0.4921900768        0.5284086328        3.2337818639
H         0.9002478490        1.2440773019        2.7693778133
O         1.4670831740        2.4883474191        2.4606217347
H         2.2885654104        2.6308906005        2.9650749364
C         0.0773842847       -2.8348595555        2.0181064867
H         0.5415406279       -3.8278653509        2.1487971529
H        -0.9586206702       -2.8596899664        2.3976753008
H         0.6221428448       -2.0560677900        2.5771489882
C        -1.0072139988       -3.6534020095       -0.5392472567
H        -2.0479096880       -3.5297468134       -0.1960431455
H        -0.6479910343       -4.6650172590       -0.2805811148
H        -0.9887911542       -3.5217306200       -1.6337743234
C        -0.0052415175        2.6917180074       -2.3477236739
H         0.3958407680        3.7110794456       -2.4876279120
H        -1.0764942498        2.6780928487       -2.6132837223
H         0.5343907699        1.9930221884       -3.0080355641
C        -0.6331012815        3.4606557987        0.3800609763
H        -1.7254235865        3.3293663648        0.3141892849
H        -0.3513069813        4.4587684166        0.0008575917
H        -0.2845478106        3.3552737914        1.4217326833
 
29_end
53        
 
C         4.0807281742        1.1192697175       -0.0219611580
C         2.6817619962        1.0608600823       -0.1152492565
N         2.0420359558       -0.1455480924       -0.1595911925
C         2.7550791325       -1.3082511057       -0.1148131649
C         4.1498537982       -1.2919494990        0.0104087398
C         4.8223790471       -0.0642361071        0.0533248760
C         1.8284118805        2.3034338150       -0.1202914511
P         0.1598338020        1.9637172622       -0.8750320568
Ir       -0.1173526622       -0.2093827907       -0.2003606949
P         0.2120342860       -2.3944580971        0.3421411522
C         1.9729763412       -2.5932330357       -0.2668259043
C        -2.1801860897       -0.2083625138       -0.1749989280
C        -2.9474007053        0.1132147461       -1.3237623755
C        -4.3496186894        0.1701488860       -1.2969129098
C        -5.0517917489       -0.1083053689       -0.1143409901
C        -4.3245091483       -0.4461696511        1.0362614739
C        -2.9203991763       -0.4915077210        1.0028928941
O         0.8489197052        3.4621136323        2.6774423937
O        -1.3680215940        1.8750537415        2.7354123208
H         4.5737438248        2.0951737496        0.0090103999
H         4.6989376382       -2.2370114394        0.0545091176
H         5.9129580518       -0.0315884605        0.1414396104
C         0.3740586962        2.2808023860       -2.6775560681
C        -0.9179656598        3.3376843250       -0.3135737518
H         2.5079681188       -3.4476265470        0.1835450973
H         1.8595425660       -2.7966055597       -1.3501624598
H         1.5866002586        2.6049120125        0.9288209110
H         2.3620898614        3.1500872383       -0.5878834187
C        -0.7117706634       -3.7465018704       -0.4915844583
C         0.2669645381       -2.9218031161        2.1070245839
H        -2.4262385609        0.3140985714       -2.2675086128
H        -4.8988964979        0.4281861347       -2.2110572331
H        -6.1464891686       -0.0669758963       -0.0913085104
H        -4.8518631208       -0.6739664943        1.9712004082
H        -2.3807314259       -0.7440758178        1.9242767510
H        -0.0996420097        0.2291382580        1.4450868017
H        -2.2621434033        1.8953753001        2.3478995470
H        -0.0424483242        3.0235655715        2.7402594594
H         1.3656793775        2.9741127768        3.3431008410
H        -0.1727272238       -0.7058530717       -1.8009389084
H        -0.9065341006        1.1748843612        2.1824921542
H         0.6947754948        3.3186060506       -2.8777915331
H        -0.5854130517        2.0847969055       -3.1848861331
H         1.1201439048        1.5698157797       -3.0675472792
H        -0.4882970546        4.3255875957       -0.5506275544
H        -1.0573570514        3.2297608952        0.7720983106
H        -1.8953704130        3.2202539570       -0.8113483913
H         0.6252086787       -3.9597915960        2.2257249473
H        -0.7491276781       -2.8311085367        2.5267375091
H         0.9253110325       -2.2260926477        2.6521866575
H        -0.3060865566       -4.7455443515       -0.2543644958
H        -0.6812641179       -3.5640193456       -1.5775656164
H        -1.7631837621       -3.6845624413       -0.1638641974
 
29_start
53        
 
C         4.0188522977        1.0099267553       -0.6511593202
C         2.5988384646        1.0800769148       -0.4759304205
N         1.8872953537       -0.1139927390       -0.4733304928
C         2.5060266809       -1.3056996707       -0.6909443284
C         3.8896417219       -1.4025517120       -0.8357448752
C         4.6489405396       -0.2113950264       -0.8079347039
C         1.9068961752        2.3015657860       -0.2463564754
P         0.1295975271        2.2719672756       -0.2981495224
Ir       -0.2550072565       -0.0156492067       -0.1175243037
P        -0.0678359438       -2.3148472981       -0.1314333759
C         1.6234432172       -2.5256235558       -0.8849120451
C        -2.3236979633        0.0555950124        0.0256118000
C        -3.1331084007        0.3717635940       -1.0958008266
C        -4.5343473464        0.4036709269       -1.0209723744
C        -5.1902844295        0.1157797384        0.1849759510
C        -4.4200129603       -0.2042628564        1.3118827893
C        -3.0187442706       -0.2320211115        1.2278227201
O         2.2113297915        1.7426594813        2.6121842447
O         1.8538925473       -0.9270499517        2.9286981158
H         4.5909750578        1.9426593324       -0.6516734920
H         4.3596472591       -2.3759776667       -0.9970250691
H         5.7370655567       -0.2544103798       -0.9297431304
C        -0.5117632564        3.1213645277       -1.8077096392
C        -0.5057500879        3.3459591173        1.0617779201
H         2.1239064475       -3.4431981312       -0.5300702673
H         1.4486656823       -2.6497449241       -1.9717386477
H         2.1112031255        1.9815072647        1.6348288407
H         2.4601293331        3.2395854622       -0.3862750750
C        -1.1902929844       -3.3280690292       -1.1747746116
C         0.0139285372       -3.1999807255        1.4755288835
H        -2.6530351789        0.5973130393       -2.0550115106
H        -5.1180771621        0.6546503282       -1.9152010069
H        -6.2839545309        0.1404402024        0.2455196592
H        -4.9107447163       -0.4328011432        2.2659315884
H        -2.4512855663       -0.4896013282        2.1327718005
H        -0.4480641635        0.3010369895        1.6759165544
H         1.3349478116       -0.8454448583        3.7491356549
H         2.1103826167        0.0231551918        2.7564681165
H         3.0948092238        2.0851617613        2.8376329021
H        -0.4311574528       -0.0916138621       -1.7008619618
H         0.2558596578       -0.1334196781        1.7067531971
H        -0.1639348524        4.1684997403       -1.8474771709
H        -1.6152324422        3.0974829597       -1.7981062779
H        -0.1464153976        2.5767548756       -2.6926705286
H        -0.2144560872        4.3991268851        0.9000220307
H        -0.0684920327        2.9923465793        2.0098236707
H        -1.6053551763        3.2698496194        1.1070193847
H         0.2792793364       -4.2630623453        1.3400485820
H        -0.9692280549       -3.1249221812        1.9709388344
H         0.7723818087       -2.6809501032        2.0875924514
H        -0.8829688566       -4.3877578785       -1.2068800055
H        -1.2033090135       -2.9053747158       -2.1923948865
H        -2.2077663894       -3.2470875165       -0.7569459692
 

29_ts
53        
 
C         3.9120721872        0.9964779010       -1.0813689496
C         2.5953278278        1.0565888486       -0.5780237435
N         1.9352018486       -0.1033660729       -0.2767333889
C         2.5664629856       -1.3056905333       -0.3408541205
C         3.8725789671       -1.4085422759       -0.8316807845
C         4.5409318907       -0.2392117428       -1.2278139620
C         1.9275645715        2.3150900842       -0.1913594354
P         0.0969266571        2.2451507111       -0.3001512983
Ir       -0.2358249169       -0.0319915321       -0.0422817145
P        -0.0115511739       -2.3255388964        0.0242280788
C         1.8284265002       -2.4811513143        0.2533696835
C        -2.3018575070        0.0235981065       -0.0873969119
C        -3.0195579151       -0.1080443373       -1.3046988264
C        -4.4220625428       -0.0746237226       -1.3517199327
C        -5.1702822694        0.0940687642       -0.1775272360
C        -4.4909367614        0.2289777966        1.0413934553
C        -3.0879153849        0.1936012204        1.0805710745
O         1.8338982966        1.8873946390        2.4775913063
O         1.7245633404       -0.6044580882        2.7576057328
H         4.4267505824        1.9258976042       -1.3405966408
H         4.3590421907       -2.3862367285       -0.8854131290
H         5.5585764351       -0.2958948827       -1.6285661386
C        -0.4594226242        2.9928540645       -1.8851201558
C        -0.4843957137        3.3623727789        1.0308828279
H         1.9620776348       -2.3704060424        1.3509840083
H         2.2385518277       -3.4497596465       -0.0782271156
H         2.0276395995        2.2598364201        1.0285098461
H         2.3979313276        3.2225503149       -0.6022835391
C        -0.4458453675       -3.2827083543       -1.4829459162
C        -0.7212092576       -3.2895644267        1.4184246617
H        -2.4642465021       -0.2375471758       -2.2406803588
H        -4.9331659028       -0.1800005479       -2.3166392675
H        -6.2650006175        0.1216257727       -0.2120837548
H        -5.0545223029        0.3643097866        1.9725659457
H        -2.5930588124        0.3051654964        2.0541231282
H        -0.5416120749        0.2347913414        1.7318342867
H         1.4102449129       -0.6790419977        3.6765726692
H         1.8734429629        0.4655495913        2.6518078451
H         2.5426516825        2.3195327124        2.9884240440
H        -0.2723111476       -0.1326076737       -1.6378511715
H         0.2199570099       -0.1032041140        1.8653992372
H        -0.1582708369        4.0522782536       -1.9573609047
H        -1.5586121179        2.9135715845       -1.9430516466
H        -0.0214010335        2.4200072061       -2.7182259906
H        -0.2727891262        4.4199321924        0.7937007881
H         0.0911886789        3.0429969321        1.9239188737
H        -1.5673101969        3.2190000329        1.1805351931
H        -0.4200380361       -4.3511614250        1.3883164189
H        -1.8202818916       -3.2108475087        1.3753092036
H        -0.3675389576       -2.8261928743        2.3540681924
H        -0.1951819623       -4.3526878326       -1.3799328411
H         0.0979170002       -2.8487301389       -2.3376475300
H        -1.5277142150       -3.1671974548       -1.6655114546
 
30_end
43        
 
C         0.5178903539        4.1584273058       -0.1212261925
C        -0.7435127219        3.5556535279       -0.2219157398
C        -0.8806795955        2.1575205882       -0.3097894188
C         0.2657276510        1.3148344633       -0.3227478576
C         1.5320177044        1.9535975548       -0.1738056661
C         1.6601184736        3.3514018567       -0.0759448111
C        -2.2699513062        1.5469000999       -0.3223574724
C        -2.5063608529        0.6586736622        0.9163888582
N        -3.5003252060       -0.3937505364        0.7028638640
Pt        0.2733736838       -0.8408010444       -0.3881462748
C        -1.6422324163       -1.4209000503       -1.9896248764
C         2.7548990770        1.0588505044       -0.0409379161
P         2.1000513236       -0.4884824655        0.7332514791
H        -1.6450041085        4.1815354402       -0.2184409478
H         2.6512474291        3.8070022695        0.0408501132
H         0.6064251957        5.2482167309       -0.0524541909
H         3.1726151287        0.7679161939       -1.0241839686
H         3.5677347956        1.5122814280        0.5561118502
H        -2.3904780269        0.9162052670       -1.2195693026
H        -3.0306882590        2.3448387894       -0.3858859367
H        -2.7504127743        1.2984502505        1.8005366121
C         3.4152902555       -1.7633829655        0.6762336853
C         1.8816776828       -0.0899474236        2.5118793695
H        -1.5496397242        0.1473308988        1.1473313372
C        -4.8387066503        0.1140952293        0.4349098817
C        -3.4886665330       -1.3687474481        1.7855765954
H        -0.6036347766       -1.0165888049       -2.1819603701
H        -2.2995285909       -0.8176390981       -2.6353660739
H        -1.6448820859       -2.4794074317       -2.2779207099
H        -2.0200895662       -1.3122294715       -0.9490380074
H        -5.5182584325       -0.7290005815        0.2199183893
H        -4.8247596427        0.7742807790       -0.4479988678
H        -5.2668296412        0.6921791070        1.2905889535
H        -4.1883658572       -2.1908020162        1.5537260937
H        -3.7831681283       -0.9348741856        2.7724475243
H        -2.4737339029       -1.7919915172        1.8849338266
H         2.8529983189        0.1535639338        2.9771362988
H         1.4248624023       -0.9498860543        3.0274728866
H         1.2033717565        0.7755626351        2.5805699078
H         4.3284734619       -1.3993880360        1.1794588932
H         3.6340492121       -1.9983032657       -0.3774089212
H         3.0513903471       -2.6776728318        1.1716197751
H         0.4104560920       -2.4892052846       -0.3499960442
 
30_start
43        
 
C        -0.2175332795        4.0499568040       -0.1481866281
C         0.9906923780        3.3518633221       -0.2522826496
C         1.0352780105        1.9465559200       -0.3571125257
C        -0.1832069435        1.2118434970       -0.3755997260
C        -1.4027463164        1.9304589004       -0.1933265525
C        -1.4166601371        3.3324494512       -0.0929175421
C         2.3964003702        1.2756377932       -0.3598722337
C         2.5968754040        0.3568713473        0.8579414096
N         3.7341778194       -0.5493968050        0.7149576898
Pt       -0.3431000192       -0.8357942760       -0.4732728712
C         0.9876327347       -1.0097296444       -2.0946752029
C        -2.6809353630        1.1384065766        0.0204376664
P        -2.1238223402       -0.3538719873        0.9811319191
H         1.9377168356        3.9049468424       -0.2423085504
H        -2.3699709083        3.8565591719        0.0441661508
H        -0.2208112626        5.1428648790       -0.0758462740
H        -3.1032576126        0.7576310993       -0.9290875022
H        -3.4604246411        1.7260234550        0.5385990203
H         2.5253505297        0.6583201842       -1.2610777564
H         3.1730627470        2.0598784759       -0.3842462354
H         2.6592869847        0.9714655820        1.7920638886
C        -3.6107094146       -1.4304529309        1.1674705006
C        -1.8321130336        0.3039295386        2.6787307947
H         1.6892516150       -0.2728338860        0.9490516018
C         5.0219057726        0.1289801747        0.7000534543
C         3.6958804855       -1.6184597290        1.7006751727
H         1.1071968153       -0.0585465905       -2.6391202401
H         1.9787897673       -1.3591342070       -1.7478136508
H         0.5789987448       -1.7599700897       -2.7985996621
H        -0.7894596108       -2.5488987722       -0.8369086592
H         5.8263811361       -0.6082005661        0.5313372035
H         5.0579684648        0.8623026229       -0.1222481251
H         5.2458834650        0.6696707594        1.6539652559
H         4.5156464584       -2.3333358873        1.5085492377
H         3.7992916229       -1.2569890502        2.7546984408
H         2.7367517978       -2.1592578184        1.6199972314
H        -2.7483109433        0.7467842844        3.1076465949
H        -1.4735973478       -0.5094387733        3.3315187426
H        -1.0455425613        1.0732692667        2.6082425406
H        -4.4463671889       -0.8823683577        1.6374363752
H        -3.9218000077       -1.7858648710        0.1710034454
H        -3.3579229966       -2.3060157683        1.7893413491
H        -0.2008261228       -2.6195776762       -0.2456154008
 
30_ts
43        
 
C         0.3770198722        4.1222348544       -0.1563884762
C        -0.8586832178        3.4680789071       -0.2214876586
C        -0.9542000675        2.0639797609       -0.2946342175
C         0.2254271638        1.2652609058       -0.3193933947
C         1.4710921961        1.9559500384       -0.2071026131
C         1.5472297919        3.3581601187       -0.1304563390
C        -2.3430933233        1.4507646349       -0.3063326052
C        -2.5846375926        0.4963289286        0.8760620817
N        -3.6819860209       -0.4429540782        0.6412678779
Pt        0.3105597849       -0.8553334812       -0.4064508958
C        -1.3786790098       -1.2659110533       -1.8614250806
C         2.7386369164        1.1267693128       -0.0731897449
P         2.1632357942       -0.3921562779        0.8092655053
H        -1.7838288129        4.0576942538       -0.2072361251
H         2.5250103452        3.8470747758       -0.0415069671
H         0.4242346684        5.2152439612       -0.1009624115
H         3.1288078891        0.7927087287       -1.0538887457
H         3.5479861435        1.6594481541        0.4584652486
H        -2.4963275172        0.8800743550       -1.2362895648
H        -3.0900906092        2.2639892875       -0.3053371261
H        -2.7273311901        1.0844402747        1.8170623126
C         3.5600152491       -1.5867041914        0.8419062995
C         1.9498649227        0.1310285310        2.5588658533
H        -1.6666336435       -0.1089797216        1.0139139269
C        -4.9857924821        0.1977351103        0.5396357836
C        -3.6793380083       -1.5253234472        1.6148859703
H        -1.2329017683       -0.4238510498       -2.5540878868
H        -2.3132836360       -1.1750707010       -1.2832711061
H        -1.4299804388       -2.1868945945       -2.4731108810
H        -0.3565400293       -2.1925913933       -1.1530619108
H        -5.7526538742       -0.5599137441        0.3015807743
H        -4.9814770383        0.9430510938       -0.2724932557
H        -5.2938781778        0.7156229556        1.4817314405
H        -4.4643208941       -2.2588541454        1.3593563242
H        -3.8624238158       -1.1790814970        2.6621013049
H        -2.7013027497       -2.0370082101        1.5908337621
H         2.9062792783        0.4724191018        2.9920912229
H         1.5542661718       -0.7122359034        3.1484911256
H         1.2164020629        0.9534358473        2.5749650779
H         4.4509221555       -1.1403691326        1.3174416387
H         3.7996786491       -1.8804331560       -0.1928688731
H         3.2568397147       -2.4872294502        1.4011265585
H         0.4636325840       -2.5493509971       -0.4628818928
 
31_end
43        
 
C         4.1202158269        0.2639498544       -0.0824305111
C         3.5223297677       -1.0031525551       -0.0553019497
C         2.1350916815       -1.1480303629       -0.2563493225
C         1.3154006271       -0.0184316847       -0.4917449461
C         1.9363944061        1.2606638598       -0.4765131286
C         3.3229005231        1.3998155205       -0.2820963555
C         1.4918350481       -2.5180820693       -0.2168263535
C         0.4390711406       -2.7720135604        0.8875487274
N        -0.4400577231       -1.6167367917        1.2909528275
Pt       -0.8256397292       -0.1362144689       -0.4232444731
C        -1.1728962208       -1.7290589884       -1.7756105767
C         1.0256893080        2.4717490529       -0.5721956754
P        -0.4540088921        2.0366852238        0.4734917225
H         4.1393642691       -1.8928256400        0.1251151644
H         3.7793745970        2.3974895353       -0.2739879098
H         5.2002717752        0.3681864111        0.0688540986
H         0.6440964248        2.6107824297       -1.6020367647
H         1.5098414969        3.4111675061       -0.2502605832
H         1.0050539868       -2.6913294346       -1.1881997646
H         2.2637364595       -3.2998799515       -0.1015418072
H        -0.2280158491       -3.5781696649        0.5436093394
C        -1.7391547002        3.3008477282        0.0946620450
C         0.1141800343        2.5285864051        2.1658004595
H         0.9325395282       -3.1354819914        1.8104221518
C        -1.7457244193       -2.1494943162        1.7553116834
C         0.2067628714       -0.8982120777        2.4156379586
H        -0.3307213387       -1.8352482738       -2.4797838990
H        -1.3198390016       -2.6818363364       -1.2350409753
H        -2.0896551208       -1.5240149669       -2.3500491852
H        -1.0693915139        0.7388655864       -1.6979979205
H        -2.3637872245       -1.3131637050        2.1126066794
H        -2.2604462027       -2.6284220138        0.9100954168
H        -1.5998766178       -2.8853555250        2.5731385152
H        -0.4550323332       -0.0856208723        2.7455978257
H         0.3849496602       -1.5916622069        3.2630697072
H         1.1655824495       -0.4819774713        2.0749368623
H         0.3286181730        3.6115024597        2.1962797697
H        -0.6582980829        2.2919235196        2.9163808599
H         1.0348461082        1.9731743210        2.4065516168
H        -1.3535598373        4.3263928757        0.2313415923
H        -2.0691810462        3.1603056908       -0.9472121583
H        -2.6078370916        3.1425661133        0.7553298003
H        -2.4644831411       -0.1508635535       -0.2480026280
 
31_start
43        
 
C        -0.2175332795        4.0499568040       -0.1481866281
C         0.9906923780        3.3518633221       -0.2522826496
C         1.0352780105        1.9465559200       -0.3571125257
C        -0.1832069435        1.2118434970       -0.3755997260
C        -1.4027463164        1.9304589004       -0.1933265525
C        -1.4166601371        3.3324494512       -0.0929175421
C         2.3964003702        1.2756377932       -0.3598722337
C         2.5968754040        0.3568713473        0.8579414096
N         3.7341778194       -0.5493968050        0.7149576898
Pt       -0.3431000192       -0.8357942760       -0.4732728712
C         0.9876327347       -1.0097296444       -2.0946752029
C        -2.6809353630        1.1384065766        0.0204376664
P        -2.1238223402       -0.3538719873        0.9811319191
H         1.9377168356        3.9049468424       -0.2423085504
H        -2.3699709083        3.8565591719        0.0441661508
H        -0.2208112626        5.1428648790       -0.0758462740
H        -3.1032576126        0.7576310993       -0.9290875022
H        -3.4604246411        1.7260234550        0.5385990203
H         2.5253505297        0.6583201842       -1.2610777564
H         3.1730627470        2.0598784759       -0.3842462354
H         2.6592869847        0.9714655820        1.7920638886
C        -3.6107094146       -1.4304529309        1.1674705006
C        -1.8321130336        0.3039295386        2.6787307947
H         1.6892516150       -0.2728338860        0.9490516018
C         5.0219057726        0.1289801747        0.7000534543
C         3.6958804855       -1.6184597290        1.7006751727
H         1.1071968153       -0.0585465905       -2.6391202401
H         1.9787897673       -1.3591342070       -1.7478136508
H         0.5789987448       -1.7599700897       -2.7985996621
H        -0.7894596108       -2.5488987722       -0.8369086592
H         5.8263811361       -0.6082005661        0.5313372035
H         5.0579684648        0.8623026229       -0.1222481251
H         5.2458834650        0.6696707594        1.6539652559
H         4.5156464584       -2.3333358873        1.5085492377
H         3.7992916229       -1.2569890502        2.7546984408
H         2.7367517978       -2.1592578184        1.6199972314
H        -2.7483109433        0.7467842844        3.1076465949
H        -1.4735973478       -0.5094387733        3.3315187426
H        -1.0455425613        1.0732692667        2.6082425406
H        -4.4463671889       -0.8823683577        1.6374363752
H        -3.9218000077       -1.7858648710        0.1710034454
H        -3.3579229966       -2.3060157683        1.7893413491
H        -0.2008261228       -2.6195776762       -0.2456154008
 
31_ts
43        
 
C         3.3052379252       -2.5023746678       -0.0880952157
C         2.0217502219       -3.0598130095       -0.0587756753
C         0.8692231338       -2.2533270346       -0.1674007406
C         0.9992661184       -0.8512726106       -0.3372329316
C         2.3105070551       -0.2950452823       -0.2824900619
C         3.4490762215       -1.1107513960       -0.1710924789
C        -0.4843165743       -2.8883860002        0.0763045220
C        -1.0925690238       -2.3980661126        1.4083345423
N        -1.7627945603       -1.0892359759        1.2887916367
Pt       -0.6103719007        0.5044383899       -0.5365339007
C        -1.4257397195       -0.6010522128       -2.1528884660
C         2.4271189595        1.2185898095       -0.2609521092
P         0.9328689298        1.7948124536        0.6904934435
H         1.9044137353       -4.1436399314        0.0674696125
H         4.4477690089       -0.6580686820       -0.1441147504
H         4.1887608621       -3.1458053709       -0.0131310735
H         2.3286965731        1.6513197474       -1.2752749874
H         3.3778831519        1.5714569436        0.1793484798
H        -1.1912413067       -2.6700765754       -0.7410911225
H        -0.3742321351       -3.9858729304        0.1267053367
H        -1.8115261543       -3.1505133320        1.8044055598
C         0.9361164314        3.6344435848        0.5538670364
C         1.4382170672        1.4980475830        2.4433455874
H        -0.2832771545       -2.3012279939        2.1516650529
C        -3.1327811430       -1.2503333196        0.7887439458
C        -1.7692118786       -0.3653521004        2.5627136043
H        -0.7662839058       -1.4409201943       -2.4266304006
H        -2.4337346738       -0.9850862558       -1.9111770528
H        -1.5240179081        0.0577727575       -3.0331666504
H        -1.0003424789        1.7554092046       -1.4402208232
H        -3.5850600041       -0.2601824975        0.6230572625
H        -3.1190034670       -1.7858980573       -0.1722537517
H        -3.7599844590       -1.8274935237        1.5060401358
H        -2.2218295790        0.6285746178        2.4150781816
H        -2.3432491671       -0.9058185922        3.3503465112
H        -0.7346178792       -0.2328181661        2.9124186234
H         2.3585854732        2.0566126343        2.6898141871
H         0.6300331678        1.8035887593        3.1279700227
H         1.6247950182        0.4180510212        2.5635054230
H         1.8967888325        4.0632105805        0.8895561401
H         0.7590722807        3.9104057058       -0.4988319361
H         0.1180239916        4.0506357969        1.1656698324
H        -1.8914178756        1.5665291184       -0.6227832993
 
32_end
19        
 
C        -1.8670052201       -1.1434380001        0.3699338129
C        -2.0071604437       -0.6978589978       -1.0240733442
C        -2.0071604454        0.6978590002       -1.0240733480
C        -1.8670052260        1.1434380003        0.3699338121
C        -1.9181616220       -0.0000000065        1.2282221222
Pt        0.0702728085        0.0000000003        0.0226436269
P         1.6106353991        1.6646879982       -0.0484548897
P         1.6106353973       -1.6646879995       -0.0484548919
H        -1.9157879496       -0.0000000015        2.3184781732
H        -1.8894736643       -2.1849359960        0.6986943254
H        -2.0632745009        1.3524630013       -1.8951410246
H        -1.8894736725        2.1849359990        0.6986943285
H         1.5900469918        2.6065620009        1.0096305905
H         1.5900469986       -2.6065619990        1.0096305794
H        -2.0632744961       -1.3524629927       -1.8951410311
H         1.5983497254       -2.5356819970       -1.1665311770
H         2.9736128442       -1.2833399934       -0.0303184392
H         1.5983497217        2.5356820023       -1.1665311655
H         2.9736128502        1.2833400026       -0.0303184379
 
32_start
19        
 
C        -2.6791968925       -1.2572112101       -0.0945369349
C        -1.3225190509       -1.4084251367        0.1075916966
C        -1.3225191586        1.4084248633        0.1075923981
C        -2.6791979886        1.2572107899       -0.0945362013
C        -3.3183144224       -0.0000002465       -0.2070235297
Pt        0.1237055321       -0.0000000875        0.0499538196
P         1.7969017931        1.7348009599       -0.1076262366
P         1.7969029259       -1.7348000401       -0.1076258690
H        -4.4090457575       -0.0000003011       -0.3286489198
H        -3.3196838989       -2.1477492369       -0.1164111741
H        -1.0048264363        2.4506318934        0.2767756927
H        -3.3196840632        2.1477477631       -0.1164096293
H         1.3246104779        3.0672689324       -0.1963153805
H         1.3246127133       -3.0672690676       -0.1963087305
H        -1.0048252489       -2.4506331066        0.2767742120
H         2.6946758061       -1.7153011219       -1.2038595106
H         2.7226291201       -1.8712688918        0.9570699112
H         2.6946786749        1.7152988781       -1.2038578744
H         2.7226249770        1.8712741082        0.9570715150
 
32_ts
19        
 
C         2.7552595345       -1.1360481032       -0.2109246544
C         1.5123956870       -1.2780986833        0.3083106687
C         1.4438796813        1.0167815828        0.5936871314
C         2.5748946571        1.2484311573       -0.2960454921
C         3.2607629546        0.1536571365       -0.7048132417
Pt       -0.1532683651        0.0635404741        0.1178254794
P        -1.9323332140        1.5120805967       -0.3104712810
P        -1.5850730784       -1.8538168558       -0.2478409341
H         4.1699173051        0.2211498814       -1.3085690058
H         3.4290161293       -2.0034407352       -0.2244456642
H         1.5825153403        1.3087106649        1.6560947854
H         2.8527983415        2.2806244439       -0.5481009549
H        -1.6471173754        2.8954097474       -0.2438288644
H        -1.8445643449       -2.2223739313       -1.5912354823
H         1.2473376685       -2.1914935351        0.8573139479
H        -1.0246259847       -3.0586752261        0.2391418429
H        -2.8940869871       -1.9497726892        0.2898722849
H        -3.0786829322        1.4415641122        0.5187431635
H        -2.5316224693        1.4327654323       -1.5911178006
 
33_end
15        
 
C         2.3323085151       -0.3507411851       -0.1371419742
Pt       -0.0188856588       -0.1379342464        0.0223786734
N        -2.0760691941       -0.1692002766       -0.1287597407
N         0.1603261399        2.1168563615       -0.0102976391
H        -0.1225133881       -1.6966369601        0.0589458227
H        -2.3658824957       -0.6539165416       -0.9915259372
H         1.6014978352       -0.3116115353        0.7785669292
H         2.8629404222       -1.2908575604        0.0693401251
H         1.9451092593       -0.3873201808       -1.1720668987
H         2.9761615565        0.5299354019       -0.0008039878
H        -0.3425342486        2.5767779649       -0.7818913420
H        -0.1779889483        2.5568175240        0.8571048527
H         1.1371414812        2.4265213100       -0.1080222117
H        -2.5365374850        0.7512774318       -0.1307021982
H        -2.4763372207       -0.7026688175        0.6569159020
 
33_start
15        
 
C        -2.0488380477       -0.3668627258       -0.0761061643
Pt       -0.0126464476       -0.1471311117        0.0035908893
N         2.2563832845       -0.0194714411       -0.0573562089
N        -0.2953569179        2.0996182158        0.0069575731
H         0.1041522654       -1.6982860707       -0.0732352058
H         2.6447393433       -0.1713439717       -0.9991633614
H        -0.1358980539       -0.5797248646        1.4623580522
H        -2.3835825299       -1.3621505849        0.2505792344
H        -2.3042063817       -0.2288511096       -1.1468362288
H        -2.5566248061        0.4033596998        0.5316961273
H         0.1064318451        2.6156704244       -0.7888583194
H         0.0915245107        2.5416346972        0.8523029608
H        -1.2998614506        2.3271870365        0.0103313496
H         2.6784762176        0.8525332934        0.2881049803
H         2.6492934577       -0.7714832946        0.5244986251
 


33_ts
15        
 
C         2.0587978287       -0.3679186463       -0.3772368203
Pt        0.0058475517       -0.1411851321        0.0530627065
N        -2.1530538466       -0.1055000034       -0.2908979575
N         0.2104600453        2.1085946351       -0.0208605288
H        -0.1005206456       -1.6975346179        0.1290324909
H        -2.3938022200       -0.6050228485       -1.1596755806
H         1.1425526071       -0.3285003719        1.0935348533
H         2.5299202567       -1.2819793319        0.0096637401
H         1.9388483228       -0.4443439574       -1.4734332465
H         2.6626082401        0.5124744916       -0.1055119036
H        -0.2765665337        2.5816065077       -0.7947857529
H        -0.1220181264        2.5592139356        0.8433796661
H         1.1980063576        2.3848895972       -0.1128348814
H        -2.6197652280        0.8098348322       -0.3380732075
H        -2.6131521357       -0.6291865884        0.4670456920
 
34_end
33        
 
C        -0.2251483566        2.9615718550        0.5127163986
N        -0.0084162995        1.6336761554        0.4084690088
N         1.1659805742        1.3409047404        1.0312879430
C         1.6892751138        2.4887023046        1.5292139824
C         0.8346113052        3.5482471860        1.2223330895
B         1.8329124065       -0.0845851749        1.0576960352
N         0.7949694156       -1.1027324258        1.5922053539
N        -0.4712033072       -1.1588413945        1.1120125778
C        -1.1048444733       -2.1529680683        1.7615796768
C        -0.2283047612       -2.7624983310        2.6792070682
C         0.9680383015       -2.0594058706        2.5396416023
Pt       -1.0987294013        0.1977147749       -0.4371187447
N         2.3461214668       -0.4925552016       -0.3340784610
N         1.5357613785       -1.0030100857       -1.2999798679
C         2.3112094222       -1.1578397314       -2.3811964921
C         3.6431891781       -0.7487345367       -2.1282241165
C         3.6198461206       -0.3301430831       -0.8023851408
H         1.8836630374       -1.5649600392       -3.3004929393
H         4.4053207716        0.0636250099       -0.1569279104
H         4.4973149185       -0.7660746389       -2.8049842869
H         2.7651650378       -0.0151150534        1.8302411548
H         1.9281769794       -2.1656487746        3.0429418183
H         2.6383653949        2.4633658222        2.0625069306
H        -0.4384640381       -3.5890045676        3.3562788937
H         0.9596743144        4.5988952161        1.4785613050
H        -2.1523908932       -2.3664516063        1.5468860234
H        -1.1227560727        3.3982389589        0.0787668516
H        -0.9604372084       -1.5742209038       -1.8355684843
H        -1.5520808947        1.2264518970       -1.5457068853
C        -2.0511288535       -1.5858706416       -1.6517686306
H        -2.3254772711       -2.5345807789       -1.1677643683
H        -2.5188630914       -0.7879772219       -0.9300723718
H        -2.5975016720       -1.4178762027       -2.5890554989
 
34_start
33        
 
C        -0.6591688133        2.6418160000       -1.2834707596
N        -0.1787313413        1.4770110000       -0.8187556646
N         1.0227230190        1.2632370000       -1.4135727942
C         1.3046311779        2.2904340000       -2.2563505128
C         0.2485675681        3.2002790000       -2.2053962931
B         1.8589111240       -0.0000000000       -1.0701280418
N         1.0227230190       -1.2632370000       -1.4135727942
N        -0.1787313413       -1.4770110000       -0.8187556646
C        -0.6591688133       -2.6418160000       -1.2834707596
C         0.2485675681       -3.2002790000       -2.2053962931
C         1.3046311779       -2.2904340000       -2.2563505128
Pt       -0.9044779745        0.0000000000        0.6125294121
N         2.1532949048       -0.0000000000        0.4561927963
N         1.1378213332        0.0000000000        1.3578994156
C         1.6846095474        0.0000000000        2.5844154152
C         3.0900204323        0.0000000000        2.4816755806
C         3.3439039313       -0.0000000000        1.1102067047
H         1.0411784109        0.0000000000        3.4641336212
H         4.2788700709       -0.0000000000        0.5508852641
H         3.8184626808        0.0000000000        3.2911977422
H         2.8939544804       -0.0000000000       -1.6956062465
H         2.2331639703       -2.2960340000       -2.8262806391
H         2.2331639703        2.2960340000       -2.8262806391
H         0.1513397967       -4.1354070000       -2.7549515697
H         0.1513397967        4.1354070000       -2.7549515697
H        -1.6214081872       -3.0128260000       -0.9302989005
H        -1.6214081872        3.0128260000       -0.9302989005
H        -1.4173744281       -1.0537910000        1.6522660416
H        -1.4173744281        1.0537910000        1.6522660416
C        -2.8276572245        0.0000000000       -0.1427262645
H        -2.9684717117       -0.8962260000       -0.7735639412
H        -2.9684717117        0.8962260000       -0.7735639412
H        -3.5902511629        0.0000000000        0.6523251005
 
34_ts
33        
 
C        -0.0383582874       -2.9166802313        0.7513835842
N         0.1410204707       -1.5977524176        0.5409992812
N         1.3542956659       -1.2551545973        1.0512667197
C         1.9402855542       -2.3577140568        1.5816129865
C         1.0826775691       -3.4452097335        1.4136806855
B         1.9704528521        0.1690139009        0.8971929229
N         0.9586293074        1.2127178493        1.4557011627
N        -0.3310459779        1.2664553465        1.0379381720
C        -0.9212524477        2.2872310440        1.6875157398
C         0.0053711939        2.9170273735        2.5392744853
C         1.1873583706        2.1983298757        2.3610788532
Pt       -1.1079327612       -0.2085233380       -0.3428893867
N         2.2555485758        0.4422435309       -0.5909131764
N         1.2631306845        0.3071696375       -1.5042856770
C         1.7987077116        0.6222261308       -2.6914877163
C         3.1639457466        0.9696136212       -2.5539612471
C         3.4147763183        0.8390389226       -1.1900022639
H         1.1842920367        0.5799334677       -3.5933328945
H         4.3211613283        0.9941840557       -0.6045451443
H         3.8666807239        1.2655037124       -3.3325495926
H         2.9942349801        0.2296298315        1.5415526320
H         2.1735979358        2.3128921377        2.8092324477
H         2.9278033479       -2.2840988201        2.0350809049
H        -0.1629295174        3.7679683744        3.1975744285
H         1.2448418798       -4.4743653215        1.7297730372
H        -1.9765145302        2.5049174425        1.5212191634
H        -0.9592139665       -3.3952597681        0.4218441330
H        -1.5980630139        1.2792476522       -2.1980385459
H        -1.6764275687       -1.3303631215       -1.2900302182
C        -2.3589186287        1.2545850107       -1.4002986861
H        -2.4104945799        2.2329606134       -0.9002892696
H        -2.6124880375        0.3862386096       -0.3582718432
H        -3.3277205011        1.0028575623       -1.8600160662
 
35_end_MAI
28        
 
C         0.0000055255        2.7703199434       -1.3046098879
N         0.0000006324        1.6137655687       -0.6220926432
N         0.0000001535        1.9187908209        0.6985366933
C         0.0000037402        3.2660407336        0.8651392947
C         0.0000079620        3.8538748252       -0.4010290449
B        -0.0000048210        0.7259763972        1.6847505087
N        -1.3475375355       -0.0752167211        1.4534359366
N        -1.7775350485       -0.4986376242        0.2120038624
C        -2.9734269396       -1.0858314907        0.3766708119
C        -3.3526143614       -1.0329036758        1.7333742902
C        -2.2984507288       -0.3840072796        2.3742114137
Pt        0.0000022943       -0.5353886594       -0.8964794501
N         1.3475294645       -0.0752171499        1.4534420058
N         1.7775349515       -0.4986277921        0.2120095413
C         2.9734220604       -1.0858321982        0.3766831175
C         3.3525966386       -1.0329188134        1.7333902628
C         2.2984332712       -0.3840205166        2.3742233030
H         3.4932744322       -1.5060225586       -0.4840327511
H         2.1566368837       -0.1112663250        3.4194243610
H         4.2723706040       -1.4050126457        2.1827434657
H        -0.0000082697        1.1103277029        2.8333920223
H        -2.1566621163       -0.1112451192        3.4194112488
H         0.0000043227        3.7029385956        1.8631239351
H        -4.2723943960       -1.4049896159        2.1827225093
H         0.0000117460        4.9172819181       -0.6366616028
H        -3.4932745678       -1.5060262412       -0.4840457014
H         0.0000068548        2.7636661505       -2.3947857566
H         0.0000177497       -2.1061995250       -1.0024149261
 
35_start_MAI
33        
 
C         0.2251483694        2.9615718477        0.5127164089
N         0.0084163080        1.6336761516        0.4084690155
N        -1.1659805724        1.3409047443        1.0312879444
C        -1.6892751094        2.4887023095        1.5292139822
C        -0.8346112867        3.5482471842        1.2223330897
B        -1.8329124116       -0.0845851676        1.0576960316
N        -0.7949694266       -1.1027324269        1.5922053547
N         0.4712032986       -1.1588413979        1.1120125788
C         1.1048444574       -2.1529680749        1.7615796776
C         0.2283047434       -2.7624983344        2.6792070653
C        -0.9680383191       -2.0594058721        2.5396415940
Pt        1.0987294047        0.1977147718       -0.4371187439
N        -2.3461214691       -0.4925551925       -0.3340784613
N        -1.5357613857       -1.0030100818       -1.2999798700
C        -2.3112094225       -1.1578397201       -2.3811964969
C        -3.6431891809       -0.7487345159       -2.1282241224
C        -3.6198461193       -0.3301430640       -0.8023851506
H        -1.8836630463       -1.5649600261       -3.3004929423
H        -4.4053207707        0.0636250358       -0.1569279137
H        -4.4973149232       -0.7660746128       -2.8049842938
H        -2.7651650454       -0.0151150412        1.8302411454
H        -1.9281769939       -2.1656487691        3.0429418102
H        -2.6383653919        2.4633658327        2.0625069270
H         0.4384640113       -3.5890045742        3.3562788833
H        -0.9596742979        4.5988952216        1.4785613095
H         2.1523908738       -2.3664516174        1.5468860254
H         1.1227560832        3.3982389522        0.0787668546
H         0.9604372023       -1.5742209030       -1.8355684835
H         1.5520809024        1.2264518864       -1.5457068796
C         2.0511288487       -1.5858706470       -1.6517686266
H         2.3254772570       -2.5345807927       -1.1677643730
H         2.5188630894       -0.7879772317       -0.9300723712
H         2.5975016681       -1.4178762121       -2.5890554933
 
35_ts_MAI
33        
 
C         1.8670330654       -2.3029139024       -1.1637983767
N         1.1789329593       -1.3337262394       -0.5374661891
N         2.0859645097       -0.4525996192       -0.0058763702
C         3.3417244360       -0.8911491421       -0.2852112700
C         3.2498405185       -2.0684376308       -1.0263710477
B         1.6609611605        0.8139468672        0.8303011301
N         0.7148078210        0.3399470783        1.9615892890
N        -0.4449381774       -0.2675386458        1.6088551502
C        -1.0983773521       -0.5814783669        2.7397672631
C        -0.3427996998       -0.1660948546        3.8558530450
C         0.8047457490        0.4152047124        3.3145198836
Pt       -0.6842352830       -0.4001515886       -0.5338891644
N         0.9179874861        1.9160781917       -0.0059560803
N        -0.3602947989        1.7685925984       -0.4818789748
C        -0.6729603995        2.8962827361       -1.1396084488
C         0.4018788053        3.8076421668       -1.0824051899
C         1.3867613423        3.1453126613       -0.3522949521
H        -1.6515378000        2.9945267912       -1.6100114000
H         2.3847921709        3.4583407771       -0.0471187204
H         0.4505210075        4.8118177410       -1.5018956202
H         2.6672259870        1.3044467988        1.2921491031
H         1.6723958889        0.8734914297        3.7876474871
H         4.2077899229       -0.3340986670        0.0702483117
H        -0.5953791227       -0.2755818942        4.9096384327
H         4.0689188300       -2.6791440961       -1.4037958983
H        -2.0645284052       -1.0842737075        2.6914102380
H         1.3332077702       -3.1086939238       -1.6663350761
H        -2.7371637224       -0.8903240396       -0.4940950183
H        -0.7681620776       -0.4571576229       -2.1044697194
C        -3.8247253548       -0.9442777374       -0.2095140712
H        -4.0568273393       -0.1187570323        0.4799758670
H        -4.0078280771       -1.9148070218        0.2766267854
H        -4.4245993092       -0.8564920763       -1.1280149771
 
prod35H2CO
4         
 
C         0.0000000000       -0.6033819406        0.0000000000
H         0.0000000000       -1.2083869406        0.9461880000
H         0.0000000000       -1.2083869406       -0.9461880000
O         0.0000000000        0.6049590594        0.0000000000
 
prodCH4
5         
 
C         0.0000000000        0.0000000000        0.0000000000
H         0.6361840000        0.6361840000        0.6361840000
H         0.6361840000       -0.6361840000       -0.6361840000
H        -0.6361840000        0.6361840000       -0.6361840000
H        -0.6361840000       -0.6361840000        0.6361840000
 
prodCO
2         
 
C         0.0000000000        0.0000000000       -0.6511249929
O         0.0000000000        0.0000000000        0.4884990071
 
prodPEt3_1
22        
 
P        -0.1442839566       -0.1817399324       -0.4941811245
C         1.0333649400       -1.4051755699        0.3107293425
C         2.5111725095       -1.1813953674       -0.0356136916
H         0.7132136646       -2.4034207217       -0.0447011343
H         0.8834825650       -1.3930831485        1.4087287436
H         3.1382254749       -1.9953544251        0.3704886322
H         2.6642345467       -1.1462172676       -1.1289069109
H         2.8872425405       -0.2335168984        0.3870871738
C        -1.7172820625       -0.7598286824        0.3565579820
C        -2.9662825336        0.0114212735       -0.0893883688
H        -1.5890213563       -0.7013023540        1.4556819332
H        -1.8269006023       -1.8316451606        0.1049416730
H        -3.8718159121       -0.3793736230        0.4085045991
H        -2.8914164740        1.0856321569        0.1589476016
H        -3.1132300561       -0.0685126468       -1.1808161077
C         0.1886181924        1.3611296518        0.5329143726
C         1.2246565975        2.3116373352       -0.0837594021
H         0.4793239273        1.0641075581        1.5601010656
H        -0.7819465547        1.8851562980        0.6186881579
H         1.3396342005        3.2230772313        0.5306294124
H         2.2181276747        1.8382575312       -0.1672045258
H         0.9197449042        2.6196669737       -1.0992758626
